# Supplementary material for: Exploring mechanisms that affect coral cooperation: symbiont transmission mode, cell density and community composition
Source: PeerJ. 2018 Dec 3;6:e6047. doi: 10.7717/peerj.6047 (PMC6282938; doi:10.7717/peerj.6047)
Supplement: Supplemental Information 2 — This file is for review only. [file peerj-06-6047-s002.zip]

Archive with 46 entries (43 files):
- SupplementaryDataFiles/
- SupplementaryDataFiles/.DS_Store
- __MACOSX/
- __MACOSX/SupplementaryDataFiles/
- __MACOSX/SupplementaryDataFiles/._.DS_Store
- SupplementaryDataFiles/.Rapp.history
- __MACOSX/SupplementaryDataFiles/._.Rapp.history
- SupplementaryDataFiles/DADA2analysis.R
- __MACOSX/SupplementaryDataFiles/._DADA2analysis.R
- SupplementaryDataFiles/GeoSymbio_ITS2_LocalDatabase_verForPhyloseq.fasta
- __MACOSX/SupplementaryDataFiles/._GeoSymbio_ITS2_LocalDatabase_verForPhyloseq.fasta
- SupplementaryDataFiles/lulu.log_20180620_191520
- __MACOSX/SupplementaryDataFiles/._lulu.log_20180620_191520
- SupplementaryDataFiles/match_list.txt
- __MACOSX/SupplementaryDataFiles/._match_list.txt
- SupplementaryDataFiles/NSF_RunningPam.csv
- __MACOSX/SupplementaryDataFiles/._NSF_RunningPam.csv
- SupplementaryDataFiles/OutputDADA_6Feb.csv
- __MACOSX/SupplementaryDataFiles/._OutputDADA_6Feb.csv
- SupplementaryDataFiles/Prod_Resp_Calc.xlsx
- __MACOSX/SupplementaryDataFiles/._Prod_Resp_Calc.xlsx
- SupplementaryDataFiles/RsquaredGLMM.R
- __MACOSX/SupplementaryDataFiles/._RsquaredGLMM.R
- SupplementaryDataFiles/SeqVars_6Feb.fasta
- __MACOSX/SupplementaryDataFiles/._SeqVars_6Feb.fasta
- SupplementaryDataFiles/SeqVars_6Feb.fasta.nhr
- __MACOSX/SupplementaryDataFiles/._SeqVars_6Feb.fasta.nhr
- SupplementaryDataFiles/SeqVars_6Feb.fasta.nin
- __MACOSX/SupplementaryDataFiles/._SeqVars_6Feb.fasta.nin
- SupplementaryDataFiles/SeqVars_6Feb.fasta.nog
- __MACOSX/SupplementaryDataFiles/._SeqVars_6Feb.fasta.nog
- SupplementaryDataFiles/SeqVars_6Feb.fasta.nsd
- __MACOSX/SupplementaryDataFiles/._SeqVars_6Feb.fasta.nsd
- SupplementaryDataFiles/SeqVars_6Feb.fasta.nsi
- __MACOSX/SupplementaryDataFiles/._SeqVars_6Feb.fasta.nsi
- SupplementaryDataFiles/SeqVars_6Feb.fasta.nsq
- __MACOSX/SupplementaryDataFiles/._SeqVars_6Feb.fasta.nsq
- SupplementaryDataFiles/TraitData.csv
- __MACOSX/SupplementaryDataFiles/._TraitData.csv
- SupplementaryDataFiles/traitData_DaysAsCols.csv
- __MACOSX/SupplementaryDataFiles/._traitData_DaysAsCols.csv
- SupplementaryDataFiles/TraitDataAnalysis.R
- __MACOSX/SupplementaryDataFiles/._TraitDataAnalysis.R
- SupplementaryDataFiles/VSDandPVALS_withModelFits_may25.csv
- __MACOSX/SupplementaryDataFiles/._VSDandPVALS_withModelFits_may25.csv
- __MACOSX/._SupplementaryDataFiles
