# Supplementary material for: Exploring mechanisms that affect coral cooperation: symbiont transmission mode, cell density and community composition
Source: PeerJ. 2018 Dec 3;6:e6047. doi: 10.7717/peerj.6047 (PMC6282938; doi:10.7717/peerj.6047)
Supplement: Supplemental Information 2 — This file is for review only. [file peerj-06-6047-s002.zip › SupplementaryDataFiles/DADA2analysis.R]

#####################################

# installing packages: execute just once when first using this script:

source("https://bioconductor.org/biocLite.R")
biocLite("phyloseq")
library(devtools)

install_github("tobiasgf/lulu")
#####################################


#####################################

library(dada2); packageVersion("dada2")
library(ShortRead); packageVersion("ShortRead")
library(ggplot2); packageVersion("ggplot2")
library(phyloseq); packageVersion("phyloseq")
library(lulu); packageVersion("lulu")

#Before we begin - some pre-trimming. Remove reads containing Illumina sequencing adapters. Retain only PE reads that match amplicon primer. 


#Still in terminal
#ls *R1.fastq | cut -d '_' -f 1 > samples.list

#for file in $(cat samples.list); do bbduk.sh in1=${file}_R1.fastq in2=${file}_R2.fastq ref=adaptors.fasta k=12 out1=${file}_R1_NoIll.fastq out2=${file}_R2_NoIll.fastq ; done &>bbduk_NoIll.log

#For samples sequenced at UT Austin, using Pochon ITS2 primers
#for file in $(cat samples.list); do bbduk.sh in1=${file}_R1_NoIll.fastq in2=${file}_R2_NoIll.fastq restrictleft=21 k=10 literal=GTGAATTGCAGAACTCCGTG,CCTCCGCTTACTTATATGCTT outm1=${file}_R1_NoIll_NoITS.fastq outu1=${file}_R1_check.fastq outm2=${file}_R2_NoIll_NoITS.fastq outu2=${file}_R2_check.fastq; done &>bbduk_NoITS.log

#For samples sequenced at Oregon, using LaJeunesse 2002 primers
#for file in $(cat samples.list); do bbduk.sh in1=${file}_R1_NoIll.fastq in2=${file}_R2_NoIll.fastq restrictleft=18 k=9 literal=GAATTGCAGAACTCCGTG,GGATCCATATGCTTAAGTTCAGCGGGT outm1=${file}_R1_NoIll_NoITS.fastq outu1=${file}_R1_check.fastq outm2=${file}_R2_NoIll_NoITS.fastq outu2=${file}_R2_check.fastq; done &>bbduk_NoITS.log

#bring all pre-trimmed files back into main folder, and move forward with analysis

#Set path to unzipped, renamed fastq files
path <- "~/Dropbox/NSFexpt/ITS/RawReads" # CHANGE ME to the directory containing the fastq files after unzipping.
fns <- list.files(path)
fns

################################
##### Trimming/Filtering #######
################################

fastqs <- fns[grepl(".fastq$", fns)]
fastqs <- sort(fastqs) # Sort ensures forward/reverse reads are in same order
fnFs <- fastqs[grepl("_R1", fastqs)] # Just the forward read files
fnRs <- fastqs[grepl("_R2", fastqs)] # Just the reverse read files
# Get sample names, assuming files named as so: SAMPLENAME_XXX.fastq
sample.names <- sapply(strsplit(fnFs, "_"), `[`, 1)
# Specify the full path to the fnFs and fnRs
fnFs <- file.path(path, fnFs)
fnRs <- file.path(path, fnRs)

#########Visualize Raw data

#First, lets look at quality profile of R1 reads
 
plotQualityProfile(fnFs[[31]])
plotQualityProfile(fnFs[[31]])

#Then look at quality profile of R2 reads

plotQualityProfile(fnRs[[31]])

#Recommend trimming where quality profile crashes - in this case, >200 bases it gets below 30; still leaves ~50bp overlap
#If using this workflow on your own data: Your reads must still overlap after truncation in order to merge them later! If you are using a less-overlapping primer set, your truncLen must be large enough to maintain 20 + biological.length.variation nucleotides of overlap between them.
#BUT: For common ITS amplicon strategies, it is undesirable to truncate reads to a fixed length due to the large amount of length variation at that locus. That is OK, just leave out truncLen. Make sure you removed the forward and reverse primers from both the forward and reverse reads though! 


# Make directory and filenames for the filtered fastqs
filt_path <- file.path(path, "filtered")
if(!file_test("-d", filt_path)) dir.create(filt_path)
filtFs <- file.path(filt_path, paste0(sample.names, "_F_filt.fastq.gz"))
filtRs <- file.path(filt_path, paste0(sample.names, "_R_filt.fastq.gz"))
# Filter => Note, for OSU data, must trim b/c quality REALLY tanks later in the read; GSAF data fairly robust
out <- filterAndTrim(fnFs, filtFs, fnRs, filtRs, truncLen=c(210,160), #leaves ~30bp overlap
              maxN=0, #DADA does not allow Ns
              maxEE=c(1,1), #allow 1 expected errors, where EE = sum(10^(-Q/10)); more conservative, model converges
              truncQ=2, 
              trimLeft=c(20,27), #N nucleotides to remove from the start of each read: ITS2 primers = F 20bp; R 21bp 
              rm.phix=TRUE, #remove reads matching phiX genome
              matchIDs=TRUE, #enforce matching between id-line sequence identifiers of F and R reads
              compress=TRUE, multithread=TRUE) # On Windows set multithread=FALSE

head(out)
tail(out)

################################
##### Dereplicating #######
################################
#Dereplication combines all identical sequencing reads into into “unique sequences” with a corresponding “abundance”
# retains a summary of the quality information associated with each unique sequence.

derepFs <- derepFastq(filtFs, verbose=TRUE)
derepRs <- derepFastq(filtRs, verbose=TRUE)
# Name the derep-class objects by the sample names
names(derepFs) <- sample.names
names(derepRs) <- sample.names

################################
##### Learn Error Rates #######
################################
#DADA2 learns its error model from the data itself by alternating estimation of the error rates and the composition of the sample until they converge on a jointly consistent solution (this is similar to the E-M algorithm)
#As in many optimization problems, the algorithm must begin with an initial guess, for which the maximum possible error rates in this data are used (the error rates if only the most abundant sequence is correct and all the rest are errors).


setDadaOpt(MAX_CONSIST=30) #increase number of cycles to allow convergence
errF <- learnErrors(filtFs, multithread=TRUE)

errR <- learnErrors(filtRs, multithread=TRUE)

#sanity check: visualize estimated error rates
#error rates should decline with increasing qual score
#red line is based on definition of quality score alone
#black line is estimated error rate after convergence
#dots are observed error rate for each quality score

plotErrors(errF, nominalQ=TRUE) #some issues with C2G and G2C variants being underestimated, but not terrible
plotErrors(errR, nominalQ=TRUE) #again, worse with G2C and C2G; a little T2G, but rest err on the side of being conservative (above red line)

#why do values increase at Q40 in some plots?
#this artefact exists b/c in many sequencing runs there are almost no Q=40 bases. The loess smoothing hits the edge and a lack of observations, causing weird behavior. BUT as there essentially aren't (almost) any Q=40 bases to correct anyway and at the worst, the error rates are overestimated, so it's actually conservative for calling new variants

################################
##### Dereplicate reads #######
################################
#Dereplication combines all identical sequencing reads into into “unique sequences” with a corresponding “abundance”: the number of reads with that unique sequence. 
#Dereplication substantially reduces computation time by eliminating redundant comparisons.
#DADA2 retains a summary of the quality information associated with each unique sequence. The consensus quality profile of a unique sequence is the average of the positional qualities from the dereplicated reads. These quality profiles inform the error model of the subsequent denoising step, significantly increasing DADA2’s accuracy.
derepFs <- derepFastq(filtFs, verbose=TRUE)
derepRs <- derepFastq(filtRs, verbose=TRUE)
# Name the derep-class objects by the sample names
names(derepFs) <- sample.names
names(derepRs) <- sample.names


################################
##### Infer Sequence Variants #######
################################

#Must change some of the DADA options b/c original program optomized for ribosomal data, not ITS - from github, "We currently recommend BAND_SIZE=32 for ITS data." leave as default for 16S/18S

setDadaOpt(BAND_SIZE=32)

dadaFs <- dada(derepFs, err=errF, multithread=TRUE)
dadaRs <- dada(derepRs, err=errR, multithread=TRUE)

#now, look at teh dada class objects by sample
#will tell how many 'real' variants in unique input seqs
#By default, the dada function processes each sample independently, but pooled processing is available with pool=TRUE and that may give better results for low sampling depths at the cost of increased computation time. See our discussion about pooling samples for sample inference. 
dadaFs[[37]]
dadaRs[[37]]


################################
##### Merge paired reads #######
################################

#To further cull spurious sequence variants
#Merge the denoised forward and reverse reads
#Paired reads that do not exactly overlap are removed

mergers <- mergePairs(dadaFs, derepFs, dadaRs, derepRs, verbose=TRUE)
# Inspect the merger data.frame from the first sample
head(mergers[[38]])

summary((mergers[[38]]))

#We now have a data.frame for each sample with the merged $sequence, its $abundance, and the indices of the merged $forward and $reverse denoised sequences. Paired reads that did not exactly overlap were removed by mergePairs.


################################
##### Construct sequence table #######
################################
#a higher-resolution version of the “OTU table” produced by classical methods

seqtab <- makeSequenceTable(mergers)
dim(seqtab)

# Inspect distribution of sequence lengths
table(nchar(getSequences(seqtab)))

plot(table(nchar(getSequences(seqtab)))) #real variants appear to be right in that 294-304 window

#The sequence table is a matrix with rows corresponding to (and named by) the samples, and 
#columns corresponding to (and named by) the sequence variants. 
#Do merged sequences all fall in the expected range for amplicons? In this case we have 2 different primer pairs, lajeunesse (330-360bp) and ITS2 Pochon ~340bp-47bp primers; accept 277-295 size range
#Sequences that are much longer or shorter than expected may be the result of non-specific priming, and may be worth removing

seqtab2 <- seqtab[,nchar(colnames(seqtab)) %in% seq(277,295)] #trying to catch bimodal sequencing peak

table(nchar(getSequences(seqtab2)))
dim(seqtab2)

################################
##### Remove chimeras #######
################################
#The core dada method removes substitution and indel errors, but chimeras remain. 
#Fortunately, the accuracy of the sequences after denoising makes identifying chimeras easier 
#than it is when dealing with fuzzy OTUs: all sequences which can be exactly reconstructed as 
#a bimera (two-parent chimera) from more abundant sequences.

seqtab.nochim <- removeBimeraDenovo(seqtab2, method="consensus", multithread=TRUE, verbose=TRUE)
dim(seqtab.nochim)

sum(seqtab.nochim)/sum(seqtab2)
#The fraction of chimeras varies based on factors including experimental procedures and sample complexity, 
#but can be substantial. Here chimeras make up about 89% of the inferred sequence variants (1762-192 = 1570 => 1570/1762), 
#BUT those variants account for only about 0.5% of the total sequence reads
#Most of your reads should remain after chimera removal (it is not uncommon for a majority of sequence variants to be removed though)

################################
##### Track Read Stats #######
################################

getN <- function(x) sum(getUniques(x))
track <- cbind(out, sapply(dadaFs, getN), sapply(mergers, getN), rowSums(seqtab2), rowSums(seqtab.nochim))
colnames(track) <- c("input", "filtered", "denoised", "merged", "tabled", "nonchim")
rownames(track) <- sample.names
head(track)
tail(track) #again, 2016 much better than 2015

write.csv(track,file="ReadFilterStats_ResequencedAll_30Jan18.csv",row.names=TRUE,quote=FALSE)


################################
##### output ASV table #######
################################

#seqtab.nochim is the ASV table...but is a little unwieldy
#want fasta file of ASVs and table designated by ASV

#First, output fasta file for ASVs
path='/Users/drcarl/Dropbox/NSFexpt/ITS/RawReads/SeqVars_6Feb.fasta'
uniquesToFasta(seqtab.nochim, path, ids = NULL, mode = "w", width = 20000)

#then, rename output table and write it out
ids <- paste0("sq", seq(1, length(colnames(seqtab.nochim))))
colnames(seqtab.nochim)<-ids

write.csv(seqtab.nochim,file="OutputDADA_6Feb.csv",quote=F)

str(seqtab.nochim)


################################
##### Assign Taxonomy #######
################################

#It is common at this point, especially in 16S/18S/ITS amplicon sequencing, to classify sequence variants taxonomically. 
#DADA2 provides a native implementation of the RDP's naive Bayesian classifier. The assignTaxonomy function takes a set of sequences and a training set of taxonomically classified sequences, and outputs the taxonomic assignments with at least minBoot bootstrap confidence.
#Here, I have supplied a modified version of the GeoSymbio ITS2 database (Franklin et al. 2012)
#
taxa <- assignTaxonomy(seqtab.nochim, "~/Dropbox/AIMSpostdoc/KateMontiSpawnExpt/MontiAllFastq/Training/GeoSymbio_ITS2_LocalDatabase_verForPhyloseq.fasta", minBoot=5,multithread=TRUE,tryRC=TRUE,outputBootstraps=FALSE)
unname(head(taxa, 30))
unname(taxa)

#Lowered bootstrap threshold from 50 to 5. Was not returning hits for many sequences. But reducing to 5 improved sequence return and identities largely match separate blastn search against the same database

#Now, save outputs so can come back to the analysis stage at a later point if desired
saveRDS(seqtab.nochim, file="6Feb_SubSam_seqtab_nochim.rds")
saveRDS(taxa, file="6Feb_SubSam_taxa_blastCorrected.rds")

#If you need to read in previously saved datafiles
seqtab.nochim <- readRDS("6Feb_seqtab_nochim.rds")
taxa <- readRDS("6Feb_taxa_blastCorrected.rds")

#back in terminal, run blast against Symbio database to compare
#makeblastdb -in GeoSymbio_ITS2_LocalDatabase.fasta -dbtype nucl
#blastn -query SeqVars_6Feb.fasta -db /Users/drcarl/Dropbox/AIMSpostdoc/KateMontiSpawnExpt/MontiAllFastq/Training/GeoSymbio_ITS2_LocalDatabase_verForPhyloseq.fasta -num_descriptions 5 -num_alignments 5 -out NODES_All_6Feb.br

#grep -A 12 'Query=' NODES_All_6Feb.br


###############################################
###### Apply LULU to cluster ASVs ############### 
##############################################

#Necessary pre-steps after producing ASV table and fasta file:
#Produce a match list using BLASTn

#######IN TERMINAL#########

#First produce a blastdatabase with the ASVs
#makeblastdb -in SeqVars_6Feb.fasta -parse_seqids -dbtype nucl

# Then blast the ASVs against the database to produce the match list 
#blastn -db SeqVars_6Feb.fasta -outfmt '6 qseqid sseqid pident' -out match_list.txt -qcov_hsp_perc 90 -perc_identity 84 -query SeqVars_6Feb.fasta

#####Back in R###### 


#first, read in ASV table
alldat<-read.csv("OutputDADA_6Feb.csv")
head(alldat)

#And match list
matchList<-read.table("match_list.txt")
head(matchList)

#Reformat ASV table to desired LULU format
rownames(alldat)<-alldat$SampleName
ASVs<-data.frame(t(alldat[,9:200])) 
head(ASVs)

#Now, run the LULU curation

curated_result <- lulu(ASVs, matchList) #retains 22 ASVs at 97% similarity; still retains 19 ASVs at 84% similarity and clustered ASVs are low abundance variants. Lets go with the more conservative clustering. 
summary(curated_result)

#Pull out the curated ASV list, re-transpose and re-combine with additional sample data
alldat<-cbind(alldat[,1:8],data.frame(t(curated_result$curated_table)))

# Now, lets use DESeq for STATS
#####################################

library(vegan)
library(MCMC.OTU)
library(ggfortify)
library(cluster)
library(labdsv)

# purging under-sequenced samples and variants, which will not be statistically analyzeable
goods=purgeOutliers(alldat,count.columns=9:27,otu.cut=0.001) 
#12 Seq Vars left


# Looking for differentially represented ASVs 

goods$Species=factor(goods$Species,levels=c("Gcol","Plob","Amil","Maqe","Gast","Gach"))

# what is the proportion of samples with data for these ASVs?
withData=apply(goods[,9:length(goods[1,])],2,function(x){sum(x>0)/length(x)})

hist(withData)

# what percentage of total counts does each ASV represent?
props=apply(goods[,9:length(goods[1,])],2,function(x){sum(x)/sum(goods[,9:length(goods[1,])])})

barplot(props,xaxt="n",log="y")

props #pretty reasonable distribution of abundances of top variants

###Log transform is too much - just normalize reads - pull out appropriate fcn from logLin command
#first sum each row in ASV columns and obtain mean sum, then multiply each value in matrix by mean sum

head(goods)
goods$sum=apply(goods[,c(9:20)], 1, function(x) {sum(x, na.rm = T)})
goods$msum = mean(goods$sum)/goods$sum

goodsNorm<-cbind(goods[,c(1:8)],((goods[,c(9:20)]*goods$msum)))

goodsNorm$NewSum=apply(goodsNorm[,c(9:20)], 1, function(x) {sum(x, na.rm = T)})
goodsNorm

#NOW convert normalized reads to percents (note, all samples rescaled to have equal total reads - 21549.72)
goodsNormPerc<-cbind(goods[,c(1:8)],((goods[,c(9:20)]*goods$msum)/21549.72))
apply(goodsNormPerc[,c(9:20)], 1, function(x) {sum(x, na.rm = T)}) #test that all are now 100% = 1

####
####in some cases pools okayish representation, but not great, and some pools appear contaminated (e.g. Plob) and two samples appear swapped (Gach1 and Gast4) - solution - create mean community by spp for those with individual reps, minus the outliers for Gach and Gast 
#Extra steps to add in in silico means by spp calculated below; uncomment lines to run

rownames(goodsNormPerc)<-c(1:39)
levels(goodsNormPerc$sample)<-c(levels(goodsNormPerc$sample),"GachAll_is","GastAll_is","PlobAll_is","MaqeAll_is")

GachNormPerc<-goodsNormPerc[c(3:11),9:20] #skip Gach1
GachOTU_PercMeans<-apply(GachNormPerc, 2, function(x) {mean(x, na.rm = T)})
goodsNormPerc[40,]<-goodsNormPerc[12,]
goodsNormPerc[40,1]<-("GachAll_is")
goodsNormPerc[40,9:20]<-GachOTU_PercMeans

GastNormPerc<-goodsNormPerc[c(13:16,18:22),9:20] #skip Gast4
GastOTU_PercMeans<-apply(GastNormPerc, 2, function(x) {mean(x, na.rm = T)})
goodsNormPerc[41,]<-goodsNormPerc[23,]
goodsNormPerc[41,1]<-("GastAll_is")
goodsNormPerc[41,9:20]<-GastOTU_PercMeans

PlobNormPerc<-goodsNormPerc[c(36:38),9:20] 
PlobOTU_PercMeans<-apply(PlobNormPerc, 2, function(x) {mean(x, na.rm = T)})
goodsNormPerc[42,]<-goodsNormPerc[39,]
goodsNormPerc[42,1]<-("PlobAll_is")
goodsNormPerc[42,9:20]<-PlobOTU_PercMeans

MaqeNormPerc<-goodsNormPerc[c(25,26,28,30,32),9:20] 
MaqeOTU_PercMeans<-apply(MaqeNormPerc, 2, function(x) {mean(x, na.rm = T)})
goodsNormPerc[43,]<-goodsNormPerc[34,]
goodsNormPerc[43,1]<-("MaqeAll_is")
goodsNormPerc[43,9:20]<-MaqeOTU_PercMeans


######Now plot normalized read proportions
gss=otuStack(goodsNormPerc,count.columns=c(9:length(goodsNormPerc[1,])),condition.columns=c(1:8))[1:516,] #remove summ rows 

gss$Species=factor(gss$Species,levels=c("Amil","Maqe","Gcol","Plob","Gast","Gach"))

gss$sample=factor(gss$sample,levels=c("AmilAll","MaqeAll","Maqe6", "Maqe6b",  "Maqe7", "Maqe7b", "Maqe8", "Maqe8b", "Maqe9", "Maqe9b","Maqe10","GcolAll","PlobAll","Plob6", "Plob6b", "Plob7b", "Plob8b","Gast1", "Gast10", "Gast2", "Gast3", "Gast4",  "Gast5",  "Gast6", "Gast7", "Gast8", "Gast9","GastAll","GachAll","Gach1", "Gach10", "Gach2", "Gach3", "Gach4",  "Gach5",  "Gach6", "Gach7", "Gach8", "Gach9","MaqeAll_is","PlobAll_is","GastAll_is","GachAll_is"))

gss$otu=factor(gss$otu,levels=c("sq1","sq3","sq6","sq5","sq10","sq8","sq2","sq4","sq7","sq18","sq23","sq40"))

# red12<-colorRampPalette(c("red","pink"))
# yel12<-colorRampPalette(c("goldenrod","yellow"))
# pur10<-colorRampPalette(c("purple","violet"))
# blu8<-colorRampPalette(c("blue","lightblue"))
# gre3<-colorRampPalette(c("green","lightgreen"))
# plot(rep(1,3),col=gre3(3),pch=19,cex=3)

gss2<-gss[!(gss$sample %in% c("Maqe6b","Maqe7b","Maqe8b","Maqe9b","Plob6b","MaqeAll_is","PlobAll_is","GastAll_is","GachAll_is")),] #remove tech reps; is

p<-ggplot(gss2, aes(x=sample, y=count, fill = factor(otu)) ) + geom_bar(position = "stack",stat="identity")+theme_bw() + scale_fill_manual(values=c("red", "gold","gold2","lightgoldenrod","lightgoldenrod1","purple","blue","dodgerblue","cornflowerblue","green2","green3","green4"))+ theme(axis.text.x=element_text(angle=90,hjust=1))
p


gss3<-gss[(gss$sample %in% c("AmilAll","MaqeAll_is","GcolAll","PlobAll_is","GastAll_is","GachAll_is")),] #just pools used in analysis

gss3$sample=factor(gss3$sample,levels=c("AmilAll","MaqeAll_is","GcolAll","PlobAll_is","GastAll_is","GachAll_is"))

ggplot(gss3, aes(x=sample, y=count, fill = factor(otu)) ) + geom_bar(position = "stack",stat="identity")+theme_bw() + scale_fill_manual(values=c("red", "gold","gold2","lightgoldenrod","lightgoldenrod1","purple","blue","dodgerblue","cornflowerblue","green2","green3","green4"))+ theme(axis.text.x=element_text(angle=90,hjust=1))


ggplot_build(p)$data

####in some cases pools okayish representation, but not great, and some pools appear contaminated (e.g. Plob) and two samples appear swapped (Gach1 and Gast4) - solution - create mean community by spp for those with individual reps, minus the outliers for Gach and Gast

GastRaw<-goods[c(13:16,18:22),] #skip Gast 4
GastRawMeanReads<-mean(GastRaw$sum)
GastAllnew<-GastOTU_PercMeans*GastRawMeanReads
sum(GastAllnew)
GastRawMeanReads #sum is correct

GachRaw<-goods[c(3:11),] #skip Gach 1
GachRawMeanReads<-mean(GachRaw$sum)
GachAllnew<-GachOTU_PercMeans*GachRawMeanReads
sum(GachAllnew)
GachRawMeanReads #sum is correct

MaqeRaw<-goods[c(25,26,28,30,32),] #skip tech reps
MaqeRawMeanReads<-mean(MaqeRaw$sum)
MaqeAllnew<-MaqeOTU_PercMeans*MaqeRawMeanReads
sum(MaqeAllnew)
MaqeRawMeanReads 

PlobRaw<-goods[c(36,37,38),] #skip tech reps
PlobRawMeanReads<-mean(PlobRaw$sum)
PlobAllnew<-PlobOTU_PercMeans*PlobRawMeanReads
sum(PlobAllnew)
PlobRawMeanReads 

#then run stats on individual samples for each spp plob, maqe, gach and gast => these cover reasonable reange of observed phenotypes; enough to address major Q's, with and without Amil and Gcol to see if inferences change...


################################
###### DESeq for Stats #######
################################


#load deseq

library("DESeq"); packageVersion("DESeq")
library(genefilter)

sub<-goods[(goods$sample %in% c("AmilAll","MaqeAll","GastAll","GachAll","GcolAll","PlobAll")),] #stats only on single spp rep
head(sub)

#replace All pools with individual group in silico means from above

sub[3,9:20]<-as.integer(GastAllnew)
sub[2,9:20]<-as.integer(GachAllnew)
sub[5,9:20]<-as.integer(MaqeAllnew)
sub[6,9:20]<-as.integer(PlobAllnew)

#must swap rows/columns to match DESeq format

rownames(sub)<-sub$sample
names(sub)

counts<-data.frame(t(sub[,9:20])) #only the columns with count data

conditions<-sub[,5:8]
head(conditions)

real=newCountDataSet(counts,conditions)
 
real=estimateSizeFactors(real) 
sizeFactors(real)#can't use default size factor estimate b/c too many zeros for Plob
#therefore, calculate size factors as inverse sum of all reads in sample

qs <- apply(counts(real), 2, sum) #sum of all reads for sample
sf <- 1 / qs
sizeFactors(real) <- sf

sizeFactors(real)

real=estimateDispersions(real,method="blind",fitType="local",sharingMode="fit-only")

######################## Now for the real Model Testing - allow 30 iterations

fit0=fitNbinomGLMs(real, count ~ 1, glmControl=list(maxit=30)) 

fit1=fitNbinomGLMs(real, count ~ ZooxPerMgProtHeat_d1, glmControl=list(maxit=30))
fit2=fitNbinomGLMs(real, count ~ DPMshare_ctrl, glmControl=list(maxit=30))
fit3=fitNbinomGLMs(real, count ~ DiffDPMshare_d16, glmControl=list(maxit=30))
fit4=fitNbinomGLMs(real, count ~ DiffZooxPerMgProt_d16, glmControl=list(maxit=30))

# testing section

pvals.z<-nbinomGLMTest(fit1,fit0) #testing significance of ambient zoox dens
pvals.c<-nbinomGLMTest(fit2,fit0) #testing significance of base cooperation
pvals.p<-nbinomGLMTest(fit3,fit0) #testing significance of degree of parisitism
pvals.b<-nbinomGLMTest(fit4,fit0) #testing significance of bleaching


adjp.z<-p.adjust(pvals.z,method="BH")
adjp.c<-p.adjust(pvals.c,method="BH")
adjp.p<-p.adjust(pvals.p,method="BH")
adjp.b<-p.adjust(pvals.b,method="BH")


######### making non-convergent model p-values NAs
adjp.z=data.frame(adjp.z)
pvals.z=data.frame(pvals.z)
converged<-as.data.frame(cbind(fit0$converged,fit1$converged))
rownames(fit1)->rownames(pvals.z); rownames(fit1)->rownames(converged);rownames(fit1)->rownames(adjp.z);
converged$test<-apply(converged,1,all)
badmods<-subset(converged,(!converged$test))
for ( i in rownames(badmods)){pvals.z[i,1]<-NA}
for ( i in rownames(badmods)){adjp.z[i,1]<-NA}

adjp.c=data.frame(adjp.c)
pvals.c=data.frame(pvals.c)
converged<-as.data.frame(cbind(fit0$converged,fit1$converged))
rownames(fit1)->rownames(pvals.c); rownames(fit1)->rownames(converged);rownames(fit1)->rownames(adjp.c);
converged$test<-apply(converged,1,all)
badmods<-subset(converged,(!converged$test))
for ( i in rownames(badmods)){pvals.c[i,1]<-NA}
for ( i in rownames(badmods)){adjp.c[i,1]<-NA}

adjp.p=data.frame(adjp.p)
pvals.p=data.frame(pvals.p)
converged<-as.data.frame(cbind(fit0$converged,fit1$converged))
rownames(fit1)->rownames(pvals.p); rownames(fit1)->rownames(converged);rownames(fit1)->rownames(adjp.p);
converged$test<-apply(converged,1,all)
badmods<-subset(converged,(!converged$test))
for ( i in rownames(badmods)){pvals.p[i,1]<-NA}
for ( i in rownames(badmods)){adjp.p[i,1]<-NA}

adjp.b=data.frame(adjp.b)
pvals.b=data.frame(pvals.b)
converged<-as.data.frame(cbind(fit0$converged,fit1$converged))
rownames(fit1)->rownames(pvals.b); rownames(fit1)->rownames(converged);rownames(fit1)->rownames(adjp.b);
converged$test<-apply(converged,1,all)
badmods<-subset(converged,(!converged$test))
for ( i in rownames(badmods)){pvals.b[i,1]<-NA}
for ( i in rownames(badmods)){adjp.b[i,1]<-NA}
##################

vsd=getVarianceStabilizedData(real) #variance stabilized counts => good for heatmaps

 normal=counts(real,normalized=TRUE) #just extracting normalized counts for abundance bargraphs

#creating table of all multiple test corrected p-values with variance stabilized count data and model fit info 
PPV_VSD<-cbind(vsd, "adjp.z" = adjp.z$adjp.z, "fit.z" = fit1[,2],"adjp.c" = adjp.c$adjp.c,"fit.c" = fit2[,2],"adjp.p" = adjp.p$adjp.p,"fit.p" = fit3[,2],"adjp.b" = adjp.b$adjp.b,"fit.b" = fit4[,2]) 

write.csv(PPV_VSD, file="VSDandPVALS_withModelFits_may25.csv", quote=F) 

PPV_Norm<-cbind(normal, "adjp.z" = adjp.z$adjp.z, "fit.z" = fit1[,2],"adjp.c" = adjp.c$adjp.c,"fit.c" = fit2[,2],"adjp.p" = adjp.p$adjp.p,"fit.p" = fit3[,2],"adjp.b" = adjp.b$adjp.b,"fit.b" = fit4[,2])  

PPV_Norm

#No relationship between parameters and individual seq vars

#what about just overall community diversity among spp

head(sub)
sub$diversity<-diversity(sub[,9:20],index="invsimpson") 
#Simpson:equals the probability that two entities taken at random from the dataset of interest represent the same type. equal to the weighted arithmetic mean of the proportional abundances pi of the types of interest, with the proportional abundances themselves being used as the weights. Since mean proportional abundance of the types increases with decreasing number of types and increasing abundance of the most abundant type, λ obtains small values in datasets of high diversity and large values in datasets of low diversity. This is counterintuitive behavior for a diversity index, so often such transformations of λ that increase with increasing diversity have been used instead. The most popular of such indices have been the inverse Simpson index (1/λ) and the Gini–Simpson index (1 − λ).

subNOamilgcol<-sub[c(2,3,5,6),] #no difference removing amil and gcol, so leave in

sub$Species<-factor(sub$Species,levels=c("Amil","Gast","Gcol","Maqe","Gach","Plob"))

scaleFUN <- function(x) sprintf("%.4f", x)

p1<-ggplot(sub, aes(x=diversity, y=ZooxPerMgProtHeat_d1)) +
	geom_point(aes(colour=Species,pch=Species),show.legend=FALSE)+
    #geom_jitter(position = position_jitter(width=.02)) +
    xlab("Inv. Simpson Diversity") +
    ylab("ZooxPerMgProtHeat_d1") +
    #geom_smooth(method=lm,   # Add linear regression lines
                #se=TRUE,
                #fullrange=FALSE)+    # Don't add shaded confidence region
	theme(legend.position="none")+
	theme_bw()

m1<-(lm(ZooxPerMgProtHeat_d1~diversity,sub))
#plot(m1)
summary(m1)

m1a<-(lm(ZooxPerMgProtHeat_d1~diversity,subNOamilgcol))
#plot(m1a)
summary(m1a)

anova(m1,m1a,test="Chisq")

p2<-ggplot(sub, aes(x=diversity, y=DPMshare_ctrl)) +
    geom_point(aes(colour=Species,pch=Species),show.legend=FALSE)+
    #geom_jitter(position = position_jitter(width=.02)) +
    xlab("Inv. Simpson Diversity") +
    ylab("DPMshare_ctrl") +
    scale_y_continuous(labels=scaleFUN)+
    #geom_smooth(method=lm,   # Add linear regression lines
                #se=TRUE,
                #fullrange=FALSE)+    # Don't add shaded confidence region
	theme_bw()

m2<-(lm(DPMshare_ctrl~diversity,sub))
#plot(m2)
summary(m2)

m2a<-(lm(DPMshare_ctrl~diversity,subNOamilgcol))
#plot(m2a)
summary(m2a)

p3<-ggplot(sub, aes(x=diversity, y=DiffDPMshare_d16)) +
    geom_point(aes(colour=Species,pch=Species),show.legend=FALSE)+
    #geom_jitter(position = position_jitter(width=.02)) +
    xlab("Inv. Simpson Diversity") +
    ylab("DiffDPMshare_d16") +
    scale_y_continuous(labels=scaleFUN)+
    geom_smooth(method=lm,   # Add linear regression lines
                se=FALSE,
                fullrange=FALSE)+    # Don't add shaded confidence region
	theme_bw()

m3<-(lm(DiffDPMshare_d16~diversity,sub))
#plot(m3)
summary(m3)

m3a<-(lm(DiffDPMshare_d16~diversity,subNOamilgcol))
#plot(m3a)
summary(m3a)

p4<-ggplot(sub, aes(x=diversity, y=DiffZooxPerMgProt_d16)) +
    geom_point(aes(colour=Species,pch=Species),show.legend=FALSE)+
    #geom_jitter(position = position_jitter(width=.02)) +
    xlab("Inv. Simpson Diversity") +
    ylab("Bleaching_d16") +
    #geom_smooth(method=lm,   # Add linear regression lines
                #se=TRUE,
                #fullrange=FALSE)+    # Don't add shaded confidence region
	theme_bw()

m4<-(lm(DiffZooxPerMgProt_d16~diversity,sub))
#plot(m4)
summary(m4)

m4a<-(lm(DiffZooxPerMgProt_d16~diversity,subNOamilgcol))
#plot(m4a)
summary(m4a)

require(gridExtra)
grid.arrange(p1,p2,p3,p4,ncol=4)

###or %clade D syms relative to total pool

head(sub)
sub$sumD<-apply(sub[,c("sq2","sq4","sq7")], 1, function(x) {sum(x, na.rm = T)})
sub$sumC<-apply(sub[,c("sq1","sq3","sq5","sq6","sq8","sq10","sq18","sq23","sq40")], 1, function(x) {sum(x, na.rm = T)})

apply(sub[,9:20], 1, function(x) {sum(x, na.rm = T)})
sub$sumD+sub$sumC #sanity check: summing everything correctly?

sub$DtoC<-sub$sumD/(sub$sumC+sub$sumD)

subNOamilgcol<-sub[c(2,3,5,6),] #no diff when excluded, so retain

p1<-ggplot(sub, aes(x=DtoC, y=ZooxPerMgProtHeat_d1)) +
    geom_point(aes(colour=Species,pch=Species),show.legend=FALSE)+
    xlab("% Clade D") +
    ylab("ZooxPerMgProtHeat_d1") +
    #geom_smooth(method=lm,   # Add linear regression lines
                #se=TRUE,
                #fullrange=FALSE)+    # Don't add shaded confidence region
	theme_bw()

m5<-(lm(ZooxPerMgProtHeat_d1~DtoC,sub))
#plot(m5)
summary(m5)

m5a<-(lm(ZooxPerMgProtHeat_d1~DtoC,subNOamilgcol))
#plot(m5a)
summary(m5a)

p2<-ggplot(sub, aes(x=DtoC, y=DPMshare_ctrl)) +
    geom_point(aes(colour=Species,pch=Species),show.legend=FALSE)+
    xlab("% Clade D") +
    ylab("DPMshare_ctrl") +
    scale_y_continuous(labels=scaleFUN)+
    #geom_smooth(method=lm,   # Add linear regression lines
                #se=TRUE,
                #fullrange=FALSE)+    # Don't add shaded confidence region
	theme_bw()

m6<-(lm(DPMshare_ctrl~DtoC,sub))
#plot(m6)
summary(m6)

m6a<-(lm(DPMshare_ctrl~DtoC,subNOamilgcol))
#plot(m6a)
summary(m6a)

p3<-ggplot(sub, aes(x=DtoC, y=DiffDPMshare_d16)) +
    geom_point(aes(colour=Species,pch=Species),show.legend=FALSE)+
    xlab("% Clade D") +
    ylab("DiffDPMshare_d16") +
    scale_y_continuous(labels=scaleFUN)+
    #geom_smooth(method=lm,   # Add linear regression lines
                #se=FALSE,
                #fullrange=FALSE)+    # Don't add shaded confidence region
	theme_bw()

m7<-(lm(DiffDPMshare_d16~DtoC,sub))
#plot(m7)
summary(m7)

m7a<-(lm(DiffDPMshare_d16~DtoC,subNOamilgcol))
#plot(m7a)
summary(m7a)


p4<-ggplot(sub, aes(x=DtoC, y=DiffZooxPerMgProt_d16)) +
    geom_point(aes(colour=Species,pch=Species),show.legend=FALSE)+
    xlab("% Clade D") +
    ylab("DiffZooxPerMgProt_d16") +
    #geom_smooth(method=lm,   # Add linear regression lines
                #se=TRUE,
                #fullrange=FALSE)+    # Don't add shaded confidence region
	theme_bw()

m8<-(lm(DiffZooxPerMgProt_d16~DtoC,sub))
#plot(m8)
summary(m8)

m8a<-(lm(DiffZooxPerMgProt_d16~DtoC,subNOamilgcol))
#plot(m8a)
summary(m8a)

grid.arrange(p1,p2,p3,p4,ncol=4)
