# Supplementary material for: Exploring mechanisms that affect coral cooperation: symbiont transmission mode, cell density and community composition
Source: PeerJ. 2018 Dec 3;6:e6047. doi: 10.7717/peerj.6047 (PMC6282938; doi:10.7717/peerj.6047)
Supplement: Supplemental Information 2 — This file is for review only. [file peerj-06-6047-s002.zip › SupplementaryDataFiles/GeoSymbio_ITS2_LocalDatabase_verForPhyloseq.fasta]

>Symbiodinium; Clade A; A1
AACCAATGGCCTCTTGAACGTGCATTGCGCTCTTGGGATATGCCTGAGAGCATGTCTGCT
TCAGTGCTTCTACTTTCATTTTCTGCTGCTCTTGTTATCAGGAGCAGTGTTGCTGCATGC
TTCTGCAAGTGGCACTGGCATGCTAAATATCAAGTTTTGCTTGCTGTTGTGACTGATCAA
CATCTCATGTCGTTTCAGTTGGCGAAACAAAAGCTCATGTGTGTTCTTAACACTTCCTAG
CATGAAGTCAGACAA
>Symbiodinium; Clade A; A1.1
AACCAATGGCCTCTTGAACGTGCATTGCGCTCTTGGGATATGCCTGAGAGCATGTCTGCT
TCAGTGCTTCTACTTTCATCTTCTGCTGCTCTTGTTATCAGGAGCAGTGTTGCTGCATGC
TTCTGCAAGTGGCACTGGCATGCTAAATATCAAGTTTTGCTTGCTGTTGTGACTGATCAA
CATCTCATGTCGTTTCAGTTGGCGAAACAAAAGCTCATGTGTGTTCTTAACACTTCCTAG
CATGAAGTCAGACAA
>Symbiodinium; Clade A; A1.2
AACCAATGGCCTCTTGAACGTGCATTGCGCTCTTGGGATATGCCTGAGAGCATGTCTGCT
TCAGTGCTTCTACTTTCATTTTCTGCTGCTCTTGTTATCAGGAGCAGTGTTGCTGCATGC
TTCTGCAAGTGGCACTGGCATGCTGAATATCAAGTTTTGCTTGCTGTTGTGACTGATCAA
CATCTCATGTCGTTTCAGTTGGCGAAACAAAAGCTCATGTGTGTTCTTAACACTTCCTAG
CATGAAGTCAGACAA
>Symbiodinium; Clade A; A2
AACCAATGGCCTCTTGAACGTGCATTGCGCTCTTGGGATATGCCTGAGAGCATGTCTGCT
TCAGTGCTTCTAACTCTCTATGTGTCCTGCTGCTCTCTCCCTTTGAGAGCAGTGCTGCTG
CATGCTACTGCGCTGCTGCACTGGCATGCTCAATATCAAGTTTTGCCCACTGGTTTGACT
TGATCATCATCTTGTCTTGCAGATTGGGTAAAATAGGAAATAGTGTTTGCAACACTTCCT
AGCATGAAGTCAGACAA
>Symbiodinium; Clade A; A3
AACCAATGGCCTCTTGAACGTGCATTGCGCTCTTGGGATATGCCTGAGAGCATGTCTGCT
TCAGTGCTTCTACTTTCTTTTCTGCTGCTCTTGTTATCAGGAGCAGTGCTGCTGCATGCT
TCTGCAATTGGCACTGGCATGCTAAGTACCAAGTTTCGCTTGCTGTTGTGACTGATCAAC
ATCTCATGTCGTTTCAGTTGGCGAAACAAAGGCTTGTGTGTTCCAACACTTCCTAGCATG
AAGTCAGACAA
>Symbiodinium; Clade A; A3b
AACCAATGGCCTCTTGAACGTGCATTGCGCTCTTGGGATATGCCTGAGAGCATGTCTGCT
TCAGTGCTTCTACTTTCTTTTCTGCTGCTCTTGTTATCAGGAGCAGTGCTGCTGCATGCT
TCTGCAATTGGCACTGGCATGCTAAGTACCAAGTTTTGCTTGCTGTTGTGACTGATCAAC
ATCTCATGTCGTTTCAGTTGGCGAAACAAAGGCTTGTGTGTTCCAACACTTCCTAGCATG
AAGTCAGACAA
>Symbiodinium; Clade A; A4
AACCAATGGCCTCTTGAACGTGCATTGCGCTCTTGGGATATGCCTGAGAGCATGTCTGCT
TCAGTGCTTCTACTTTCATTTTCTGCTGCTCTTGTTATCGGGAGCAGTGTTGCTGCATGC
TTCTGCAAAAGGCACTGGCATGCTAAGTATCAAGTTTTGCTTGCTGTTCTGACTGATCAA
CATCTCATGTCGTTTCAGTTGGCGAAACAAAAGCTGAAGTGTGTTCTTAACACTTCCTAG
CATGAAGTCAGACAA
>Symbiodinium; Clade A; A4a
AACCAATGGCCTCTTGAACGTGCATTGCGCTCTTGGGATATGCCTGAGAGCATGTCTGCT
TCAGTGCTTCTACTTTCATTTGCTGCTGCTCTTGTTATCGGGAGCAGTGTTGCTGCATGC
TTCTGCAAAAGGCACTGGCATGCTAAGTATCAAGTTTTGCTTGCTGTTCTGACTGATCAA
CATCTCATGTCGTTTCAGTTGGCGAAACAAAAGCTGAAGTGTGTTCTTAACACTTCCTAG
CATGAAGTCAGACAA
>Symbiodinium; Clade A; A4.1
AACCAATGGCCTCTTGAACGTGCATTGCGCTCTTGGGATGCCTGAGAGCATGTCTGCTTC
AGTGCTTCTACTTTCATTTTCTGCTGCTCTTGTTATCGGGAGCAGTGTTGCTGCATGCTT
CTGCAAAAGGCACTGGCATGCTAAGTATCAAGTTTTGCTTGCTGTTCTGACTGATCAACA
TCTCATGTCGTTTCAGTTGGCGAAACAAAAGCTGAAGTGTGTTCTTAACACTTCCTAGCA
TGAAGTCAGACAA
>Symbiodinium; Clade A; A4.2
AACCAATGGCCTCTTGAACGTGCGCTCTTGGGATATGCCTGAGAGCATGTCTGCTTCAGT
GCTTCTACTTTCATTTTCTGCTGCTCTTGTTATCGGGAGCAGTGTTGCTGCATGCTTCTG
CAAAAGGCACTGGCATGCTAAGTATCAAGTTTTGCTTGCTGTTCTGACTGATCAACATCT
CATGTCGTTTCAGTTGGCGAAACAAAAGCTGAAGTGTGTTCTTAACACTTCCTAGCATGA
AGTCAGACAA
>Symbiodinium; Clade A; A4.3
AACCAATGGCCTCTTGAACGTGCATTGCGCTCTTGGGATATGCCTGACAGCATGTCTGCT
TCAGTGCTTCTACTTTCATTTTCTGCTGCTCTTGTTATCGGGAGCAGTGTTGCTGCATGC
TTCTGCAAAAGGCACTGGCATGCTAAGTATCAAGTTTTGCTTGCTGTTCTGACTGATCAA
CATCTCATGTCGTTTCAGTTGGCGAAACAAAAAAGCTGAAGTGTGTTCTTAACACTTCCT
AGCATGAATTCAGACAA
>Symbiodinium; Clade A; A5
AACCAATGGCCTCTTGAACGTGCATTGCGCTCTTGGGATATGCCTGAGAGCATGTCTGCT
TCAGTGCTTCTACTTTCATTTTCTGCTGCTCTTGTTATCAGGAGCAGTGCTGCTGCATGC
TTCTGCAATGGGCACTGGCATGCTAAGTACCAAGTTTTGCTTGCTGTTGTGACTGATCAA
CATCTCATGTCGTTTCAGTTGGCGAAACAAAGGCTTGTGTGTTCCAACACTTCCTAGCAT
GAAGTCAGACAA
>Symbiodinium; Clade A; A6
AACCAATGGCCTCTTGAACGTGCATTGCGCTCTTGGGATATGCCTGAGAGCATGTCTGCT
TCAGTGCTTCTACTTTCTTTTCTGCTGCTCTTGTTATCAGGAGCAGTGCTGCTGCATGCT
TCTGCAATTGGCACTGGCATGCTAAGTACCAAGTTTCGCTCGCTGTTGTGACTGATCAAC
ATCTCATGTCGTTTCAGTTGGCGAAACAAAGGCTTGTGTGTTCCAACACTTCCTAGCATG
AAGTCAGACAA
>Symbiodinium; Clade A; A7
AACCAATGGCCTCTTGAACGTGCATTGCGCTCTTGGGATATGCCTGAGAGCATGTCTGCT
TCAGTGCTTCTACTTTCTTTTCTGCTGCTCTTGTTATCATGAGCAGTGCTGCTGCATGCT
TCTGCAATTGGCACTGGCATGCTAAATACCAAGTTTTGCTTGCTGTTGTGACTGATCAAC
ATCTCATGTCGTTTCAGTTGGCGAAACAAAGGCTTGTGTGTTCCAACACTTCCTAGCATG
AAGTCAGATAA
>Symbiodinium; Clade A; A8
AACCAATGGCCTCTTGAACGTGCATTGCGCTCTTGAGATATGCCTGAGAGCATGTCTGCT
TCAGTGCTTCTACTTTCTTTTCTGCTGCTCTTGTTATCATGAGCAGTGCTGCTGCATGCT
TCTGCAATTGGCACTGGCATGCTAAGTATCAAGTTTTGCTTGCTGTTGTGACTGATCAAC
ATCTCATGTCGTTTCAGTTGGCGAAACAAAGGCTTGTGTGTTCCAACACTTCCTAGCATG
AAGTCAGATAA
>Symbiodinium; Clade A; A9
AACCAATGGCCTCTTGAACGTGCATTGTGCTCTTGGGATATGCCTGAGAGCATGTCTGCT
TCAGTGCTTCTACTTTCATTTTCTGCTGGTCTTGTTATCAGGAGCAGTGTTGCTGCGTGC
TTCTGCAAGTGGCACTGGCATGCTAAATATCAAGTTTTGCTTGCTGTTGTGACTGATCAA
CATCTCATGTCGTTTCAGTTGGCGAAACAAAAGCTCATGTGTGTTCTTAACACTTCCTAG
CATGAAGTCAGACAA
>Symbiodinium; Clade A; A10
AACCAATGGCCTCTTGAACGTGCATTGCGCTCTTGGGATATGCCTGAGAGCATGTCTGCT
TCAGTGCTTCTTCTTTCATTTTCTGCTGCTCTTGTTATCCGGAGCAGTGTTGCTGCAAGC
TTCTGCAAGTGGCACTGGCATGCTAAATATCGTTTTGCTTGCTGTTGTGACTGATCAACA
TCTCATGTCGTTTCAGTTGGCGAAACAAAAGCTCATGTGTGTTCTTAACACTTCCTAGCA
TGAAGTCAGACAA
>Symbiodinium; Clade A; A11
AACCAATGGCCTCTTGAACGTGCATTGCGCTCTTGGGATATGCCTGAGAGCATGTCTGCT
TCAGTGCTTCTACTATCTTTTCTGCTGCTCTTGTTGTCAGGAGCAGTGCTGCTGCATGCT
TCTGCAATTGGCACTGGCATGCTAAGTACCAAGTTTCGCTTGCTGTTGTGACAGATCAAC
ATCTCATGTCGTTTCAGTTGATGAAACAAGGCTTGCGTGTTCCAACACTTCCTAGCATGA
AGTCAGACAA
>Symbiodinium; Clade A; A12
AACCAATGGCCTCTTGAACGTGTATTGCGCTCTTGGGATATGCCTGAGAGCATGTCTGCT
TCAGTGCTTCTACTTTCATTTTCTGCTGCTCTTGCTATCAGGAGCAGTGTTGCTGCATGC
TTCTGCAAGCGGCACTGGCATGCTAAATATCAAGTTTTGCTTGCTGTTGTGACTGATCAA
CATCTCATGTCGTTTCAGTTGGCGAAACAAAAGCTCATGTGTGTTCTTAACACTTCCTAG
CATGAAGTCAGACAA
>Symbiodinium; Clade A; A13
AACCAATGGCCTCTTGAACGTGCATTGCGCTCTTGGGATATGCCTGAGAGCATGTCTGCT
TCAGTGCTTCTACTTTCATCTTCTGCTGCTCTTGTTATCAGGAGCAGTGTTGCTGCATGC
TTCTGCAAGTGGCACTGGCATGCTAAATATCAAGTTTTGCTTGCTGTTGTGACTGATCAA
CATCTCATGTCGTTTCAGTTGGCGAAACAAAAGCTCATGTGTGTTCTTAACACTTCCTAG
CATGAAGTCAGACAA
>Symbiodinium; Clade A; A15
AACCAATGGCCTCTTGAACGTGCATTGCGCTCTTGGGATATGCTTGAGAGCATGTCTGCT
TCAGTGCTTCTACTTTCTTCTCTGGTGCTCTTGTTATCATGAGCAGTGCTGCTGCATGCT
TCTGCAATTGGCACTGGCATGCTAAGTACCAAGTTTTGCTTGCTGTTGTGACTGATCAAC
ATCTCATGTCGTTTCAGTTAGCGAAACAAAGGCTTGTGTGTTCCAACACTTCCTAGCATG
AAGTCAGATAA
>Symbiodinium; Clade A; A15a
AACCAATGGCCTCTTGAACGTGCATTGCGCTCTTGGGATATGCTTGAGAGCATGTCTGCT
TCAGTGCTTCTACTTTCTTCTCTGGTGCTCTTGTTATCATGAGCAGTGCTGCTGCATGCT
TCTGCAATTGGCACTGGCATGCTAAGTACCAAGTTTTGCTTGCTGTTGTGACTGATCAAC
ATCTCATGTCGTTTCAGTTGGCGAAACAAAGGCTTGTGTGTTCCAACACTTCCTAGCATG
AAGTCAGATAA
>Symbiodinium; Clade A; A15b
AATCAATGGCCTCTTGAACGTGCATTGCGCTCTTGGGATATGCTTGAGAGCATGTCTGCT
TCAGTGCTTCTACTTTCTTCTCTGGTGCTCTTGTTATCATGAGCAGTGCTGCTGCATGCT
TCTGCAATTGGCACTGGCATGCTAAGTACCAAGTTTTGCTTGCTGTTGTGACTGATCAAC
ATCTCATGTCGTTTCAGTTAGCGAAACAAAGGCTTGTGTGTTCCAACACTTCCTAGCATG
AAGTCAGATAA
>Symbiodinium; Clade A; A15c
AACCAATGGCCTCTTGAACGTGCATTGCGCTCTTGGGATATGCTTGAGAGCATGTCTGCT
TCAGTGCTTCTACTTTCTTCTCTGGTGCTCTTGTTATCATGAGCAGTGCTGCTGCATGCT
TCTGCAATTGGCACTGGCATGCTAAGTACCAAGTTTTGCTTGCTGTTGTGACTGATCAAC
ATCTCATGTCGTTTCAGTTAGCGAAACAAAGGCTTGTGTGCTCCAACACTTCCTAGCATG
AAGTCAGATAA
>Symbiodinium; Clade A; A16
AACCAATGGCCTCTTGAACGTGCATTGCGCTCTTGGGATATGCCTGAGAGCATGTCTGCT
TCAGTGCTTCTACTTTCTTTTCTGCTGCTCTTGTTATCATGAGCAGTGCTGCTGCATGCT
TCTGCAATTGGCACTGGCATGCTAGGTACCAAGTTTTGCTTGCTGTTGTGACTGATCAAC
ATCTCATGTCGTTTCAGTTGGCGAAACAAAGGCTTGTGTGTTCCAACACTTCCTAGCATG
AAGTCAGATAA
>Symbiodinium; Clade B; B1
AACCGATGGCCTCCTGAACGCGCATTGCGCTCTCGGGATTTCCTGAGAGCAGGTCTGCTT
CAGTGCTTAGCATTATCTACCTGTGCTTGCAAGCAGCATGTATGTCTGCATTGCTGCTTC
GCTTTCCAACAAGTCATCGATCGCTTTTGTGTTCGTAAATGGCTTGTTTGCTGCCTGGCC
CATGCGCCAAGCTTGAGCGTACTGTTGTTCCAAGCTTTGCTTGCATCGTGCAGCTCAAGC
GCGCAGCTGTCGGGATGCTGATGCATGCCCTTAGCATGA
>Symbiodinium; Clade B; B1a
AACCGATGGCCTCCTGAACGCGCATTGCGCTCTCGGGATTTCCTGAGAGCAGGTCTGCTT
CAGTGCTTAGCATTATCTACCTGTGCTTGCAAGCAGCATGTATGTCTGCATTGCTGCTTC
GCTTTCCAACAAGCCATCGATCGCTTTTGTGTTCGTAAATGGCTTGTTTGCTGCCTGGCC
CATGCGCCAAGCTTGAGCGTACTGTTGTTCCAAGCTTTGCTTGCATCGTGCAGCTCAAGC
GCGCAGCTGTCGGGATGCTGATGCATGCCCTTAGCATGA
>Symbiodinium; Clade B; B1b
AACCGATGGCCTCCTGAACGCGCATTGCGCTCTCGGGATTTCCTGAGAGCAGGTCTGCTT
CAGTGCTTAGCATTATCTACCTGTGCTTGCGAGCAGCGTATGTCTGCATTGCTGCTTCGC
TTTCCAACAAGTCATCGATCGCTTCGTAAATGGCTTGTTTGCTGCCTGGCCCACGTGCCA
AGCTTGAGCGTACTGTTGTTCCAAGCTTTGCTTGCATCGTGCAGCTCAAGCGCGCAGCTG
TCGGGATGCTGATGCATGCCCTTAGCATGA
>Symbiodinium; Clade B; B1d
AACCGATGGCCTCCTGAACGCGCATTGCGCTCTCGGGATTTCCTGAGAGCAGGTCTGCTT
CAGTGCTTAGCATTATCTACCTGTGCTTGCAAGCAGCATGTATGTCTGCATTGCTGCTTC
GCTTTCCAACAAGTCATTGATCGCTTTTGTGTTCGTAAATGGCTTGTTTGCTGCCTGGCC
CATGCGCCAAGCTTGAGCGTACTGTTGTTCCAAGCTTTGCTTGCATCGTGCAGCTCAAGC
GCGCAGCTGTCGGGATGCTGATGCATGCCCTTAGCATGA
>Symbiodinium; Clade B; B1e
AACCGATGGCCTCCTGAACGCGCATTGCGCTCTCGGGATTTCCTGAGAGCAGGTCTGCTT
CAGTGCTTAGCATTATCTACCTGTGCTTGCAAGCAGCATGTATGTCTGCATTGCTGCTTC
GCTTTCCAACAAGTCATCAATCGCTTTTGTGTTCGTAAATGGCTTGTTTGCTGCCTGGCC
CATGCGCCAAGCTTGAGCGTACTGTTGTTCCAAGCTTTGCTTGCATCGTGCAGCTCAAGC
GCGCAGCTGTCGGGATGCTGATGCATGCCCTTAGCATGA
>Symbiodinium; Clade B; B1g
AACCGATGGCCTCCTGAACGCGCATTGCGCTCTCGGGATTTCCTGAGAGCAGGTCTGCTT
CAGTGCTTAGCATTATCTACCTGTGCTTGCAAGCAGCATGTATGTCTGCATTGCTGCTTC
GCTTTCCAACAAGTCATCGACCGCTTTTGTGTTCGTAAATGGCTTGTTTGCTGCCTGGCC
CCACGCGCCAAGCTTGAGCGTACTGTTGTTCCAAGCTTTGCTTGCATCGTGCAGCTCAAG
CGCGCAGCTGTCGGGATGCTGATGCATGCCCTTAGCATGA
>Symbiodinium; Clade B; B1j
AACCGATGGCCTCCTGAACGCGCATTGCGCTCTAGGGATTTCCTGAGAGCAGGTCTGCTT
CAGTGCTTAGCATTATCTACCTGTGCTTGCAAGCAGCATGTATGTCTGCATTGCTGCTTC
GCTTTCCAACAAGTCATCGATCGCTTTTGTGTTCGTAAATGGCTTGTTTGCTGCCTGGCC
CATGCGCCAAGCTTGAGCGTACTGTTGTTCCAAGCTTTGCTTGCATCGTGCAGCTCAAGC
GTGCAGCTGTCGGGATGCTGATGCATGCCCTTAGCATGA
>Symbiodinium; Clade B; B1k
AACCGATGGCCTCATCGCTTTGTGTTCGTAAATGGCTTGTTTGCTGCCTGGCCCATGCGC
CAAGCTTGAGCATACTGTTGTTCCAAGCTTTGCTTGCATCGTCCAGCTCAAGCGCGCAGC
TGTCGGGATGCTGATGCATGCCCTTAGCATGA
>Symbiodinium; Clade B; B1L
AACCGATGGCCTCCTGAACGCGCATTGCGCTCTCGGGATTTCCTGAGAGCAGGTCTGCTT
CAGTGCTTAGCATTATCTACCTGTGCTTGCAAGCAGCATGTATGTCTGCATTGCTGCTTC
GCTTTCCAACAAGTCATCGATCGCTTTTGTGTTCGTAAATGGCTTGTTTGCTGCCTGGCC
CACGCGCCAAGCTTGAGCGTACTGTTGTTCCAAGCTTTGCTTGCATCGTGCAGCTCAAGC
GCGCAGCTGTCGGGATGCTGATGCATGCCCTTAGCATGA
>Symbiodinium; Clade B; B1m
AACCGATGGCCTCCTGAACGCGCATTGCGCTCTCGGGATTTCCTGAGAGCAGGTCTGCTT
CAGTGCTTAGCATTATCTACCTGTGCTTGCAAGCAGCATGTATGTCTGCATTGCTGCTTC
GCTTTCCGACAAGTCATCGATCGCTTTTGTGTTCGTAAATGGCTTGTTTGCTGCCTGGCC
CATGCGCCAAGCTTGAGCGTACTGTTGTTCCAAGCTTTGCTTGCATCGTGCAGCTCAAGC
GCGCAGCTGTCGGGATGCTGATGCATGCCCTTAGCATGA
>Symbiodinium; Clade B; B2 
AACCGATGGCCTCCTGAACGCGCATTGCGCTCTCGGGATTTCCTGAGAGCAGGTCTGCTT
CAGTGCTTAGCATTATCTACCTGTGCTTGCAAGCAGCATGTCTACACTGCTGCTTTGCTT
TCCAACAAGTCATCGATCGCGTTTGTGTTCGTAAATGGCTTGTTTGCTGCCTGGCCCATG
CGCCAAGCTTGAGCGTACTGTTGTTCCAAGCTTAGCTTGCATCGTACAGCTCAAGCGCGC
AGCTGTTGGGATGCTGATGCATGCCCTTAGCATGA
>Symbiodinium; Clade B; B3
AACCGATGGCCTCCTGAACGCGCATTGCGCTCTCGGGATTTCCTGAGAGCAGGTCTGCTT
CAGTGCTTAGCATTATCTACCTCTGCTTGCAAGCAGCATGTCTACACTGCTGCTTTGCTT
TCCAAGAAGTCATCGATCGCGTTTGTGTTCGTAAATGGCTTGTTTGCTGCCTGGCCCATG
CGCCAAGTTTGAGCGTACTGTTGTTCCAAGCTTAGCTTGCATCGTACAGCTCAAGCGCGC
AGCTGTTGGGATGCTGATGCATGCCCTTAGCATGA
>Symbiodinium; Clade B; B4
AACCGATGGCCTCCTGAACGCGCATTGCGCTCTCGGGATTTCCTGAGAGCACGTCTGCTT
CAGTGCTTAGCCTTATTTACTTGTGCTTGCAAGCAGCATGTGTGCACTGCTGCTTTGCTT
TCCAACAAGTCACTGGCGTGTAGTGGCTTGTTTGCTGCCTGGCCCATGCGCCAAGCTTGA
GCGTACTGTTGTTCCAAGCTTATGCCTGCCTGGTGTAGCTTGCATCATGCTGCTCAAGCG
CGCAGCTGTCGGGATGCTGGTGCATGCCCTTAGCATGA
>Symbiodinium; Clade B; B5
AACCGATGGCCTCCTGAACGCGCATTGCGCTCTCGGGATTTCCTGAGAGCAGGTCTGCTT
CAGTGCTTAGCATTATCTACCTGTGCTTGCAAGCAGCATGTATGTCTGCACTGCTGCTTC
GCTTTCCAACAAGTCATCGATCGCTTTTGTGTTCGTAAATGGCTTGTTTGCTGCCTGGCC
CATGCGCCAAGCTTGAGCGTACTGTTGTTCCAAGCTTTGCTTGCATCGTGCAGCTCAAGC
GCGCAGCTGTCGGGATGCTGATGCATGCCCTTAGCATGA
>Symbiodinium; Clade B; B5a
AACCGATAGCCTCCTGAACGCGCATTGCGCTCTCGGGATTTCCTGAGAGCAGGTCTGCTT
CAGTGCTTAGCATTATCTACCTGTGCTTGCAAGCAGCATGTATGTCTGCACTGCTGCTTC
GCTTTCCAACAAGTCATCGATCGCTTTTGTGTTCGTAAATGGCTTGTTTGCTGCCTGGCC
CATGCGCCAAGCTTGAGCGTACTGTTGTTCCAAGCTTTGCTTGCATCGTGCAGCTCAAGC
GCGCAGCTGTCGGGATGCTGATGCATGCCCTTAGCATGA
>Symbiodinium; Clade B; B6
AACCGATGGCCTCCTGAACGCGCATTGCGCTCTCGGGATTTCCTGAGAGCAGGTCTGCTT
CAGTGCTTAGCATTATCTACCTGTGCTTGCAAGCAGCATGTCTACACTGCTGCTTCGCTT
TCCAACAAGTCATCGATCGCGTTTGTGTTCGTAAATGGCTTGTTTGCTGCCTGGCCCATG
CGCCAAGCTTGAGCGTACTGTTGTTCCAAGCTTAGCTTGCTTGCATCGTACAGCTCAAGC
GCGCAGCTGTTGGGATGCTGATGCATGCCCTTTAGCATGA
>Symbiodinium; Clade B; B7
AACCGATGGCCTCCTGAACGCGCATTGCGCTCTCGGGATTTCCTGAGAGCAGGTCTGCTT
CAGTGCTTAGCATTCTCTACCTGTGCTTGCAAGCAGCATGTATGTCTGCATTGCTGCTTC
GCTTTCCAACAAGTCATCGATCGCTTTTGTGTTCGTAAATGGCTTGTTTGCTGCCTGGCC
CATGCGCCAAGCTTGAGCGTACTGTTGTTCCAAGCTTTGCTTGCATCGTGCAGCTCAAGC
GCGCAGCTGTCGGGATGCTGATGCATGCCCTTAGCATGA
>Symbiodinium; Clade B; B8
AACCGATGGCCTCCTGAACGCGCATTGCGCTCTCGGGATTTCCTGAGAGCAGGTCTGCTT
CAGTGCTTAGCATTATCTACCTGTGCTTGCAAGCAGCATGTATGTCTGCATTGCTGCTTC
GCTTTCCCAACAAGTCATCGATCGCTTTTGTGTTCGTAAATGGCTTGTTTGCTGCCTGGC
CCACGCGCCAAGCTTGAGCGTACTGTTGTTCCAAGCTTTGCTTGCATCGTGCAGCTCAAG
CGCGCAGCTGTCGGGATGCTGATGCATGCCCTTAGCATGA
>Symbiodinium; Clade B; B9
AACCGATGGCCTCCTGAACGTGCATTGCGCTCTCGGGGTTTCCTGAGAGCAGGTCTGCTT
CAGTGCTTAGCATTATCTACCTGTGCTTGCAAGCAGCATGTCTACACTGCTGCTTCGCTT
TCCAACAAGTCATCGATCGCGTTTGTGTTCGTAAATGGCTTGTTTGCTGCCTGGCCCATG
CGCCAAGCTTGAGCGTACTGTTGTTCCAAGCTTAGCTTGCATCGTATAGCTCAAGCGCGC
AGCTGTTGGGATGCTGATGCATGCCCTTAGCATGA
>Symbiodinium; Clade B; B10
AACCGATGGCCTCCTGAACGCGCATTGCGCTCTCGGGATTTCCTGAGAGCAGGTCTGCTT
TAGTGCTTAGCATTATCTACCTGTGCTTGCAAGCAGCATGTATGTCTGCATTGCTGCTTC
GCTTTCCAACAAGTCATCGATCGCTTTTGTGTTCGTAAATGGCTTGTTTGCTGCCTGGCC
CATGCGCCAAGCTTGAGCGTGCTGTTGTTCCAAGCTTTGCTTGCATCGTGCAGCTCAAGC
GCGCAGCTGTCGGGATGCTGATGCATGCCCTTAGCATGA
>Symbiodinium; Clade B; B11
AACCGATGGCCTCCTGAACGCGCATTGCGCTCTCGGGATTTCCTGAGAGCAGGTCTGCTT
CAGTGCTTAGCATTATCTACCTGTGCTTGCAAGCAGCATGTATGTCTGCACACTGCTGTT
TCGCTTTCCAACAAGTCATCGATCGCTTTTGTGTTCGTAAATGGCTTGTTCGCTGCCTGG
CCCATGCGCCAAGCTTGAGCGTACTGTTGTTCCAAGCTTTGCTTGCATCGTGCTGCTCAA
GCGCGCAGCTGTCGGGATGCTGATGCATGCCCTTAGCATGA
>Symbiodinium; Clade B; B13
TGAACGCGCATTGCGCTCTCGGGATTTCCTGAGAGCAGGTCTGCTTCAGTGCTTAGCATT
CTCTACCTGTGCGTGCAAGCAGCATGTATGTCTGCATTGCTGCTTCGCTTTCCAACAAGT
CATCGATCGCTTTTGTGTTCGTAAATGGCTTGTTTGCTGCCTGGCCATGCGCCAAGCTTG
AGCGTACTGTTGTTCCAAGCTTTGCTTGCATCGTGCAGCTCAAGCGCGCAGCTGTCGGGA
TGCTGATGCATGCCCTTAGCATGA
>Symbiodinium; Clade B; B14
AACCGATGGACCTCCTGAACGCGCACTGCGCTCTCGGGATTTCCTGAGAGCAGGTCTGCT
TCAGTGCTTAGCATTATCTACCTGTGCTTGCAAGCAGCATGTATGTCTGCATTGCTGCTT
CGCTTTCCAACAAGTCATCGATCGCTTTTGTGTTCGTAAATGGCTTGTTTGCTGCCTGGC
CCATGCGCCAAGCTTGAGCGTACTGTTGTTCCAAGCTTTGCTTGCATCGTGCAGCTCAAG
CGCGCAGCTGTCGGGATGCTGATGCATGCCCTTAGCATGA
>Symbiodinium; Clade B; B15
AACCGATGGCCTCCTGAACGCGCAKTGCGCTCTCGGGATTTCCTGAGAGCAGGTCTGCTT
CAGTGCTTAGCATTATCTACCTGTGCTTGCAAGCAGCGTGTCTACACTGCTGCTTCGCTT
TCCAACAAGTCATCGATCGCGTTTGTGTTCGTAAGTGGCTTGTTTGCTGCCTGGCCCATG
CGCCAAGCTTGAGCGTACTGTTGTTCCAAGCTTTGCTTGCATCGTACAGCTCAAGCGCGC
AGCTGTTGGGATGCTGATGCATGCCCT
>Symbiodinium; Clade B; B17
AACCGATGGCCTCCTGAACGCGCATTGCGCTCTCGGGATTTCCTGAGAGCAGGTCTGCTT
CAGTGCCTAGCATTATCTACCTGTGCTTGCAAGCAGCATGTATGTCTGCATTGCTGCTTC
GCTTTCCAACAAGTCATCGATCGCTTTTGTGTTCGTAAATGGCTTGTTTGCTGCCTGGCC
CATGCGCCAAGCTTGAGCGTACTGTTGTTCCAAGCCTTGCTTGGATCGTGCAGCTCAAGC
GCGCAGCTGTCGGGATGCTGATGCATGCCCTTAGCATGA
>Symbiodinium; Clade B; B18
AACCGATGGCCTCCTGAACGCGCATTGCGCTCTCGGGATTTCCTGAGAGCAGGTCTGCTT
CAGTGCTTAGCATTATCTACCTGTGCTTGCAAGCAGCATGTCTACACTGCTGCTTCGCTT
TCCAACAAGTCATCGATCGCATTTGTGTTCGTAAATGGCTTGTTTGCTGCCTGGCCCATG
CGCCAAGTTTGAGCGTACTGTTGTTCCAAGCTTAGCTTGCATCGTACAGCTCAAGCGCGC
AGCTGTTGGGATGCTGATGCATGCCCTTAGCATGA
>Symbiodinium; Clade B; B19
AACCGATGGCCTCCTGAACGCGCATTGCGCTCTCGGGATTTCCTGAGAGCAGGTCTGCTT
CAGTGCTTAGCATTATCTACCTGTGCTTGCAAGCAGCATGTCTACACTGCTGCTTCGCTT
TCCAACAAGTCATCGATCGCGTTTGTGTTCGTAAATGGCTTGTTTGCTGCCTGGCCCATG
CGCCAAGCTTGAGCGTACTGTTGTTCCAAGCTTAGCTTGCATCGTACAGCTCAAGCGCGC
AGCTGTTGGGATGCTGATGCATGCCCTTAGCATGA
>Symbiodinium; Clade B; B20
AACCGATGGCCTCCTGAACGCGCATTGCGCTCTCGGGATTTCCTGAGAGCAGGTCTGCTT
CAGTGCTTAGCATTATCTACCTGTGCTTGCAAGCAGCATGTATGTCTGCATTGCTGCTTC
GCTTTCCAACAAGTCATCGATCGCTTTTGTGCGATCGTAAATGGCTTGTTTGCTGCCTGG
CCCATGCGCCAAGCTTGAGCGTACTGTTGTTCCAAGCTTTGCTTGCATCGTGCAGCTCAA
GCGCGCAGCGTCGGGATGCTGATGCATGCCCTTAGCATGA
>Symbiodinium; Clade B; B21
AACCGATGGCCTCCTGAACGCGCATTGCGCTCTCGGGATTTCCTGAGAGCAGGTCTGCTT
CAGTGCTTAGCATTATCTACCTGTGCTTGCAAGCAGCATGTCTACACTGCTGCTTCGCTT
TCCAACAAATCATCGCGTTTGTGTTCGTAAATGGCTTGTTTGCTGCCTGGCCCATGCGCC
AAGCTTGAGCGTAGTGTTGTTCCAAGCTTAGCTTGCATCGTACAGCTCAAGCGCGCAGCT
GTTGGGATGCTGATGCATGCCCTTAGCATGA
>Symbiodinium; Clade B; B30
AATCGATGGGCTCCTGAACGCGCATTGCGCTCTCGGGATTCCCTGAGAGCAGGTCTGCTT
CAGTGCTTAGCATTTATCTACCTCTGCTTGCAAGCAGCATGTCTACACTGCTGCTTCGGT
TTCCAACAAGTCATCGATCGTGTGTGTATTCGTAAATGGCTTGTTTGCTGCCTGGCCCAT
GCGCCAAGTTTGAGCGTACTGTTGTTCCAAGCTTAGCTTGCATCGTACAGCTCAAGCGCG
CAGCTGTTGGGATGCTGATGCATGCCCTTAGCATGA
>Symbiodinium; Clade B; B31
AACCGATGGCCTCCTGAACGCGCATTGCGCTCTCGGGATTTCCTGAGAGCAGGTCTGCTT
CAGTGCTTAGCATTATCTACCTGTGCTTGCAAGCAGCATGCATGTCTGCATTGCTGCTTC
GCTTTCCAACAAGTCATCGATCGCTTTTGTGTTCGTAAATGGCTTGTTTGCTGCCTGGCC
CATGCGCCAAGCTTGAGCGTACTGTTGTTCCAAGCTTTGCTTGCATCGTGCAGCTCAAGC
GCGCAGCTGTCGGGATGCTGATGCATGCCCTTAGCATGA
>Symbiodinium; Clade B; B31a
AACCGATGGCCTCCTGAACGCGCATTGCGCTCTCGGGATTTCCTGAGAGCAGGTCTGCTT
CAGTGCTTAGCATTATCTACCTGTGCTTGCAAGCAGCATGCATGTCTGCATTGCTGCTTC
GCTTTCCAACAAGTCATCGATCGCTTTTGTGTTCGTAAATGGCTTGTTTGCTGCCTGGCC
CATGCGCCAAGCTTGAGCGTACTGTTGTTCCAAGCTTTGCTTGCATCGTGCACCTCAAGC
GCGCAGCTGTCGGGATGCTGATGCATGCCCTTAGCATGA
>Symbiodinium; Clade B; B32
AACCGATGGCCTCCTGAACGCGCATTGCGCTCTCGGGATTTCCTGAGAGCAGGTCTGCTT
CAGTGCTTAGCATTATCTACCTGTGCTTGCAAGCAGCATGCATGTCTGCATTGCTGCTTC
GCTTTCCAACAAGTCATCGATCGCTTTTGTGTTCGTAAATGGCTTGTTTGCTGCCTGGCC
CATGCGCCAAGCTTGAGCGTACTATTGTTCCAAGCTTTGCTTGCATCGTGCAGCTCAAGC
GCGCAGCTGTCGGGATGCTGATGCATGCCCTTAGCATGA
>Symbiodinium; Clade B; B37
AACCGATGGCCTCCTGAACGCGCATTGCGCTCTCGGGATTTCCTGAGAGCAGGTCTGCTT
CAGTGCTTTTAGCATTATCTACCTGTGCTTGCAAGCAGCATGTATGTCTGCATTGCTGCT
TCGCTTTCCAACAAGTCATCGATCGCTTTTGTGTTCGTAAATGGCTTGTTTGCTGCCTGG
CCCATGCGCCAAGCTTGAGCGTACTGTTGTTCCAAGCTTTGCTTGCATCGTGCAGCTCAA
GCGTGCAGCTGTCGGGATGCTGATGCATGCCCTTAGCATGA
>Symbiodinium; Clade B; B38
AACCGATGGCCTCCTGAACGCGCATTGCGCTCTCGGGATTTCCTGAGAGCAGGTCTGCTT
CAGTGCTTAGCATTATCTACCTGTGCTTGCAAGCAGCATGTCTACACTGCTGCTTCGCTT
TCCAACAAATCATCGCGTTTGTGTTCGTAAATGGCTTGTTTGCTGCCTGGCCCATGCGCC
AAGCTTGAGCGTAGTGTTGTTCCAAGCTTAGCTTGCATCGTACAGCTCAAGCGCGCAGCT
GTTGGGATGCTGATGCATGCCCTTAGCATGA
>Symbiodinium; Clade B; B40
AACCGATGGCCTCCTGAACGCGCATTGCGCTCTCGGGATTTCCTGAGAGCAGGTCTGCTT
CAGTGCTTTTAGCATTTATCTACCTGTGCTTGCAAGCAGCGCTTCGCTTTCCAACAAGTC
ATCGATCGCGTTTGTGTTCGTAAGTGGCTTGTTTGCTGCCTGGCCCATGCGCCAAGCTTG
AGCGTACCGTACTGTTGTTCCAAGCTTTGCTTGCATCGTACAGCTCAAGCGCGCAGCTGT
TGGGATGCTGATGCATGCCCCTTAGCATGA
>Symbiodinium; Clade C; Cspc
AACCAATGGCCTCCTGAACGTGCGTTGCACTCTTGGGATTTCCTGAGAGTATGTCTGCTT
CAGTGCTTAACTTGCCCCAACTTTGCAAGCAGGATGTGTTTCTGCCTTGCGTTCTTATGA
GCTATTGCCCTCTGAGCCAATGGCTTGTTAATTGCTTGGTTCTTGCAAAATGCTTTGCGC
GCTGTTATTCAAGTTTCTACCTTCGTGGTTTTACTTGAGTGACGCTGCTCATGCTTGCAA
CCGCTGGGATGCAGGTGCATGCCTCTAGCATGAAGTCAGACAA
>Symbiodinium; Clade C; Cspa
AAGCAATGGCCTCCTGAACGTGCGTTGCACTCTTGGGATTTCCTGAGAGTATGTCTGCTT
CAGTGCTTAACTTGCCCCAACTTTGCAAGCAGGATGTGTTTCTGCCTTGCGTTCTTATGA
GCTATTGCCCTCTGAGCCAATGGCTTGTTAATTGCTTGGTTCTTGCAAAATGCTTTGCGC
GCTGTTATTCAAGTTTCTACCTTCGTGGTTTTACTTGAGTGACGCTGCTCATGCTTGCAA
CTGCTGGGATGCAGGTGCATGCCTCTAGCATGAAGTCAGACAA
>Symbiodinium; Clade C; Cspb
AACCAATGGCCTCCTGAACGTGCGTTGCACTCTTGGGATTTCCTGAGAGTATGTCTGCTT
CAGTGCTTAACTTGCCCCAACTTTGCAAGCAGGATGTGTTTCTGCCTTGCGTTCTTATGA
GCTATTGCCCTCTGAGCCAATGGCTTGTTAATTGCTTGGTTCTTGCAAAATGCTTTGCGC
GCTGTTATTCAATTTTCTACCTTCGTGGTTTTACTTGAGTGACGCTGCTCATGCTTGCAA
CCGCTGGGATGCAGGTGCATGCCTCTAGCATGAAGTCAGACAA
>Symbiodinium; Clade C; Cspd
AACCAATGGCCTCCTGAACGTGCGTTGCACTCTTGGGATTTCCTGAGAGTATGTCTGCTT
CAGCGCTTAACTTGCCCCAACTTTGCAAGCAGGATGTGTTTCTGCCTTGCGTTCTTATGA
GCTATTGCCCTCTGAGCCAATGGCTTGTTAATTGCTTGGTTCTTGCAAAATGCTTTGCGC
GCTGCTATTCAGGTTTCTACCTTCGTGGTTTTACTTGAGTGACGCTGCTCATGCTTGCAA
CCGCTGGGATGCAGGTGCATGCCTCTAGCATGAAGTCAGACAA
>Symbiodinium; Clade C; Cspe
AACCAATGGCCTCCTGAACGTGCGTTGCACTCTTGGGATTTCCTGAGAGTATGTCTGCTT
CAGTGCTTAACTTGCCCCAACTTTGCAAGCAGGATGTGTTTCTGCCTTGCGTTCTTATGA
GCTATTGCCCTCTGAGCCAATGGCTTGTTAATTGCTTGGTTCTTGCAAGATGCTTTGCGC
GCTGTTATTCAAGGTTCTACCTTCGTGGTTTTACTTGAGTGACGCTGCTCATGCTTGCAA
CCGCTGGGATGCAGGTGTGCATGCCTCTAGCATGAAGTCAGACAA
>Symbiodinium; Clade C; Cspf
AAGCAATGGCCTCCTGAACGTGTGTTGCACTCTTGGGATTTCCTGAGAGTATGTCTGCTT
CAGTGCTTAACTTGCCCCAACTTTGCAAGCAGGATGTGTTTCTGCCTTGCGTTCTTATGA
GCTATTGCCCTCTGAGCCAAGGGCTTGTTAATTGCTTGGTTCTTGCAAAATGCTTTGCGC
GCTGTTATTCAAGTTTCTACCTTTGTGGTTTTACTTGAGTGACGCTGCGCATGGTTGCAA
CCGCTGGGATGCAGGTGCATGCCTCTAGCATGAAGTCAGACAA
>Symbiodinium; Clade C; C1
AACCAATGGCCTCCTGAACGTGCGTTGCACTCTTGGGATTTCCTGAGAGTATGTCTGCTT
CAGTGCTTAACTTGCCCCAACTTTGCAAGCAGGATGTGTTTCTGCCTTGCGTTCTTATGA
GCTATTGCCCTCTGAGCCAATGGCTTGTTAATTGCTTGGTTCTTGCAAAATGCTTTGCGC
GCTGTTATTCAGGTTTCTACCTTCGTGGTTTTACTTGAGTGACGCTGCTCATGCTTGCAA
CCGCTGGGATGCAGGTGCATGCCTCTAGCATGAAGTCAGACAA
>Symbiodinium; Clade C; C1a
AACCAATGGCCTCCTGAACGTGCGTTGCACTCTTGGGATTTCCTGAGAGTATGTCTGCTT
CAGTGCTTAACTTGCCCCAACTTTGCAAGCAGGATGTGTTTCTGCCTTGCGTTCTTATGA
GCTATTGCCCTCTGAGCCAATGGCTTGTTAATTGCTTGGTTCTTGCAAAATGCTTTGCGC
GCTGTTATTCAGGTTTCTACCTTCGCGGTTTTACTTGAGTGACGCTGCTCATGCTTGCAA
CCGCTGGGATGCAGGTGCATGCCTCTAGCATGAAGTCAGACAA
>Symbiodinium; Clade C; C1ca
AACCAATGGCCTCCTGAACGTGCGTTGCACTCTTGGGATTTCCTGAGAGTATGTCTGCTT
CAGTGCTTAACTTGCCCCAACTTTGCAAGCAGATGTGTTTCTGCCTTGCGTTCTTATGAG
CTATTGCCCTCTGAGCCAATGGCTTGTTAATTGCTTGGTTCTTGCAAAATGCTTTGCGCG
CTGTTATTCAGGTTTCTACCTTCGTGGTTTTACTTGAGTGACGCTGCTCATGCTTGCAAC
CGCTGGGATGCAGGTGCATGCCTCTAGCATGAAGTCAGACAA
>Symbiodinium; Clade C; C1b
AACCAATGGCCTCCTGAACGTGCGTTGCACTCTTGGGATTTCCTGAGAGTATGTCTGCTT
CAGTGCTTAACTTGCCCCAACTTTGCAAGCAGATGTGTTTCTGCCTTGCGTTCTTATGAG
CTATTGCCCTCTGAGCCAATGGCTTGTTAATTGCTTGGTTCTTGCAAAATGCTTTGCGCG
CTGTTATTCAGGTTTCTACCTTCGTGGTTTTACTTGAGTGACGCTGCTCATGCTTGCAAC
CGCTGGGATGCAGGTGCATGCCTCTAGCATGAAGTCAGACAA
>Symbiodinium; Clade C; C1c.C45
AACCAATGGCCTCCTGAACGTGCGTTGCACTCTTGGGATTTCCTGAGAGTATGTCTGCTT
CAGTGCTTAACTTGCCCCAACTTTGCAAGCAGGATGTGTTTCTGCCTTGCGTTCTTATGA
GCTATTGCCCTCTGAGCCAATGGCTTGTGAATTGCTTGGTTCTTGCAAAATGCTTTGCGC
GCTGTTATTCAGGTTTCTACCTTCGTGGTTTTACTTGAGTGACGCTGCTCATGCTTGCAA
CCGCTGGGATGCAGGTGCATGCCTCTAGCATGAAGTCAGACAA
>Symbiodinium; Clade C; C1d
AATCAATGGCCTCCTGAACGTGCGTTGCACTCTTGGGATTTCCTGAGAGTATGTCTGCTT
CAGTGCTTAACTTGCCCCAACTTTGCAAGCAGGATGTGTTTCTGCCTTGCGTTCTTATGA
GCTATTGCCCTCTGAGCCAATGGCTTGTGAATTGCTTGGTTCTTGCAAAATGCTTTGCGC
GCGGTTATTCAGGTTTCTACCTTCGTGGTTTTACTTGAGTGACGCTGCTCATGCTTGCAA
CCGCTGGGATGCAGGTGCATGCCTCTAGCATGAAGTCAGACAA
>Symbiodinium; Clade C; C1e
AACCAATGGCCTCCTGAACGTGCGTTGCACTCTTGGGATTTCCTGAGAGTATGTCTGCTT
CAGTGCTTAACTTGCCCCAACTTTGCAAGCAGATGTGTTTCTGCCTTGCGTTCTTATGAG
CTATTGCCCTCTGAGCCAATGGCTTGTTAATTGCTTGGTTCTTGCAAAATGCTTTGCGCG
CTGTTATTCAGGTTTCTACCTTCGTGGTTTTACTTGAGTGACGCTGCTCATGCTTGCAAC
CGCTGGGATGCAGGTGCATGCCTCTAGCATGAAGTCAGACAA
>Symbiodinium; Clade C; C1f
AACCAATGGCCTCCTGAACGTGCGTTGCACTCTTGGGATTTCCTGAGAGTATGTCTGCTT
CAGTGCTTAACTTGCCCCAACTTTGCAAGCAGGATGTGTTTCTGCCTTGCATTCTTATGA
GCTATTGCCCTCTGAGCCAATGGCTTGTTAATTGCTTGGTTCTTGCAAAATGCTTTGCGC
GCTGTTATTCAGGTTTCTACCTTCGTGGTTTTACTTGAGTGACGCTGCTCATGCTTGCAA
CCGCTGGGATGCAGGTGCATGCCTCTAGCATGAAGTCAGACAA
>Symbiodinium; Clade C; C1g
AACCAATGGCCTCCTGAACGTGCGTTGCACTCTTGGGATTTCCTGAGAGCATGTCTGCTT
CAGTGCTTAACTTGCCCCAACTTTGCAAGCAGGATGTGTTTCTGCCTTGCGTTCTTATGA
GCTATTGCCCTCTGAGCCAATGGCTTGTTAATTGCTTGGTTCTTGCAAAATGCTTTGCGC
GCTGTTATTCAGGTTTCTACCTTCGTGGTTTTACTTGAGTGACGCTGCTCATGCTTGCAA
CCGCTGGGATGCAGGTGCATGCCTCTAGCATGAAGTCAGACAA
>Symbiodinium; Clade C; C1h
AACCAATGGCCTCCTGAACGTGCGTTGCACTCTTGGGATTTCCTGAGAGTATGTCTGCTT
CAGTGCTTAACTTGCCCCAACTTTGCAAGCAGGATGTGTTTCTGCCTTGTGTTCTTATGA
GCTATTGCCCTCTGAGCCAATGGCTTGTTAATTGCTTGGTTCTTGCAAAATGCTTTGCGC
GCTGTTATTCAGGTTTCTACCTTCGTGGTTTTACTTGAGTGACGCTGCTCATGCTTGCAA
CCGCTGGGATGCAGGTGCATGCCTCTAGCATGAAGTCAGACAA
>Symbiodinium; Clade C; C1i
AACCAATGGCCTCCTGAACGTGCGTTGCACTCTTGGGATTTCCTGAGAGTATGTCTGCTT
CAGTGCTTAACTTGCCCCAACTTTGCAAGCAGGATGTGTTTCTGCCTTGCGTTCTTATGA
GCCATTGCCCTCTGAGCCAATGGCTTGTTAATTGCTTGGTTCTTGCAAAATGCTTTGCGC
GCTGTTATTCAGGTTTCTACCTTCGCGGTTTTACTTGAGTGACGCTGCTCATGCTTGCAA
CCGCTGGGATGCAGGTGCATGCCTCTAGCATGAAGTCAGACAA
>Symbiodinium; Clade C; C1j
AACCAATGGCCTCCTGAACGTGCGTTGCACTCTTGGGATTTCCTGAGAGTATGTCTGCTT
CAGTGCTTACCTTGCCCCAACTTTGCAAGCAGGATGTGTTTCTGCCTTGCGTTCTTATGA
GCTATTGCCCTCTGAGCCAATGGCTTGTTAATTGCTTGGTTCTTGCAAAATGCTTTGCGC
GCTGTTATTCAGGTTTCTACCTTCGTGGTTTTACTTGAGTGACGCTGCTCATGCTTGCAA
CCGCTGGGATGCAGGTGCATGCCTCTAGCATGAAGTCAGACAA
>Symbiodinium; Clade C; C1k
AACCAATGGCCTCCTGAACGTGCGTTGCACTCTTGGGATTTCCTGAGAGTATGTCTGCTT
CAGTGCTTAACTTGCCCCAACTTTGCAAGCAGGATGTGTTTCTGCCTTGCGTTCTTATGA
GCTATTGCCCTCTGAGCCAATGGCTTGTGAATTGCTTGGTTCTTGCAAAATGCTTTGCGC
GCTGTTATTCAGGTTTCTACCTTCGTGGTTTTACTTGAGTGACGCTGCTCATGCTTGCAA
CCGCTGGGATGCACGTGCATGCCTCTAGCATGAAGTCAGACAA
>Symbiodinium; Clade C; C1m
AGCCAATGGCCTCCTGAACGTGCGTTGCACTCTTGGGATTTCCTGAGAGTATGTCTGCTT
CAGTGCTTAACTTGCCCCAACTTTGCAAGCAGGATGTGTTTCTGCCTTGCGTTCTTACGA
GCTATTGCCCTCTGAGCCAATGGCTTGTTAATTGCTTGGTTCTTGCAAAATGCTTTGCGC
GCTGTTATTCAGGTTTCTACCTTCGTGGTTTTACTTGAGTGACGCTGCTCATGCTTGCAA
CCGCTGGGATGCAGGTGCATGCCTCTAGCATGAAGTCAGACAA
>Symbiodinium; Clade C; C1r
AACCAATGGCCTCCTGAACGTGCGTTACACTCTTGGGATTTCCTGAGAGTATGTCTGCTT
CAGTGCTTAACTTGCCCCAACTTTGCAAGCAGGATGTGTTTCTGCCTTGCGTTCTTATGA
GCTATTGCCCTCTGAGCCAATGGCTTGTTAATTGCTTGGTTCTTGCAAAATGCTTTGCGC
GCTGTTATTCAGGTTTCTACCTTCGTGGTTTTACTTGAGTGACGCTGCTCATGCTTGCAA
CCGCTGGGATGCAGGTGCATGCCTCTAGCATGAAGTCAGACAA
>Symbiodinium; Clade C; C1s
AACCAATGGCCTCCTGAACGTGCGTTGCACTCTTGGGATTTCCTGAGAGTATGTCTGCTT
CAGTGCTTAACTTGCCCCAACTTTGCAAGCAGGATGTGTTTCTGCCTTGCGTTCTTATGA
GCTATTGCCCTCTGAGCCAATGGCTTGTTAATTGCTTGGTTCTTGCAAAATGCTTTGCGC
GCTGTTATTCAGGTGACGCTGCTCATGCTTGCAACCGCTGGGATGCAGGTGCATGCCTCT
AGCATGAAGTCAGACAA
>Symbiodinium; Clade C; C1t
AACCAATGGCCTCCTGAACGTGCGTTGCACTCTTGGGATTTCCTGAGAGTATGTCTGCTT
CAGTGCTTAACTTGCCCCAACTTTGCAAGCAGGATGTGTTTCTGCCTTGCGTTCTTATGA
GCTATTGCCCTCTGAGCCAATGGCTTGTGAATTGCTTGGTTCTTGCAAAATGCTTTGCGC
GCGGTTATTCAGGTTTCTACCTTCGTGGTTTTACTTGAGTGACGCTGCTCATGCTTGCAA
CCGCTGGGATGCAGGTGCATGCCTCTAGCATGAAGTCAGACAA
>Symbiodinium; Clade C; C1p
AATCAATGGCCTCCTGAACGTGCGTTGCACTCTTGGGATTTCCTGAGAGTATGTCTGCTT
CAGTGCTTAACTTGCCCCAACTTTGCAAGCAGGATGTGTTTCTGCCTTGCGTTCTTATGA
GCTATTGCCCTCTGAGCCAATGGCTTGTTAATTGCTTGGTTCTTGCAAAATGCTTTGCGC
GCTGTTATTCAGGTTTCTACCTTCGTGGTTTTACTTGAGTGACGCTGCTCATGCTTGCAA
CCGCTGGGATGCAGGTGCATGCCTCTAGCATGAAGTCAGACAA
>Symbiodinium; Clade C; C1aa
AACCAATGGCCTCCTGAACGTGCGTTGCACTCTTGGGATTTCCTGAGAGTATGTCTGCTT
CAGTGCTTAACTTCCAACTTTGCAAGCAGGATGTGTTTCTGCCTTGCGTGCTTATGAGCT
ATTGCCCTCTGAGCCAATGGTTTGTGAATCGCTTGGTTCTTGCAAAATGCTTTGCGCGCT
GTTATTCAGGTATCTACCTTCGTGGTTTTACTTGAGTGACGCTGCTCATGCTTGCAACCG
CTGGGATGCAGGTGCATGCCTCTAGCATGAAGTCAGACAA
>Symbiodinium; Clade C; C1m
AACCAATGGCCTCCTGAACGTGCGTTGCACTCTTGGGATTTCCTGAGAGTATGTCTGCTT
CAGTGCTTAACTTGCCCCAACTTTGCAAGCAGGATGTGTTTCTGCCTTGCGTTCTTATGA
GCTATTGCCCTCTGAGCCAATGGTTTGTGAATTGCTTGGTTCTTGCAAAATGCTTTGCGC
GCTGTTATTCAGGTTTCTACCTTCGTGGTTTTACTTGAGTGACGCTGCTCATGCTTGCAA
CCGCTGGGATGCAGGTGCATGCCTCTAGCATGAAGTCAGACAA
>Symbiodinium; Clade C; C#
AACCAATGGCCTCCTGAACGTGCGTTGCACTCTTGGGATTTCCTGAGAGTATGTCTGCTT
CAGTGCTTAACTTGCCCCAACTTTGCAAGCAGGATGTGTTTCTGCCTTGCGTTCTTATGA
GCTATTGCCCTCTGAGCCAATGGCTTGTTAATTGCTTGGTTCTTGCAAACTGCTTTGCGC
GCTGTTATTCAGGTTTCTACCTTCGTGGTTTTACTTGAGTGACGCTGCTCATGCTTGCAA
CCGCTGGGATGCAGGTGCATGCCTCTAGCATGAAGTCAGACAA
>Symbiodinium; Clade C; C1#
AACCAATGGCCTCCTGAACGTGCGTTGCACCCTTGGGATTTCCTGAGAGTATGTCTGCTT
CAGTGCTTAACTTGCTCCAACTTTGCAAGCAGGATGTGTTTCTGCCTTGCGTTCTTATGA
GCTATTGCCTTCTGCGCCAATGGCTTGTTAATTGCTTGGTTCTTGCAAAATGCTTTGCGC
GCTGTTATTCAAGTTTCTACCTTCGCGGTTTTACTTGAGTGACGCTGCTCATGCTTGCAA
CCGCTGGGATGCAGGTGCATGCCTCTAGCATGAAGTCAGACAA
>Symbiodinium; Clade C; C1.5
AACCAATGGCCTCCTGAACGTGCGTTGCACTCTTGGGATTTCCTGAGAGTATGTCTGCTT
CAGTGCTTAACTTGCCCCAACTTTGCAAGCAGGATGTGTTTCTGCCTTGCGTTCTTATGA
GCTATTGCCCTCTGAGCCAATGGCTTGTTAATTGCTTGGTTCTTGCAAAATGCTTTGCGC
GCTGTTATTCAGGTTTCTACCTTCGTGGTCTTACTTGAGTGACGCTGCTCATGCTTGCAA
CCGCTGGGATGCAGGTGCATGCCTCTAGCATGAAGTCAGACAA
>Symbiodinium; Clade C; C1.6
AACCAATGGCCTCCTGAACGCGCGTTGCACTCTTGGGATTTCCTGAGAGTATGTCTGCTT
CAGTGCTTAACTTGCCCCAACTTTGCAAGCAGGATGTGTTTCTGCCTTGCGTTCTTATGA
GCTATTGCCCTCTGAGCCAATGGCTTGTTAATTGCTTGGTTCTTGCAAAATGCTTTGCGC
GCTGTTATTCAGGTTTCTACCTTCGTGGTTTTACTTGAGTGACGCTGCTCATGCTTGCAA
CCGCTGGGATGCAGGTGCATGCCTCTAGCATGAAGTCAGACAA
>Symbiodinium; Clade C; C1.7
AACCAATGGCCTCCTGAACGTGCGTTGCACTCTTGGGATTTCCTGAGAGTATGTCTGCTT
CAGTGCTTAACTTGCCCCAACTTTGCAGGCAGGATGTGTTTCTGCCTTGCGTTCTTATGA
GCTATTGCCCTCTGAGCCAATGGCTTGTTAATTGCTTGGTTCTTGCAAAATGCTTTGCGC
GCTGTTATTCAGGTTTCTACCTTCGTGGTTTTACTTGAGTGACGCTGCTCATGCTTGCAA
CCGCTGGGATGCAGGTGCATGCCTCTAGCATGAAGTCAGACAA
>Symbiodinium; Clade C; C1.8
AATCAATGGCCTCCTGAACGTGCGTTGCACTCTTGGGATTTCCTGAGAGTATGTCTGCTT
CAGTGCTTAACTTGCCCCAACTTTGCAAGCAGGATGTGTTTCTGCCTTGCGTTCTTATGA
GCTATTGCCCTCTGAGCCAATGGCTTGTTAATTGCTTGGTTCTTGCAAAATGCTTTGCGC
GCTGTTATTCAGGTTTCTACCTTCGTGGTTTTACTTGAGTGACGCTGCTCATGCTTGCAA
CCGCTGGGATGCAGGTGCATGCCTCTAGCATGAAGTCAGACAA
>Symbiodinium; Clade C; C1.v1a
AACCAATGGCCTCCTGAACGTGCGTTGCACTCTTGGGATTTCCTGAGAGTATGTCTGCTT
CAGTGCTTAACTTGCCCCAACTTTGCAAGCAGGATGTGTTTCTGCCTTGCGTTCTTATGA
GCTATTGCCCTCTGAGCCAATGGCTTGTTAATTGCTTGGTTCTTGCAAAATGCTTTGCGC
GCTGTTATTCAGGTTTCTACCTTCGTGGTTTTACTTGAGTGACGCTGCTCATGCTTGCAA
CCGCTGGGATGCAGGTGCATGCCTCTAGCATGAAGTCAGATAA
>Symbiodinium; Clade C; C1.v1b
AACCAATGGCCTCCTGAACGTGCGTTGCACTCTTGGGATTTCCTGAGAGTATGTCTGCTT
CAGTGCTTAACTTGCCCCAACTTTGCAAGCAGGATGTGTTTCTGCCTTGCGTTCTTATGA
GCTATTGCCCTCTGAGCCAATGGCTTGTTAATTGCTTGGTTCTTGCAAAATGCTTTGCGC
GCTGTTATTCAGGTTTCTACCTTCGTGGTTTTACTTGAGTGACGTTGCTCATGCTTGCAA
CCGCTGGGATGCAGGTGCATGCCTCTAGCATGAAGTCAGATAA
>Symbiodinium; Clade C; C2
AACCAATGGCCTCCTGAACGTGCGTTGCACTCTTGGGATTTCCTGAGAGTATGTCTGCTT
CAGTGCTTAACTTGCCCCAACTTTGCAAGCAGGATGTGTTTCTGCCTTGCGTTCTTATGA
GCTATTGCCTTCTGCGCCAATGGCTTGTTAATTGCTTGGTTCTTGCAAAATGCTTTGCGC
GCTGTTATTCAAGTTTCTACCTTCGCGGTTTTACTTGAGTGACGCTGCTCATGCTTGCAA
CCGCTTGGGATGCAGGTGCATGCCTCTAGCATGAAGTCAGACAA
>Symbiodinium; Clade C; C3
AACCAATGGCCTCCTGAACGTGCGTTGCACTCTTGGGATTTCCTGAGAGTATGTCTGCTT
CAGTGCTTAACTTGCCCCAACTTTGCAAGCAGGATGTGTTTCTGCCTTGCGTTCTTATGA
GCTATTGCCCTCTGAGCCAATGGCTTGTTAATTGCTTGGTTCTTGCAAAATGCTTTGCGC
GCTGTTATTCAAGTTTCTACCTTCGTGGTTTTACTTGAGTGACGCTGCTCATGCTTGCAA
CCGCTGGGATGCAGGTGCATGCCTCTAGCATGAAGTCAGACAA
>Symbiodinium; Clade C; C3_new
AACCAATGGCCTCCTGAACGTGCGTTGCACTCTTGGGATTTCCTGAGAGTATGTCTGCTT
CAGTGCTTAACTTGCCCCAACTTTGCAATCAGGATGTGTTTCTGCCTTGCGTTCTTATGA
ACTATTGCCCTCTGAGCCAATGGCTTGKTAATTGCTTGGTTCTTGCAAAATGCTTTGCGC
GCTGTTATTCAAGTTTCTACCTTCSTGGTTTTACTTGAGTGACGCTGCTCATGC
>Symbiodinium; Clade C; C3aa
AAGCAATGGCCTCCTGAACGTGCGTTGCACTCTTGGGATTTCCTGAGAGTATGTCTGCTT
CAGTGCTTAACTTGCCCCAACTTTGCAAGCAGGATGTGTTTCTGCCTTGCGTTCTTATGA
GCTATTGCCCTCTGAGCCAATGGCTTGTTAATTGCTTGGTTCCTGCAAAATGCTTTGCGC
GCTGTTATTCAAGTTTCTACCTTCGCGGTTTTACTTGAGTGACGCTGCTCATGCTTGCAA
CCGCTGGGATGCAGGTGCATGCCTCTAGCATGAAGTCAGACAA
>Symbiodinium; Clade C; C3ff
AATCAATGGCCTCCTGAACGTGCGTTGCACTCTTGGGATTTCCTGAGAGTATGTCTGCTT
CAGTGCTTAACTTGCCCCAACTTTGCAAGCAGGATGTGTTTCTGCCTTGCGTGCTTATGA
GCTATTGCCCTCTGAGCCAATGGCTTGTTACTTGCTTGGTTCTTGCAAAATGCTTTGCGC
GCTGTTATTCAAGTTTCTACCTTCGTGGTTTTACTTGAGTGACGCTGCTCATGCTTGCAA
CCGCTGGGATGCAGGTGCATGCCTCTAGCATGAAGTCAGACAA
>Symbiodinium; Clade C; C3a
AACCAATGGCCTCCTGAACGTGCGTTGCACTCTTGGGATTTCCTGAGAGTATGTCTGCTT
CAGTGCTTAACTTGCCCCAACTTTGCAAGCAGGATGTGTTTCTGCCTTGCGTTCTTATGA
GCTATTGCCCTCTGAGCCAATGGCTTGTTAATTGCTTGGTTCTTGCAAAATGCTTTGCGC
GCTGTTATTCAAGTTTCTACCTTCGTGGTTTTACTTGAGTGATGCTGCTCATGCTTGCAA
CCGCTGGGATGCAGGTGCATGCCTCTAGCATGAAGTCAGACAA
>Symbiodinium; Clade C; C3b
AACCAATGGCCTCCTGAACGTGCGTTGCACTCTTGGGATTTCCTGAGAGTATGTCTGCTT
CAGTGCTTAACTTGCCCAACTTTGCAAGCAGGATGTGTTTCTGCCTTGCGTTCTTATGAG
CTATTGCCCTCTGAGCCAATGGCTTGTTAATTGCTTGGTTCTTGCAAAATGCTTTGCGCG
CTGTTATTCAAGTTTCTACCTTCGTGGTTTTACTTGAGTGACGCTGCTCATGCTTGCAAC
CGCTGGGATGCAGGTGCATGCCTCTAGCATGAAGTCAGACAA
>Symbiodinium; Clade C; C3d
AACCAATGGCCTCCTGAACGTGCGTTGCACTCTTGGGATTTCCTGAGAGTATGTCTGCTT
CAGTGCTTAACTTGCCCCAACTTTGCAAGCATTTCTGCCTTGCGTTCTTATGAGCTATTG
CCCTCTGAGCCAATGGCTTGTTAATTGCTTGGTTCTTGCAAAATGCTTTGCGCGCTGTTA
TTCAAGTTTCTACCTTCGTGGTTTTACTTGAGTGACGCTGCTCATGCTTGCAACCGCTGG
GATGCAGGTGCATGCCTCTAGCATGAAGTCAGACAA
>Symbiodinium; Clade C; C3e
AACCAATGGCCCCCTGAACGTGCGTTGCACTCTTGGGATTTCCTGAGAGTATGTCTGCTT
CAGTGCTTAACTTGCCCCAACTTTGCAAGCAGGATGTGTTTCTGCCTTGCGTTCTTATGA
GCTATTGCCCTCTGAGCCAATGGCTTGTTAATTGCTTGGTTCTTGCAAAATGCTTTGCGC
GCTGTTATTCAAGTTTCTACCTTCGTGGTTTTACTTGAGTGACGCTGCTCATGCTTGCAA
CCGCTGGGATGCAGGTGCATGCCTCTAGCATGAAGTCAGACAA
>Symbiodinium; Clade C; C3f
AACCAATGGCCTCCTGAACGTGCGTTGCACTCTTGGGATTTCCTGAGAGTATGTCTGCTT
CAGTGCTTAACTTGCCCCAACTTTGCAAGCAGGATGTGTTTCTGCCTTGCGTTCTTATGA
GCTATTGCCCTCTGAGCCAATGGCTTGTTAATTGCTTGGTTCTTGCAAAATGCTTTGCGC
GCTGTTATTCAAGTTTCTACCTTCGTTGTTTTACTTGAGTGACGCTGCTCATGCTTGCAA
CCGCTGGGATGCAGGTGCATGCCTCTAGCATGAAGTCAGACAA
>Symbiodinium; Clade C; C3g
AACCAATGGCCTCCTGAACGTGTGTTGCACTCTTGGGATTTCCTGAGAGTATGTCTGCTT
CAGTGCTTAACTTGCCCCAACTTTGCAAGCAGGATGTGTTTCTGCCTTGCGTTCTTATGA
GCTATTGCCCTCTGAGCCAATGGCTTGTTAATTGCTTGGTTCTTGCAAAATGCTTTGCGC
GCTGTTATTCAAGTTTCTACCTTCGTGGTTTTACTTGAGTGACGCTGCTCATGCTTGCAA
CCGCTGGGATGCAGGTGTGCATGCCTCTAGCATGAAGTCAGACAA
>Symbiodinium; Clade C; C3h
AACCAATGGCCTCCTGAACGTGCGTTGCACTCTTGGGGTTTCCTGAGAGTATGTCTGCTT
CAGTGCTTAACTTGCCCCAACTTTGCAAGCATTTCTGCCTTGCGTTCTTATGAGCTATTG
CCCTCTGAGCCAATGGCTTGTTAATTGCTTGGTTCTTGCAAAATGCTTTGCGCGCTGTTA
TTCAAGTTTCTACCTTCGTGGTTTTACTTGAGTGACGCTGCTCATGCTTGCAACCGCTGG
GATGCAGGTGCATGCCTCTAGCATGAAGTCAGACAA
>Symbiodinium; Clade C; C3ha
AACCAATGGCCTCCTGAACGTGCGTTGCACTCTTGGGATTTCCTGAGAGTATGTCTGCTT
CAGTGCTTAACTTGCCCCAACTTTGCAAGCATTTCTGCCTTGCGTTCTTATGAGCTATTG
CCCTCTGAGCCAATGGTTTGTTAATTGCTTGGTTCTTGCAAAATGCTTTGCGCGCTGTTA
TTCAAGGTTCTACCTTCGTGGTTTTACTTGAGTGACGCTGCTCATGCTTGCAACCGCTGG
GATGCAGGTGCATGCCTCTAGCATGAAGTCAGACAA
>Symbiodinium; Clade C; C3j
AAGCAATGGCCTCCTGAACGTGCGTTGCACTCTTGGGATTTCCTGAGAGTATGTCTGCTT
CAGTGTTTAACTTGCCCCAACTTTGCAAGCAGGATGTGTTTCTGCCTTGCGTTCTTATGA
GCTATTGCCCTCTGAGCCAATGGCTTGTTAATTGCTTGGTTCTTGCAAAATGCTTTGCGC
GCTGTTATTCAAGTTTCTACCTTCGTGGTTTTACTTGAGTGACGCTGCTCATGCTTGCAA
CCGCTGGGATGCAGGTGCATGCCTCTAGCATGAAGTCAGACAA
>Symbiodinium; Clade C; C3k
AACCAATGGCCTCCTGAATGTGCGTTGCACTCTTGGGATTTCCTGAGAGTATGTCTGCTT
CAGTGCTTAACTTGCCCCAACTTTGCAAGCAGGATGTGTTTCTGCCTTGCGTTCGTATGA
GCTGTTGCCCTCTGAGCCAATGGCTTGTTAATTGCTTGGTTCTTGCAAAATGCTTTGCGC
GCTGTTATTCAAGTTTCTACCTTCGTGGTTTTACTTGAGTGATGCTGCTCATGCTTGCAA
CCGCTGGGATGCAGGTGCATGCCTCTAGCATGAAGTCAGACAA
>Symbiodinium; Clade C; C3L
AACCAATGGCCTCCTGAACGTGCGTTGCACTCTTGGGATTTCCTGAGAGTATGTCTGCTT
CAGTGCTTAACTTGCCCAACTTTGCAAGCAGGATGTGTTTCTGCCTGCGTTCTTATGAGC
TATTGCCCTCTGAGCCAATGGCTTGTTAATTGCTTGGTTCTTGCAAAATGCTTTGCGCGC
TGTTATTCAAGTTTCTACCTTCGTGGTTTTTTTACTTGAGTGACGCTGCTCATGCTTGCA
ACCGCTGGGATGCAGGTGCATGCCTCTAGCATGAAGTCAGACAA
>Symbiodinium; Clade C; C3n
AATCAATGGCCTCCTGAACGTGCGTTGCACTCTTGGGATTTCCTGAGAGTATGTCTGCTT
CAGTGCTTAACTTGCCCCAACTTTGCAAGCAGGATGTGTTTCTGCCTTGCGTTCTTATGA
GCTATTGCCCTCTGAGCCAATGGCTTGTTACTTGCTTGGTTCTTGCAAAATGCTTTGCGC
GCTGTTATTCAAGTTTCTACCTTCGTGGTTTTACTTGAGTGACGCTGCTCATGCTTGCAA
CCGCTGGGATGCAGGTGCATGCCTCTAGCATGAAGTCAGACAA
>Symbiodinium; Clade C; C3t
AACCAATGGCCTCCTGAACGTGCGTTGCACTCTTGGGATTTCCTGAGAGTATGTCTGCTT
CAGTGCTTAACTTGCCCCAACTTTGCAAGCAGGATGTGTTTCTGCCTTGCGTTCTTATGA
GCTATTGCCCTCTGAGCCAATGGCTTGTTACTTGCTTGGTTCTTGCAAAATGCTTTGCGC
GCTGTTATTCAAGTTTCTACCTTCGTGGTTTTACTTGAGTGACGCTGCTCATGCTTGCAA
ACGCTGGGATGCAGGTGCATGCCTCTAGCATGAAGTCAGACAA
>Symbiodinium; Clade C; C3p
AACCAATGGCCTCCTGAACGTGCGTTGCACTCTTGGGATTCCTGAGAGTATGTCTGCTTC
AGTGCTTGACTTGCCCCAACTTTGCAAGCAGGATGTGTTTCTGCCTTGCGTTCTTATGAG
CTATTGCCCTCTGAGCCAATGGCTTGTTAATTGCTTGGTTCTTGCAAAATGCTTTGCGCG
CTGTTATTCAAGTTTCTACCTTCGTTGTTTTACTTGAGTGACGCTGCTCATGCTTGCAAC
CGCTGGGATGCAGGTGCATGCCTCTAGCATGAAGTCAGACAA
>Symbiodinium; Clade C; C3q
AACCAATGGCCTCCTGAACGTGCGTTGCACTCTTGGGATTTCCTGAGAGTATGTCTGCTT
CAGTGCTTTAACTTGCCCCAACTTTGCAAGCATTTCTGCCTTGCGTTCATATGAGCTATT
GCCCTCTGAGCCAATGGCTTGTTAATTACTTGGTTCTTGCGAAATGGTTTGTGCGCTGTT
ATTCAAGTTTCTACCTTTGTGGTTTTACTTGAGTGACGCTGCTCATGCTTGCAACCGCTG
GGATGCAGGTGCATGCCTCTAGCATGAAGTCAGACAA
>Symbiodinium; Clade C; C3u
AAGCAATGGCCTCCTGAACGTGCGTTGCACTCTTGGGATTTCCTGAGAGTATGTCTGCTT
CAGTGCTTAACTTGCCCCAACTTTGCAAGCAGGATGTGTTTCTGCCTTGCGTTCTTATGA
GCTATTGCCCTCTGAGCCAATGGCTTGTTAATTGCTTGGTTCTTGCAAAATGCTTTGCGC
GCTGTTATTCAAGTTTCTACCTTCGCGGTTTTACTTGAGTGACGCTGCTCATGCTTGCAA
CCGCTGGGATGCAGGTGCATGCCTCTAGCATGAAGTCAGACAA
>Symbiodinium; Clade C; C3v
AACCAATGGCCTCCTGAACGTGCGTTGCACTCTTGGGATTTCCTGAGAGTATGTCTGCTT
CAGTGCTTAACTTGCCCCAACTTTGCAAGCAGGATGTGTTTCTGCCTTGCGTTCTTATGA
GCTATTGCCCTCTGAGCCAATGGCTTGTTCATTGCTTGGTTCTTGCAAAATGCTTTGCGC
GCTGTTATTCAGGTTTCTACCTTCGTGGTTTTACTTGAGTGATGCTGCTCATGCTTGCAA
CCGCTGGGATGCAGGGTGCATGCCTCTAGCATGAAGTCAGACAA
>Symbiodinium; Clade C; C3w
AATCAATGGCCTCCTGAACGTGCGTTGCACTCTTGGGATTTCCTGAGAGTATGTCTGCTT
CAGTGCTTAACTTGCCCCAACTTTGCAAGCAGGATGTGTTTCTGCCTTGCGTTCTTATGA
GCTATTGCCCTCTGAGCCAATGGCTTGTTAATTGCTTGGTTCTTGCAAAATGCTTTGCGC
GCTGTTATTCAAGTTTCTACCTTCGTGGTTTTACTTGAGTGACGCTGCTCATGCTTGCAA
CCGCTGGGATGCAGGTGCATGCCTCTAGCATGAAGTCAGACAA
>Symbiodinium; Clade C; C3y
AACCAATGGCCTCCTGAACGTGCGTTGCACTCTTGGGATTTCCTGAGAGTATGTCTGCTT
CAGTGCTTAACTTGCCCCAACTTTGCAAGCAGGATGTGTTTCTGCCTTGCGTTCTTATGA
GCTATTGCCCTCTGAGCCAGTGGCTTGTTAATTGCTTGGTTCTTGCAAAATGCTTTGCGC
GCTGTTATTCAAGTTTCTACCTTCGTGGTTTTACTTGAGTGACGCTGCTCATGCTTGCAA
CCGCTGGGATGCAGGTGCATGCCTCTAGCATGAAGTCAGACAA
>Symbiodinium; Clade C; C3z
AACCAATGGCCTCCTGAACGTGCGTTGCACTCTTGGGATTTCCTGAGAGTATGTCTGCTT
CAGTGCTTAACTTGCCCCAACTTTGCAAGCAGGATGTGTTTCTGCCTTGCGTTCTTATGA
GCTATTGCCCTCTGAGCCAATGGCTTGTTAATTGCTTGGTTCTTGCAAAATGCTTTGTGC
GCTGTTATTCAAGTTTCTACCTTCGTGGTTTTACTTGAGTGACGCTGCTCATGCTTGCAA
CTGCTGGGATGCAGGTGCATGCCTCTAGCATGAAGTCAGACAA
>Symbiodinium; Clade C; C3.2
AACCAATGGCCTCCTGAACGTGCGTTGCACTCTTGGGATTTCCTGAGAGTATGTCTGCTT
CAGTGCTTAACTTGCCCCAACTTTGCAAGCAGATGTGTTTCTGCCTTGCGTTCTTATGAG
CTATTGCCCTCTGAGCCAATGGCTTGTTAATTGCTTGGTTCTTGCAAAATGCTTTGCGCG
CTGTTATTCAAGTTTCTACCTTCGTGGTTTTACTTGAGTGACGCTGCTCATGCTTGCAAC
CGCTGGGATGCAGGTGCATGCCTCTAGCATGAAGTCAGACAA
>Symbiodinium; Clade C; C3.7
AACCAATGGCCTCCTGAACGTGCGTTGCACTCTTGGAATTTCCTGAGAGTATGTCTGCTT
CAGTGCTTAACTTGCCCCAACTTTGCAAGCAGGATGTGTTTCTGCCTTGCGTTCTTATGA
GCTATTGCCCTCTGAGCCAATGGCTTGTTAATTGCTTGGTTCTTGCAAAATGCTTTGCGC
GCTGTTATTCAAGTTTCTACCTTCGTGGTTTTACTTGAGTGACGCTGCTCATGCTTGCAA
CCGCTGGGATGCAGGTGCATGCCTCTAGCATGAAGTCAGACAA
>Symbiodinium; Clade C; C3.8
AACCAATGGCCTCCTGAACGTGCGTTGCACTCTTGGGATTTCCTGAGAGTATGTCTGCTT
CAGTGCTTAACTTGCCCCAACTTTGCAAGCAGGATGTGTTTCTGCCTTGCGTTCTTATGA
GCTATTGCCCTCTGAGCCAATGGCTTGTTAATTGCTTGGTTCTTGCAAAATGCTTTGCGC
GCTGTTATTCAAGTTTCTATCTTCGTGGTTTTACTTGAGTGACGCTGCTCATGCTTGCAA
CCGCTGGGATGCAGGTGCATGCCTCTAGCATGAAGTCAGACAA
>Symbiodinium; Clade C; C3.9
AACCAATGGCCTCCTGAACGTGCGTTGCACTCTTGGGATTTCCTGAGAGTATGTCTGCTT
CAGTGCTTAACTTGCCCAACTTTGCAAGCAGGATGTGTTTCTGCCTTGCGTTCTTATGAG
CTATTGCCCTCTGAGCCAATGGCTTGTTAATTGCTTGGTTCTTGCAAAATGCTTTGCGCG
CTGTTATTCAAGTTTCTATCTTCGTGGTTTTACTTGAGTGACGCTGCTCATGCTTGCAAC
CGCTGGGAGCAGGTGCATGCCTCTAGCATGAAGTCAGACAA
>Symbiodinium; Clade C; C3.10
AACCAATGGCCTCCTGAACGTGCGTTGCACTCTTGGGATTTCCTGAGAGTATGTCTGCTT
CAGTGCTTAACTTGCCCCAACTTTGCAAGCAGGATGTGTTTCTGCCTTGCGTTCTTATGA
GCTATTGCCCTCTGAGCCAATGGCTTGTTAATTGCTTGGTTCTTGCAAAATGCTTTGCGC
GCTGTTATTCAAGTTTCTACCTTCGTGGTTTTACTTGAGTGACGCTGCTCATGCTTGCAA
CTGCTGGGATGCAGGTGCATGCCTCTAGCATGAAGTCAGACAA
>Symbiodinium; Clade C; C3.11
AACCAATGGCCTCCTGAACGTGCGTTGCACTCTTGGGATTTCCTGAGAGTATGTCTGCTT
CAGTGCTTAACGTGCCCCAACTTTGCAAGCAGGATGTGTTTCTGCCTTGCGTTCTTATGA
GCTATTGCCCTCTGAGCCAATGGCTTGTTAATTGCTTGGTTCTTGCAAAATGCTTTGCGC
GCTGTTATTCAAGTTTCTACCTTCGTGGTTTTACTTGAGTGACGCTGCTCATGCTTGCAA
CCGCTGGGATGCAGGTGCATGCCTCTAGCATGAAGTCAGACAA
>Symbiodinium; Clade C; C3.12
AACCAATGGCCTCCTGAACGTGCGTTGCACTCTTGGGATTTCCTGAGAGTATGTCTGCTT
CAGTGCTTAACTTGCCCCAACTTTGCAAGCAGGATGTGTTTCTGCCTTGCGTTCTTATGA
GCTATTGCCCTCTGAGCCAATGGCTTGTGAATTGCTTGGTTCTTGCAAAATGCTTTGCGC
GCTGTTATTCAAGTTTCTACCTTCGTGGTTTTACTTGAGTGACGCTGCTCATGCTTGCAA
CCGCTGGGATGCAGGTGCATGCCTCTAGCATGAAGTCAGACAA
>Symbiodinium; Clade C; C3.14
AACCAATGGCCTCCTGAACGTACGTTGCACTCTTGGGATTTCCTGAGAGTATGTCTGCTT
CAGTGCTTAACTTGCCCCAACTTTGCAAGCAGGATGTGTTTCTGCCTTGCGCTCTTATGA
GCTATTGCCCTCTGAGCCAATGGCTTGTTAATTGCTTGGTTCTTGCAAAATGCTTTGCGC
GCTGTTATTCAAGTTTCTACCTTCGTGGTTTTACTTGAGTGACGCTGCTCATGCTTGCAA
CCGCTGGGATGCAGGTGCATGCCTCTAGCATGAAGTCAGACAA
>Symbiodinium; Clade C; C4
AACCAATGGCCTCCTGAACGTGCGTTGCACTCTTGGGATTTCCTGAGAGTATGTTTGCTT
CAGTGCTTAACTTGCCCCAACTTTGCAAGCAGGATGTGTTTCTGCCTTGCGTTCTTATGA
GCTATTGCCCTCTGAGCCAATGGCTTGTGAATTGCTTGGTTCTTGCAAAATGCTTTGCGC
GCTGTTATTCAGGTTTCTACCTTCGTGGTTTTACTTGAGTGACGCTGCTCATGCTTGCAA
CCGCTGGGATGCAGGTGCATGCCTCTAGCATGAAGTCAGACAA
>Symbiodinium; Clade C; C5
AACCAATGGCCTCCTGAACGTGCGTTGCACTCTTGGGATTTCCTGAGAGTATGTCTTCTT
CAGTGCTTAACTTGCCCCAACTTTGCAAGCAGGATATGTTTCTGCCTTGCGTTCTTATGA
GCTATTGCCCTCTGCGCCAATGGCTTGTTAATTGCTTGGTTCTTGCAAAATGCTTTGCGC
GCTGTTATTCAAGTTTCTACCCTCGCGGTTTTACTTGAGTGACGCTGCTCATGCTTGCAA
CCGCTGGGATGCAGGTGCATGCCTCTAGCATGAAGTCAGACAA
>Symbiodinium; Clade C; C6
AACCAATGGCCTCCTGAACGTGCGTTGCACTCTTGGGATTTCCTGAGAGTATGTCTGCTT
CAGTGCTTACCTTGCCCCAACTTTGCAAGCAGGATGTGTTTCTGCCTTGCGTGCTTATGA
GCTATTGCCCTCTGAGCCAATGGCTTGTTAATTGCTTGGTTCTTGCAAAATGCTTTGCGC
GCTGTTATTCAAGTTTCTACCTTCGTGGTTTTACTTGAGTGACGCTGCTCATGCTTGCAA
CCGCTGGGATGCAGGTGCATGCCTCTAGCATGAAGTCAGACAA
>Symbiodinium; Clade C; C7
AACCAATGGCCTCCTGAACGTGCGTTGCACTCTTGGGATTTCCTGAGAGTATGTCTGCTT
CAGTGCTTAACTTGCCCCAACTTTGCAAGCAGGATGTGTTTCTGCCTTGTGTTCTTATGA
GCTATTGCCCTCTGAGCCAATGGCTTGTTAATTGCTTGGTTCTTGCAAAATGCTTTGCGC
GCTGTTATTCAAGTTTCTACCTTCGTGGTTTTACTTGAGTGACGCTGCTCATGCTTGCAA
CCGCTGGGATGCAGGTGCATGCCTCTAGCATGAAGTCAGACAA
>Symbiodinium; Clade C; C8
AACCAATGGCCTCCTGAACGTGCGTTGCACTCTTGGGATTTCCTGAGAGTATGTCTGCTT
CAGTCCTTAACTTGCCCCAACTTTGCAAGCAGGATGTGTTTCTGCCTTGCGTTCTTATGA
GCTATTGCCCTCTGAGCCAATGGCTTGTGAATTGCTTGGTTCTTGCAAAATGCTTTGCGC
GCTGTTATTCAGGTTTCTACCTTCGTGGTTTCACTTGAGTGACGCTGCTCATGCTTGCAA
CCGCTGGGATGCAGGTGCATGCCTCTAGCCTGAAGTCAGACAA
>Symbiodinium; Clade C; C8a
AACCAATGGCCTCCTGAACGTGCGTTGCACTCTTGGGATTTCCTGAGAGTATGTCTGCTT
CAGTCCTTAACTAGCCCCAACTTTGCAAGCAGGATGTGTTTCTGCCTTGCGTTCTTATGA
GCTATTGCCCTCTGAGCCAATGGCTTGTGAATTGCTTGGTTCTTGCAAAATGCTTTGCGC
GCTGTTATTCAGGTTTCTACCTTCGTGGTTTCACTTGAGTGACGCTGCTCATGCTTGCAA
CCGCTGGGATGCAGGTGCATGCCTCTAGCCTGAAGTCAGACAA
>Symbiodinium; Clade C; C8b
AACCAATGGCCTCCTGAACGTGCGTTGCACTCTTGGGATTTCCTGAGAGTGTGTCTGCTT
CAGTCCTTAACTTGCCCCAACTTTGCAAGCAGGATGTGTTTCTGCCTTGCGTTCTTATGA
GCTATTGCCCTCTGAGCCAATGGCTTGTGAATTGCTTGGTTCTTGCAAAATGCTTTGCGC
GCTGTTATCAGGTTTCTACCTTCGTGGTTTCACTTGAGTGACGCTGCTCATGCTTGCAAC
CGCTGGGATGCAGGTGCATGCCTCTAGCCTGAAGTCAGACAA
>Symbiodinium; Clade C; C8c
AACCAATGGCCTCCTGAACGTGCGTTGCACTCTTGGGATTTCCTGAGAGTATGTCTGCTT
CAGTCCTTAACTTGCCCCAACTTTGCAAGCAGGATGTGTTTCTGCCCTGCGTTCTTATGA
GCTATTGCCCTCTGAGCCAATGGCTTGTGAATTGCTTGGTTCTTGCAAAATGCTTTGCGC
GCTGTTATTCAGGTTTCTACCTTCGTGGTTTCACTTGAGTGACGCTGCTCATGCTTGCAA
CCGCTGGGATGCAGGTGCATGCCTCTAGCCTGAAGTCAGACAA
>Symbiodinium; Clade C; C9
AACCAATGGCCTCCTGAACGTGCGTTGCACTCTTGGGATTTCCTGAGAGTATGTCTGCTT
CAGTGCTTAACTTGCCCCAACTTTGCAAGCAGGATGTGTTTCTGCCTTGCATTCCTATGA
GCTATTGCCCTCTGAGCCAATGGCTTGTGAATTGCTTGGTTCTTGCAAAATGCTTTGCGC
GCTGTTATTCAGGTTTCTACCTTCGTGGTTTTACTTGAGTGACGCTGCTCATGCTTGCAA
CCGCTGGGATGCAGGTGCATGCCTCTAGCATGAAGTCAGACAA
>Symbiodinium; Clade C; C10
AACCAATGGCCTCCTGAACGTGCGTTGCACTCTTGGGATTTCCTGAGAGTATGTCTGCTT
CAGTGCTTAACTTGCCCCAACTTTGCAAGCAGGATGTGTTTCTGCCTTGCGTTCTTATGA
GCTATTGCCCTCTGAGCCAATGGCTTGTGAATTGCTTGGTTCTTGCAAAATGCTTTGCCC
GCTGTTATTCAGGTTTCTACCTTCGTGGTTTTACTTGAGTGACGCTGCTCATGCTTGCAA
CCGCTGGGATGCAGGTGCATGCCTCTAGCATGAAGTCAGACAA
>Symbiodinium; Clade C; C10a
AACCAATGGCCTCCTGAACGTGCGTTGCACTCTTGGGATTTCCTGAGAGTATGTCTGCTT
CAGTGCTTAACTTGCCCCAACTTTGCAAGCAGGATGTGTTTCTGCCTTGCGTTCTTATGA
GCTATTGCCCTCTGCGCCAATGGCTTGTGAATTGCTTGGTTCTTGCAAAATGCTTTGCCC
GCTGTTATTCAGGTTTCTACCTTCGTGGTTTTACTTGAGTGACGCTGCTCATGCTTGCAA
CCGCTGGGATGCAGGTGCATGCCTCTAGCATGAAGTCAGACAA
>Symbiodinium; Clade C; C11
AACCAATGGCCTCCTGAACGTGCGTTGCACTCTTGGGATTTCCTGAGAGTATGTCTGCTT
CAGTGCTTAACTTGCCCCAACTTTGCAAGCAGGATGTGTTTCTGCCTTGCGTTCTTATGA
GCTATTGCCCTCTGAGCCAATGGCTTGTTAATTGCTTGGTTCTTGCAAAATGCTTTGCGC
GATGTTATTCAAGTTTCTACCTTCGTGGTTTTACTTGAGTGACGCTGCTCATGCTTGCAA
CCGCTGGGATGCAGGTGCATGCCTCTAGCATGAAGTCAGACAA
>Symbiodinium; Clade C; C12
AACCAATGGCCTCCTGAACGTGCGTTGCACTCTTGGGATTTCCTGAGAGTATGTCTCTGC
TTCAGTGCTTAACTTGCCCCAACTTTGCAAGCAGGATGTGTTTCTGCCTTGTGTTCTTAT
GAGCTATTGCCCTCTGAGCCAATGGCTTGTTAATTGCTTGGTTCTTGCAAAATGCTTTGC
GCGCTGTTATTCAAGTTTCTACCTTCGTGGTTTTACTTGAGTGACGCTGCTCATGCTTGC
AACCGCTGGGATGCAGGTGCATGCCTCTAGCATGAAGTCAGACAA
>Symbiodinium; Clade C; C13
AACCAATGGCCTCCTGAACGTGCGTTGCACTCTTGGGATTTCCTGAGAGTATGTCTGCTT
CAGTGCTTAACTTGCCCCAACTTTGCAAATGCAAGCAGGATGTGTTTCTGCCTTGCGTTC
TTATGAGCTATTGCCCTCTGAGCCAATGGCTTGTGAATTGCTTGGTTCTTGCAAAATGCT
TTGCCCGCTGTTATTCAGGTTTCTACCTTCGTGGTTTTACTTGAGTGACGCTGCTCATGC
TTGCAACCGCTGGGATGCAGGTGCATGCCTCTAGCATGAAGTCAGACAA
>Symbiodinium; Clade C; C14
AATCAATGGCCTCCTGAACGTGCGTTGCACTCTTGGGATTTCCTGAGAGTATGTCTGCTT
CAGTGCTTAACTTGCCCCAACTTTGCAAGCAGGATGTGTTCTGCCTTGCGTTCTTATGAG
TTATTGTCCTCTGAGCCAATGGCTTGTGAATTGCTTGGTTCTTGCAAAATGCTTTGCGCG
CTGTTATTCAGGTTTCTACCTTCGTGGTTTTACTTGAGTGACGCTGCTCATGCTTGCAAC
CGCTGGGATGCAGGTGCATGCCTCTAGCATGAAGTCAGACAA
>Symbiodinium; Clade C; C15
AACCAATGGCCTCCTGAACGTGCGTTGCACCCTTGGGATTTCCTGAGAGTATGTCTGCTT
CAGTGCTTAACTTGCCCCAACTTTGCAAGCAGGATGTGTTTCTGCCTTGCGTTCTTATGA
GCTATTGCCTTCTGCGCCAATGGCTTGTTAATTGCTTGGTTCTTGCAAAATGCTTTGCGC
GCTGTTATTCAAGTTTCTACCTTCGCGGTTTTACTTGAGTGACGCTGCTCATGCTTGCAA
CCGCTGGGATGCAGGTGCATGCCTCTAGCATGAAGTCAGACAA
>Symbiodinium; Clade C; C15a
AACCAATGGCCTCCTGAACGTGCGTTGCACCCTTGGGATTTCCTGAGAGTATGTCTGCTT
CAGTGCTTAACTTGCCCCAACTTTGCAAGCAGGATGTGTTTCTGCCTTGCGTTCTTATGA
GCTATTGCCTTCTGCGCCAATGGCTTGTTAATTGCTTGGTTCTTGCAAAATGCTTTGCGC
GCTGTTATTCAAGTTTCTACCTTCGTGGTTTTACTTGAGTGACGCTGCTCATGCTTGCAA
CCGCTGGGATGCAGGTGCATGCCTCTAGCATGAAGTCAGACAA
>Symbiodinium; Clade C; C15b
AACCAATGGCCTCCTGAACGTGCGTTGCACCCTTGGGATTTCCTGAGAGTCTGTCTGCTT
CAGTGCTTAACTTGCCCCAACTTTGCAAGCAGGATGTGTTTCTGCCTTGCGTTCTTATGA
GCTATTGCCTTCTGCGCCAATGGCTTGTTAATTGCTTGGTTCTTGCAAAATGCTTTGCGC
GCTGTTATTCAAGTTTCTACCTTCGCGGTTTTACTTGAGTGACGCTGCTCATGCTTGCAA
CCGCTGGGATGCAGGTGCATGCCTCTAGCATGAAGTCAGACAA
>Symbiodinium; Clade C; C15c
AACCAATGGCCTCCTGAACGTGCCTTGCACCCTTGGGATTTCCTGAGAGTATGTCTGCTT
CAGTGCTTAACTTGCCCCAACTTTGCAAGCAGGATGTGTTTCTGCCTTGCGTTCTTATGA
GCTATTGACTTCTGCGCCAATGGCTTGTTAATTGCTTGGTTCTTGCAAAATGCTTTGCGC
GCTGTTATTCAAGTTTCTACCTTCGCGGTTTTACTTGAGTGACGCTGCTCATGCTTGCAA
CCGCTGGGATGCAGGTGCATGCCTCTAGCATGAAGTCAGACAA
>Symbiodinium; Clade C; C15d
AACCAATGGCCTCCTGAACGTGCCTTGCACCCTTGGGATTTCCTGAGAGTATGTCTGCTT
CAGTGCTTAACTTGCCCCAACTTTGCAAGCAGGATGTGTTTCTGCCTTGCGTTCTTATGA
GCTATTGACTTCTGCGCCAATGGCTTGTTAATTGCTTGGTTCTTGCAAAATGCTTTGCGC
ACTGTTATTCAAGTTTCTACCTTCGCGGTTTTACTTGAGTGACGCTGCTCATGCTTGCAA
CCGCTGGGATGCAGGTGCATGCCTCTAGCATGAAGTCAGACAA
>Symbiodinium; Clade C; C15e
AACCAATGGCCTCCTGAACGTGCGTTGCACCCTTGGGATTTCCTGAGAGTATGTCTGCTT
CAGTGCTTAACTTGCCCCAACTTTGCAAGCAGGATGTGTTTCTGCCTTGCGTTCTTATGA
GCTATTGCCTTCTGCGCCAATGGCTTGTTAATTGCTTGGTTCTTGCAAAATGCTTTGCGC
GCTGTTATTCAAGTTTCTACCTTCGCGGTTTTACTTGAGTGACGTGCTCATGCTTGCAAC
CGCAGGGATGCAGGTGCATGCCTCTAGCATGAAGTCAGACAA
>Symbiodinium; Clade C; C15f
AACCAATGGCCTCCTGAACGTGCGTTGCACCCTTGGGATTTCCTGAGAGTATGTCTGCTT
CAGTGCTTAACTTGCCCCAACTTTGCAAGCAGGATGTGTTTCTGCCTTGCGTTCTTATGA
GCTATTGCCTTCTGCGCCCAATGGCTTGTTAATTGCTTGGTTCTTGCAAAATGCTTTGCG
CGCTGTTATTCAAGTTTCTACCTTCGCGGTTTTACTTGAGTGACGCTGCTCATGCTTGCA
ACCGCTGGGATGCAGGTGCATGCCTCTAGCATGAAGTCAGACAA
>Symbiodinium; Clade C; C15g
AACCAATGGCCTCCTGAACGTGCGTTGCACCCTTGGGATTTCCTGAGAGTATGTCTGCTT
CAGTGCTTAACTTGCCCTAACTTTGCAAGCAGGATGTGTTTCTGCCTTGCGTTCTTATGA
GCTATTGCCTTCTGCGCCAATGGCTTGTTAATTGCTTGGTTCTTGCAAAATGCTTTGCGC
GCTGTTATTCAAGTTTCTACCTTCGCGGTTTTACTTGAGTGACGCTGCTCATGCTTGCAA
CCGCTGGGATGCAGGTGCATGCCTCTAGCATGAAGTCAGACAA
>Symbiodinium; Clade C; C15h
AATCAATGGCCTCCTGAACGTGCGTTGCACCCTTGGGATTTCCTGAGAGTATGTCTGCTT
CAGTGCTTAACTTGCCCCAACTTTGCAAGCAGGATGTGTTTCTGCCTTGCGTTCTTATGA
GCTATTGCCTTCTGCGCCAATGGCTTGTTAATTGCTTGGTTCTTGCAAAATGCTTTGCGC
GCTGTTATTCAAGTTTCTACCTTCGCGGTTTTACTTGAGTGACGCTGCTCATGCTTGCAA
CCGCTGGGATGCAGGTGCATGCCTCTAGCATGAAGTCAGACAA
>Symbiodinium; Clade C; C15i
AACCAATGGCCTCCTGAACGTGCGTTGCACCCTTGGGATTTCCTGAGAGTATGTCTGCTT
CAGTGCTTAACTTGCCCCAACTTTGCAAGCAGGATGTGTTTCTGCCTTGCGTTCTTATGA
GCTATTGCCTTCTGCGCCAATGGCTTGTTAATTGCTCGGTTCTTGCAAAATGCTTTGCGC
GCTGTTATTCAAGTTTCTACCTTCGCGGTTTTACTTGAGTGACGCTGCTCATGCTTGCAA
CCGCTGGGATGCAGGTGCATGCCTCTAGCATGAAGTCAGACAA
>Symbiodinium; Clade C; C15j
AACCAATGGCCTCCTGAACGTGCGTTGCACCCTTGGGATTTCCTGAGAGTATGTCTGCTT
CAGTGCTTAACTTGCCCCAACTTTGCAAGCAGGATGTGTTTCTGCCTTGCGTTCTTATGA
GCTATTGCCTTCTGCGCCAATGGCTTGTTAATTGCTTGGTTCTTGCAAAATGCTTTGCGC
GCTGTTATTCAAGTTTCTACCTTCGCGGTTTTACTTGAGTGACGCTGCTCGTGCTTGCAA
CCGCTGGGATGCAGGTGCATGCCTCTAGCATGAAGTCAGACAA
>Symbiodinium; Clade C; C15k
AACCAATGGCCTCCTGAACGTGCGTTGCACCCTTGGGATTTCCTGAGAGTATGTCTGCTT
CAGTGCTTAACTTGCCCCAACTTTGCAAGCAGGATGTGTTTCTGCCTTGCGTTCTTATGA
GCTATTGCCTTCTGCGCCAATGGCTTGTTAATTGCTTGGTTCTTGCAAAATGCTTTGCGC
GCTGTTATTCAAGTTTCTACCTTCGCGGTTTTACTTGAGTGACGCTGCTCATGCTTGCAA
CCGCTGGGATGCAGGTGCATGCCTCTAGACAGAAGTCAGACAA
>Symbiodinium; Clade C; C15L
AACCAATGGCCTCCTGAACGTGCGTTGCACCCTTGGGATTTCCTGAGAGTATGTCTGCTT
CAGTGCTTAACTTGCCCCAACTTTGCAAGCAGGATGTGTTTCTGCCTTGTGTTCTTATGA
GCTATTGCCTTCTGCGCCAATGGCTTGTTAATTGCTTGGTTCTTGCAAAATGCTTTGCGC
GCTGTTATTCAAGTTTCTACCTTCGCGGTTTTACTTGAGTGACGCTGCTCATGCTTGCAA
CCGCTGGGATGCAGGTGCATGCCTCTAGCATGAAGTCAGACAA
>Symbiodinium; Clade C; C15m
AATCAATGGCCTCCTGAACGTGCGTTGCACCCTTGGGATTTCCTGAGAGTATGTTTGCTT
CAGTGCTTAACTTGCCCCAACTTTGCAAGCAGGATGTGTTTCTGCCTTGCGTTCTTATGA
GCTATTGCCTTCTGCGCCAATGGCTTGTTAATTGCTTGGTTCTTGCAAAATGCTTTGCGC
GCTGTTATTCAAGTTTCTACCTTCGCGGTTTTACTTGAGTGACGCTGCTCATGCTTGCAA
CCGCTGGGATGCAGGTGCATGCCTCTAGCATGAAGTCAGACAA
>Symbiodinium; Clade C; C15.1
AACCAATGGCCTCCTGAACGTGCGTTGCACCCTTGGGATTTCCTGAGAGTATGTCTGCTT
CAGTGCTTAACTTGCCCCAACTTTGCAAGCAGGATGTGCTTCTGCCTTGCGTTCTTATGA
GCTATTGCCTTCTGCGCCAATGGCTTGTTAATTGCTTGGTTCTTGCAAAATGCTTTGCGC
GCTGTTATTCAAGTTTCTACCTTCGCGGTTTTACTTGAGTGACGCTGCTCATGCTTGCAA
CCGCTGGGATGCAGGTGCATGCCTCTAGCATGAAGTCAGACAA
>Symbiodinium; Clade C; C15.2 (type 1)
AACCAATGGCTTCCTGAACGTGCGTTGCACCCTTGGGATTTCCTGAGAGTATGTCTGCTT
CAGTGCTTAACTTGCCCCAACTTTGCAAGCAGGATGTGTTTCTGCCTTGCGTTCTTATGA
GCTATTGCCTTCTGCGCCAATGGCTTGTTAATTGCTTGGTTCTTGCAAAATGCTTTGCGC
GCTGTTATTCAAGTTTCTACCTTCGCGGTTTTACTTGAGTGACGCTGCTCATGCTTGCAA
CCGCTGGGATGCAGGTGCATGCCTCTAGCATGAAGTCAGACAA
>Symbiodinium; Clade C; C15.2 (type 2)
AACCAATGGCCTCCTGAACGTGCGTTGCACCCTTGGGATTTCCTGAGAGTATGTCTGCTT
CAGTGCTTAACTTGCCCCAACTTTGCAAGCAGGATGTGTTTCTGCCTTGCGTGCTTATGA
CCTATTGCCTTCTGCGCCAATGGCTTGTTAATTGCTTGGTTCTTGCAAAATGCTTTGCGC
GCTGTTATTCAAGTTTCTACCTTCGCGGTTTTACTTGAGTGACGCTGCTCATGCTTGCAA
CCGCTGGGATGCAGGTGCATGCCTCTAGCATGAAGTCAGACAA
>Symbiodinium; Clade C; C15.3
AACCAATGGCTTCCTGAACGTGCGTTGCACCCTTGGGATTTCCTGAGAGTATGTCTGCTT
CAGTGCTTAACTTGCCCCAACTTTGCAAGCAGGATGTGTTTCTGCCTTGCGTTCTTATGA
GCTATTGCCTTCTGCGCCAATGGCTTGTTAATTGCTTGGTTCTTGCAAAATGCTTTGCGC
GCTGTTATTCAAGTTTCTACCTTCGTGGTTTTACTTGAGTGACGCTGCTCATGCTTGCAA
CCGCTGGGATGCAGGTGCATGCCTCTAGCATGAAGTCAGACAA
>Symbiodinium; Clade C; C15.4
AAGCAATGGCCTCCTGAACGTGCGTTGCACCCTTGGGATTTCCTGAGAGTATGTCTGCTT
CAGTGCTTAACTTGCCCCAACTTTGCAAGCAGGATGTGTTTCTGCCTTGCGTTCTTATGA
GCTATTGCCTTCTGCGCCAATGGCTTGTTAATTGCTTGGTTCTTGCAAAATGCTTTGCGC
GCTGTTATTCAAGTTTCTACCTTCGTGGTTTTACTTGAGTGACGCTGCTCATGCTTGCAA
CCGCTGGGATGCAGGTGCATGCCTCTAGCATGAAGTCAGACAA
>Symbiodinium; Clade C; C15.5
AAGCAATGGCCTCCTGAACGTGCGTTGCACCCTTGGGATTTCCTGAGAGTATGTCTGCTT
CAGTGCTTAACTTGCCCCAACTTTGCAAGCAGGATGCGTTTCTGCCTTGCGTTCTTATGA
GCTATTGCCTTCTGCGCCAATGGCTTGTTAATTGCTTGGTTCTTGCAAAATGCTTTGCGC
GCTGTTATTCAAGTTTCTACCTTCGTGGTTTTACTTGAGTGACGCTGCTCATGCTTGCAA
CCGCTGGGATGCAGGTGCATGCCTCTAGCATGAAGTCAGACAA
>Symbiodinium; Clade C; C15.6
AAGCAATGGCCTCCTGAACGTGCGTTGCACCCTTGGGATTTCCTGAGAGTATGTCTGCTT
CAGTGCTTAACTTGCCCCAACTTTGCAAGCAGGATGTGTTTCTGCCTTGCGTTCTTATGA
GCTATTGCCTTCTGCGCCAATGGCTTGTTAATTGCTTGGTTCTTGCAAAATGCTTTGCGC
GCTGTTATTCAAGTTTCTACCTTCGCGGTTTTACTTGAGTGACGCTGCTCATGCTTGCAA
CCGCTGGGATGCAGGTGCATGCCTCTAGCATGAAGTCAGACAA
>Symbiodinium; Clade C; C15.7
AACCAATGGCCTCCTGAACGTGCGTTGCACCCTTGGGATTTCCTGAGAGTATGTCTGCTT
CAGTGCTTAACTTGCCCCAACTTTGCAAGCAGGATGTGTTTCTGCCTTGCGTTCTTATGA
GCTATTGCCTTCTGCGCCAATGGCTTGTTAATTGCTTGGTTCTTGCAAAATGCTTTGCGC
GCTGTTATTCAAGTTTCTACCTTCGCGGTTTTACTTGAGTGACGCTGCTCATGCTTGCAA
CCGCTGGGATGCAGGTGCATGCCTCTAGCATGAAGTCAGAGAA
>Symbiodinium; Clade C; C15.8
AACCAATGGCCTCCTGAACGTGCGTTGCACCCTTGGGATTTCCTGAGAGTATGTCTGCTT
CAGTACTTAACTTGCCCCAACTTTGCAAGCAGGATGTGTTTCTGCCTTGCGTTCTTATGA
GCTATTGCCTTCTGCGCCAATGGCTTGTTAATTGCTTGGTTCTTGCAAAATGCTTTGCGC
GCTGTTATTCAAGTTTCTACCTTCGCGGTTTTACTTGAGTGACGCTGCTCATGCTTGCAA
CCGCTGGGATGCAGGTGCATGCCTCTAGCATGAAGTCAGACAA
>Symbiodinium; Clade C; C15.9
AACCAATGGCCTCCTGAACGTGCGTTGCACCCTTGGGATTTCCTGAGAGTATGTCTGCTT
CAGTGCTTAACTTGCCCCAACTTTGCAAGCAGGATGTGTTTCTGCCTTGCGTTCTTATGA
GCTATTGCCTTCTGCGCCAATGGCTTGTTAATTGCTTGGTTCTTGCAAAATGCTTTGCGC
GCTGTTATTCAAGTTTCTACCTTTGCGGTTTTACTTGAGTGACGCTGCTCATGCTTGCAA
CCGCTGGGATGCAGGTGCATGCCTCTAGCATGAAGTCAGACAA
>Symbiodinium; Clade C; KB1
AACCAATGGCGAAGGTGTGTTGCACCCTTGGGATTTCCTGAGAGTATGTCTGCTTCAGTG
CTTAACTTGCCCCAACTTTGCAAGCAGGATGTGTTTCTGCCTTGCGTTCTTATGAGCTAT
TGCCTTCTGCGCCAATGGCTTGGTAATTGCTTGGTTCTTGCAGAACGCTTTGCGTGCTGT
TATCATTTTCTACCTTCGCGGTTTTACTTGAGTGACGCTGCTCATGCTTGCAACCGCTGG
GATGCAGGTGCATGCCTCTAGCATGAAGTCAGACAA
>Symbiodinium; Clade C; KB2
AACCAATGGCGAAGGTGTGTTGCACCTTTGGGATTTCCTGAGAGTATGTCTGCTTCAGTG
CTTAACTTGCCCCAACTTTGCAAGCAGGATGTGTTTCTGCCTTGCGTTCTTATGAGCTAT
TGCCTTCTGCGCCAATGGCTTGGTAATTGCTTGGTTCTTGCAGAACGCTTTGCGTGCTGT
TATTCCAGTTTCTACCTTCGCGGTTTTACTTGAGTGACGCTGCTCATGCTTGCAACCGCT
GGGATGCAGGTGCATGCCTCTAGCATGAAGTCAGACAA
>Symbiodinium; Clade C; KB3
AACCAATGGCGAACGTGTGTTGCACCCTTGGGATTTCCTGAGAGTATGTCTGCTTCAGTG
CTTAACTTGCCCCAACTTTGCAAGCAGGATGTGTTTCTGCCTTGCGTTCTTATGAGCTAC
TGCCTTCTGCGCCAATGGCTTGGTAATTGCTTGGTTCTTGCAAAACGCTTTGCGTGCTGT
TATTCCAGTTTCTACCTTCGCGGTTTTACTTGAGTGACGCTGCTCATGCTTGCAACCGCT
GGGATGCAGGTGCATGCCTCTAGCATGAAGTCAGACAA
>Symbiodinium; Clade C; KB4
AACCAATGGCGAACGTGTGTTGCACCCTTGGGATTTCCTGAGAGTATGTCTGCTTCAGTG
CTTAACTTGCCCCAACTTTGCAAGCAGGATGTGTTTCTGCCTTGCGTTCTTATGAGCTAC
TGGCTTCTGCGCCAATGGCTTGGTAATTGCTTGGTTCTTGCAAAACGCTTTGCGTGCTGT
TATTCCAGTTTCTACCTTCGCGGTTTTACTTGAGTGACGCTGCTCATGCTTGCAACCGCT
GGGATGCAGGTGCATGCCTCTAGCATGAAGTCAGACAA
>Symbiodinium; Clade C; C16
AACCAATGGCCTCCTGAACGTGCGTTGCACTCTTGGGATTTCCTGAGAGTATGTCTGCTT
CAGTACTTAACTTGCCCCAACTTTGCAAGCAGGATGTGTTTCTGCCTTGCGTTCTTATGA
GCTATTGCCCTCTGAGCCAATGGCTTGTTAATTGCTTGGTTCTTGCAAACTGCTTTGCGC
GCTGTTATTCAAGTTTCTACCTTCGTGGTTTTACTTGAGTGACGCTGCTCATGCTTGCAA
CCGCTGGGATGCAGGTGCATGCCTCTAGCATGAAGTCAGACAA
>Symbiodinium; Clade C; C16a
AACCAATGGCCTCCTGAACGTGCGTTGCACTCTTGGGATTTCCTGAGAGTATGTCTGCTT
CAGTACTTAACTTGCCCCAACTTTGCAAGCAGGATGTGTTTCTGCCTTGCGTTCTTATGA
GCTATTGCCCTCTGAGCCAATGGCTTGTTAATTGCTTGGTTCTTGCAAACTGCTTTGCGC
GCTGTTATTCAAGTTTCTACCTTCGTGGTTTTACTTGAGTAACGCTGCTCATGCTTGCAA
CCGCTGGGATGCAGGTGCATGCCTCTAGCATGAAGTCAGACAA
>Symbiodinium; Clade C; C17
AACCAATGGCCTCCTGAACGTGCGTTGCACTCTTGGGATTTCCTGAGAGTATGTCTGCTT
CAGCGCTTAACTTGCCCCAACTTTGCAAGCATTTCTGCCTTGCGTTCTTATGAGCTATTG
CCCTCTGAGCCAATGGCTTGTTAATTGCTTGGTTCTTGCAAAATGCTTTGCGCGCTGTTA
TTCAAGTTTCTACCTTCGTGGTTTTACTTGAGTGACGCTGCTCATGCTTGCAACCGCTGG
GATGCAGGTGCATGCCTCTAGCATGAAGTCAGACAA
>Symbiodinium; Clade C; C17a
AACCAATGGCCTCCTGAACGTGCGTTGCACTCTTGGGATTTCCTGAGAGTATGTCTGCTT
CAGCGCTTAACTTGCCCCAACTTTGCAAGCATTTCTGCCTTGCGTTCTTATGAGCTATTG
CCCTCTGAGTCAATGGCTTGTTAATTGCTTGGTTCTTGCAAAATGCTTTGCGCGCTGTTA
TTCAAGTTTCTACCTTCGTGGTTTTACTTGAGTGACGCTGCTCATGCTTGCAACCGCTGG
GATGCAGGTGCATGCCTCTAGCATGAAGTCAGACAA
>Symbiodinium; Clade C; C17.2
AACCAATGGCCTCCTGAACGTGCGTTGCACTCTTGGGATTTCCTGAGAGTATGTCTGCTT
CAGCGCTTAACTTGCCCCAACTTTGCAAGCATTTCTGCCTTGCGTTCTTATGAGCTATTG
CCCTCTCTGAGCCAATGGCTTGTTAATTGCTTGGTTCTTGCAAAATGCTTTGCGCGCTGT
TATTCAAGTTTCTACCTTCGTGGTTTTACTTGAGTGACGCTGCTCATGCTTGCAACCGCT
GGGATGCAGGTGCATGCCTCTAGCATGAAGTCAGACAA
>Symbiodinium; Clade C; C18
AACCAATGGCCTCCTGAACGTGCGTTGCACTCTTGGGATTTCCTGAGAGTATGTCTGCTT
CAGTGCTTAACTTGCCCCAACTTTGCAAGCAGGATGTGTTTCTGCCTTGCGTTCTTATGA
GCTATTGCCCTCTGAGCCAATGGCTTGTTAATTGCTTGGTTCTTGCAAAATGCGTTGCGC
GCTGTTATTCAGGTTTCTACCTTCGTGGTTTTACTTGAGTGACGCTGCTCATGCTTGCAA
CCGCTGGGATGCAGGTGCATGCCTCTAGCATGAAGTCAGACAA
>Symbiodinium; Clade C; C19
AACCAATGGCCTCCTGAACGTGCGTTGCACCCTTGGGATTTCCTGAGAGTATGTCTGCTT
CAGTGCTTAACTTGCTCCAACTTTGCAAGCAGGATGTGTTTCTGCCTTGCGTTCTTATGA
GCTATTGCCTTCTGGCCAATGGCTTGTTAATTGCTTGGTTCTTGCAAAATGCTTTGCGCG
CTGTTATTCAAGTTTCTACCTTCGCGGTTTTACTTGAGTGACGCTGCTCATGCTTGCAAC
CGCTGGGATGCAGGTGCATGCCTCTAGCATGAAGTCAGACAA
>Symbiodinium; Clade C; C20
AACCAATGGCCTCCTGAACGTGCGTTGCACTCTTGGGTTTTCCTGAGAGTATGTCTGCTT
CAGTGCTTAACTTGCCCCAACTTTGCAAGCAGGATGTGTTTCTGCCTTGCGTTCTTATGA
GCTATTGCTCTCTGAGCCAATGGCTTGTCAATTGCTTGGTTCTTGCAAAATGCTTTGCGC
GCTGTTATTCAAGTTTCTACCTTCGTGGTTTTACTTGAGTGACGCTGCTCATGCTTGCAA
CCGCTGGGATGCAGGTGCATGCCTCTAGCATGAAGTCAGACAA
>Symbiodinium; Clade C; C21
AACCAATGGCCTCCTGAACGTGCGTTGCACTCTTGGGATTTCCTGAGAGTATGTCTGCTT
CAGTGCTTAACTTGCCCCAACTTTGCAAGCATTTCTGCCTTGCGTTCTTATGAGCTATTG
CCCTCTGAGCCAATGGCTTGTTAATTGCTTGGTTCTTGCAAAATGCTTTGCGCGCTGTTA
TTCAAGTTTCTACCTTCGTGGTTTTACTTGAGTGACGCTGCTCATGCTTGCAACCGCTGG
GATGCAGGTGCATGCCTCTAGCATGAAGTCAGACAA
>Symbiodinium; Clade C; C21.11
AACCAATGGCCTCCTGAACGTGCGTTGCACTCTTGGGATTTCCTGAGAGTATGTCTGCTT
CAGTGCTTAACTTGCCCCAACTTTGCAAGCATTTCTGCCTTGCGTTTTTATGAGCTATTG
CCCTCTGAGCCAATGGCTTGTTAATTGCTTGGTTCTTGCAAAATGCTTTGCGCGCTGTTA
TTCAAGTTTCTACCTTCGTGGTTTTACTTGAGTGACGCTGCTCATGCTTGCAACCGCTGG
GATGCAGGTGCATGCCTCTAGCATGAAGTCAGACAA
>Symbiodinium; Clade C; C21.12
AACCAATGGCTTCGTGAACGTGCGTTGCACTCTTGGGATTTCCTGAGAGTATGTCTGCTT
CAGTGCTTAACTTGCCCCAACTTTGCAAGCATTTCTGCCTTGCGTTCTTATGAGCTATTG
CCCTCTGAGCCAATGGCTTGTTAATTGCTTGGTTCTTGCAAAATGCTTTGCGCGCTGTTA
TTCAAGTTTCTACCTTCGTGGTTTTACTTGAGTGACGCTGCTCATGCTTGCAACCGCTGG
GATGCAGGTGCATGCCTCTAGCATGAAGTCAGACAA
>Symbiodinium; Clade C; C21.13
AACCAATGGCTTCGTGAACGTGCGTTGCACTCTTGGGATTTCCTGAGAGTATGTCTGCTT
CAGTGCTTAACTTGCCCCAACTTTGCAAGCATTTCTGCTTTGCGTTCTTATGAGCTATTG
CCCTCTGAGCCAATGGCTTGTTAATTGCTTGGTTCTTGCAAAATGCTTTGCGCGCTGTTA
TTCAAGTTTCTACCTTCGTGGTTTTACTTGAGTGACGCTGCTCATGCTTGCAACCGCTGA
GATGCAGGTGCATGCCTCTAGCATGAAGTCAGACAA
>Symbiodinium; Clade C; C21.14
AACCAATGGCCTCCTGAACGTGCGTTGCACTCTTGGGATTTCCTGAGAGTATGTCTGCTT
CAGTGCTTAACTTGCCCCAACTTTGCAAGCATTTCTGCCTTGCGTTCTTATGAGCTATTG
CCCTCTGAGCCAATGGCTTGTTAATTGCTTGGTTCTTGCAAAATGCTTTGCGCGCTGTTA
TTCAAGTTTCTACCTTCGTGGTTTTACTTGAGTGACGCTGCTCATGCTTGCAACTGCTGG
GATGCAGGTGCATGCCTCTAGCATGAAGTCAGACAA
>Symbiodinium; Clade C; C21.16
AACCAATGGCCTCCTGAACGTGCGTTGCACTCTTGGGATTTCCTGAGAGTATGTCTGCTT
CAGTGCTTAACTTGCCCCAACTTTGCAAGCATTTCTGCCTTGCGTTCTTATGAGCTATTG
CCCTCTGAGCCAATGGCTTGTTAATTGCTTGGTTCTTGCAAAATGCTTTGCGCGCTGTTA
TTCAAGTTTCTACCTTCGTGGTTTTACTTGAGTGACGTTGCTCATGCTTGCAACCGCTGG
GATGCAGGTGCATGCCTCTAGCATGAAGTCAGACAA
>Symbiodinium; Clade C; C21a
AACCAATGGCCTCCTGAACGTGCGTTGCACTCTTGGGATTTCCTGAGAGGATGTCTGCTT
CAGTGCTTAACTTGCCCCAACTTTGCAAGCATTTCTGCCTTGCGTTCTTATGAGCTATTG
CCCTCTGAGCCAATGGCTTGTTAATTGCTTGGTTCTTGCAAAATGCTTTGCGCGCTGTTA
TTCAAGTTTCTACCTTCGTGGTTTTACTTGAGTGACGCTGCTCATGCTTGCAACCGCTGG
GATGCAGGTGCATGCCTCTAGCATGAAGTCAGACAA
>Symbiodinium; Clade C; C22
AACCAATGGCCTCCTGAACGTGCGTTGCACTCTTGGGATTTCCTGAGAGTATGTCTGCTT
CAGTGCTTAACTTGCCCCAACTTTGCAAGCAGGATGTGTTTCTGCCTTGCGTTCTTATGA
GCTATTGCCCTCTGAGCCAATGGCTTGTTAATTGCTTGGTTCTTGCAAAATGCTTTGCGC
GCTGTTATTCAAGTTTCTACCTTCGTGGTTTTACTTGAGTCTCTCATGCTTGCAACCGCT
GGGATGCAGGTGCATGCCTCTAGCATGAAGTCAGACAA
>Symbiodinium; Clade C; C22a
AACCAATGGCCTCCTGAACGTGCGTTGCACTCTTGGGATTTCCTGAGAGTATGTCTGCTT
CAGTGCTTAACTTGCCCCAACTTTGCAAGCAGGATGTGTTTCTGCCTTGCGTTCTTATGA
GCTATTGCCCTCTGAGCCAATGGCTTGTTAATTGCTTGGTTCTTGCAAAATGCTTTGCGC
GCTGTTATTCAAGTTTCCACCTTCGTGGTTTTACTTGAGTCTCTCATGCTTGCAACCGCT
GGGATGCAGGTGCATGCCTCTAGCATGAAGTCAGACAA
>Symbiodinium; Clade C; C23
AACCAATGGCCTCCTGAACGTGCGTTGCACTCTTGGGATTTCCTGAGAGTATGTCTGCTT
CAGTGCTTAACTTGCCCCAACTTTGCAAGCAGGATGTGTGTCTGCCTTGCGTTCTTATGC
GCTATTGCCCTCTGAGCCAATGGCTTGTTAATTGCTTGGTTCTTGCAAAATGCTTTGCGC
GCTGTTATTCAGGTTTCTACCTTCGTGGTTTTACTTGAGTGACGCTGCTCATGCTTGCAA
CCGCTGGGATGCAGGTGCATGCCTCTAGCATGAAGTCAGACAA
>Symbiodinium; Clade C; C24
AACCAATGGCCTCCTGAACGTGCGTTGCACTCTTGGGATTTCCTGAGAATATGTCTGCTT
CAGTGCTTAACTTGCCCCAACTTTGCAAGCAGGATGTGTTTCTGCCTTGCGTTCTTATGA
GCTATTGCCCTCTGAGCCAATGGCTTGTTAATTGCTTGGTTCTTGCAAAATGCTTTGCGC
GCTGTTATTCAGGTTTCTACCTTCGTGATTTTACTTGAGTGACGCTGCTCATGCTTGCAA
CCGCTGGGATGCAGGTGCATGCCTCTAGCATGAAGTCAGACAA
>Symbiodinium; Clade C; C25
AATCAATGGCCTCCTGAACGTTCGTTGCACTCTTGGGATTTCCTGAGAGTATGTCTGCTT
CAGTGCTTAACTTGCCCCAACTTTGCAAGCAGGATGTGTTTCTGCCTTGCGCTCTTATGA
GTCATTGCCCTCTGAGCCAATGGCTTGTTAATTGCTTGGCTCTTGCAAAATGCTTTGCGC
GCTGTTATTCACGTTTCTACCTTCGTGGTTTTACTTGAGTGACACGCTGCTCATGCTTGC
AACCGCTGGGATGCAGGTGCATGCCTCTAGCATGAAGTCAGACAA
>Symbiodinium; Clade C; C26
AATCAATGGCCTCCTGAACGTGCGTTGCACTCTTGGGATTTCCTGAGAGTATGTCTGCTT
CAGCGCTTAACTTGCCCCAACTTTGCAAGCATTTCTGCCTTGCGTTCTTATGAGCTATTG
CCTCTCTGAGCCAATGGCTTGTTAATTGCTTGGTTCTTGCAAAATGCTTTGCGCGCTGTT
ATTCAAGTTTCTACCTTCGTGGTTTTACTTGAGTGACGCTGCTCATGCTTGCAACCGCTG
GGATGCAGGTGCATGCCTCTAGCATGAAGTCAGACAA
>Symbiodinium; Clade C; C26a
AATCAATGGCCTCCTGAACGTGCGTTGCACTCTTGGGATTTCCTGAGAGTATGTCTGCTT
CAGCGCTTAACTTGCCCCAACTTTGCAAGCATTTCTGCCTTGCGTTCTTATGAGCTATTG
CCTCTCTGAGCCAATGGCTTGTTAATTGCTTGGTTCTTGCAAAATGCTTTGCGCGCTGTT
ATTCAAGTTTCTACCTTCGTGGTTTTACTTGAGTGACGCTGCTCATGCTTGCAACCGCTG
GGATGCAGGTGCATGCCTCTAGCATGAAGTCAGACAA
>Symbiodinium; Clade C; C21.b1
AACCAATGGCCTCCTGAACGTGCGTTGCACTCTTGGGATTTCCTGAGAGTATGTCTGCTC
CAGTGCTTAACTTGCCCCAACTTTGCAAGCATTTCTGCCTTGCGTTCTTATGAGCTATTC
CCCTCTGAGCCAATGGCTTGTTAATTGCTTGGTTCTTGCAAAATGCTTTGCGCGCTGTTA
TTCAAGTTTCTACCTTCGTGGTTTTACTTGAGTGACGCTGCTCATGCTTGCAACCGCTGG
GATGCAGGTGCATGCCTCTAGCATGAAGTCAGACAA
>Symbiodinium; Clade C; C26.b1
AACCAATGGCCTCCTGAACGTGCGTTGCACTCTTGGGATTTCCTGAGAGTATGTCTGCTT
CAGCGCTTAACTTGCCCCAACTTTGCAAGCATTTCTGCCTTGCGTTCTTATGAGCTATTG
CCTCTCTGAGCCAATGGCTTGTTAATTGCTTGGTTCTTGCAAAATGCTTTGCGCGCTGTT
ATTCAAGTTTCTACCTTCGTGGTTTTACTTGAGTGACGCTGCTCATGCTTGCAACCGCTG
GGATGCAGGTGCATGCCTCTAGCATGAAGTCAGACAA
>Symbiodinium; Clade C; C26.b2
AACCAATGGCCTCCTGAACGTGCGTTGCACTCTTGGGATTTCCTGAGAGTATGTCTGCTT
CAGCGCTTAACTTGCCTCAACTTTGCAAGCATTTCTGCCTTGCGTTCTTATGAGCTATTG
CCTCTCTGAGCCAATGGCTTGTTAATTGCTTGGTTCTTGCAAAATGCTTTGCGCGCTGTT
ATTCAAGTTTCTACCTTCGTGGTTTTACTTGAGTGACGCTGCTCATGCTTGCAACCGCTG
GGATGCAGGTGCATGCCTCTAGCATGAAGTCAGACAA
>Symbiodinium; Clade C; C26.b3
AATCAATGGCTTCCTGAACGTGCGTTGCACTCTTGGGATTTCCTGAGAGTATGTCTGCTT
CAGCGCTTAACTTGCCCCAACTTTGCAAGCATTTCTGCCTTGCGTTCTTATGAGCTATTG
CCTCTCTGAGCCAATGGCTTGTTAATTGCTTGGTTCTTGCAAAATGCTTTGCGCGCTGTT
ATTCAAGTTTCTACCTTCGTGGTTTTACTTGAGTGACGCTGCTCATGCTTGCAACCGCTG
GGATGCAGGTGCATGCCTCTAGCATGAAGTCAGACAA
>Symbiodinium; Clade C; C27
AACCAATGGCCTCCTGAACGTGCGTTGCACTCTTGGGATTTCCTGAGAGTATGTCTGCTT
CAGTGCTTAACTTGCCCCAACTTTGCAAGCATTTCTGCCTTGCGTTCTTATGAGCTATTG
CCCCTCTGAGCCGATGGCTTGTTAATTGCTTAGTTCTTGCAAAATGCTTTGCGCGCTGTT
ATTCAAGTTTCTACCTTCGTGGTTTTACTTGAGTGACGCTGCTCATGCTTGCAACCGCTG
GGATGCAGGTGCATGCCTCTAGCATGAAGTCAGACAA
>Symbiodinium; Clade C; C27.1
AACCAATGGCCTCCTGAACGTGCGTTGCACTCTTGGGATTTCCTGAGAGTATGTCTGCTT
CAGTGCTTAACTTGCCCCAACTTTGCAAGCATTTCTGCCTTGCGTTCTTATGAGCTATTG
CCCCTCTGAGCCGATGGCTTGTTAATTGCTTAGTTCTTGCAAAATGCTTTGCGCGCTGTT
ATTCAAGTTTCTACCTTCGTGGTTTTACTTGAGTGACGCTGCTCATGCTTGCAACCGCTG
GGATGCAGGTGCATGCCTCTAGCATGAAGTTAGACAA
>Symbiodinium; Clade C; C28
AACCAATGGCCTCCTGAACGTGCGTTGCACTCTTGGGATTTCCTGAGAGTATGTCTGCTT
CAGTGCTTAACTTTTGCCCCAACTTTGCAAGCAGGATGTGTTTCTGCCTTGCGTTCATAT
GAGCTATTGCCCTCTGAGCCAATGGCTTGTTAATTGCTTGGTTCTTGCAAAATGCTTTGC
GCGCTGTTATTCAAGTTTCTACCTTCGTGGTTTTACTTGAGTGACGCTGCTCATGCTTGC
AACCGCTGGGATGCAGGTGCATGCCTCTAGCATGAAGTCAGACAA
>Symbiodinium; Clade C; C29
AACCAATGGCCTCCTGAACGTGCGTTGCACTCTTGGGATTTCCTGAGAGTATGTCTGCTT
CAGTGCTTAACTTGCCCCAACTTTGCAAGCAGGATGTGTTTCTGCCTTGCGTTCTTATGA
GCTATTGCCCTCTGAGCCAATGGCTTGTTAATTGCTTGGCTCTTGCAAAATGCTTTGCGC
GCTGTTATTCAAGTTTCTACCTTCGTGGTTTTACTTGAGTGACGCTGCTCATGCTTGCAA
CCGCTGGGATGCAGGTGCATGCCTCTAGCATGAAGTCAGACAA
>Symbiodinium; Clade C; C30 (type 1)
AACCAATGGCCTCCTGAACGTGCGTTGCACTCTTGGGATTTCCTGAGAGTATGTCTGCTT
CAGTGCTTAACTTGCCCCAACTTTGCAAGCATTTCTGCCTTGCGTTCTTATGAGCTATTG
CCCCTCTGAGCCGATGGCTTGTTAATTGCTTAGTTCTTGCAAAATGCTTTGCGCGCTGTT
ATTCAAGTTTCTACCTTCGTGGTTTTACTTGAGTGACGCTGCTCATGCTTGCAACCGCTG
GGATGCAGGTGCATGCCTCTAGCATGAAGTCAGACAA
>Symbiodinium; Clade C; C30 (type 2)
AACCAATGGCCTCCTGAACGTGCGTTGCACTCTTGGGATTTCCTGAGAGTATGTCTGCTT
CAGCGCTTAACTTGCCCCAACTTTGCAAGCACTCTTCTGCCTTGCGTTCTTATGAGCTAT
TGCCCTCTCTGAGCCAATGGCTTGTTAATTGCTTGGTTCTTGCAAAATGCTTTGCGCGCT
ATTATTCAAGTTTCTACCTTCGTGGTTTTACTTGAGTGACGCTGCTCATGCTTGCAACCG
CTGGGATGCAGGTGCATGCCTCTAGCATGAAGTCAGACAA
>Symbiodinium; Clade C; C31
AACCAATGGCCTCCTGAACGTGCGTTGCACTCTTGGGATTTCCTGAGAGTATGTCTGCTT
CAGCGCTTAACTTGCCCCAACTTTGCAAGCACTCTTCTGCCTTGCGTTCTTATGAGCTAT
TGCCCTCTCTGAGCCAATGGCTTGTTAATTGCTTGGTTCTTGCAAAATGCTTTGCGCGCT
GTTATTCAAGTTTCTACCTTCGTGGTTTTACTTGAGTGACGCTGCTCATGCTTGCAACCG
CTGGGATGCAGGTGCATGCCTCTAGCATGAAGTCAGACAA
>Symbiodinium; Clade C; C31a
AATCAATGGCCTCCTGAACGTGCGTTGCACTCTTGGGATTTCCTGAGAGTATGTCTGCTT
CAGCGCTTAACTTGCCCCAACTTTGCAAGCACTCTTCTGCCTTGCGTTCTTATGAGCTAT
TGCCCTCTCTGAGCCAATGGCTTGTTAATTGCTTGGTTCTTGCAAAATGCTTTGCGCGCT
GTTATTCAAGTTTCTACCTTCGTGGTTTTACTTGAGTGACGCTGCTCATGCTTGCAACCG
CTGGGATGCAGGTGCATGCCTCTAGCATGAAGTCAGACAA
>Symbiodinium; Clade C; C31c
AACCAATGGCCTCCTGAACGTGCGTTGCACTCTTGGGATTTCCTGAGAGTATGTCTGCTT
CAGCGCTTAACTTGCCCCAACTTTGCAAGCACTTCTGCCTTGCGTTCTTATGAGCTATTG
CCCTCTCTGAGCCAATGGCTTGTTAATTGCTTGGTTCTTGCAAAATGCTTTGCGCGCTGT
TATTCAAGTTTCTACCTTCGTGGTTTTACTTGAGTGACGCTGCTCATGCTTGCAACCGCT
GGGATGCAGGTGCATGCCTCTAGCATGAAGTCAGACAA
>Symbiodinium; Clade C; C31d
AACCAATGGCCTCCTGAACGTGCGTTGCACTCTTGGGATTTCCTGAGAGTATGTCTGCTT
CAGCGCTTAACTTGCCCCAACTTTGCAAGCACTCTTCTGCCTTGCGTTCTTATGAGCTAT
TGCCCTCTCTGAGCCAATGGCTTGTTAATTGCTTGGTTCTTGCAAAATGCTTTGCGCGCT
ATTATTCAAGTTTCTACCTTCGTGGTTTTACTTGAGTGACGCTGCTCATGCTTGCAACCG
CTGGGATGCAGGTGCATGCCTCTAGCATGAAGTCAGACAA
>Symbiodinium; Clade C; C31.1
AACCAATGGCCTCCTGAACGTGCGTTGCACTCTTGGGATTTCCTGAGAGTATGTCTGCTT
CAGCGCTTAACTTGCCCCAACTTTGCAAGCACTCTTCTGCCTTGCGTTCTTATGAGCTAT
TGCCCTCTCTGAGCCAATGGCTTGTTAATTGCTTGATTCTTGCAAAATGCTTTGCGCGCT
GTTATTCAAGTTTCTACCTTCGTGGTTTTACTTGAGTGACGCTGCTCATGCTTGCAACCG
CTGGGATGCAGGTGCATGCCTCTAGCATGAAGTCAGACAA
>Symbiodinium; Clade C; C31.5
AACCAATGGCCTCCTGAACGTGCGTTGCACTCTTGGGATTTCCTGAGAGTATGTCTGCTT
CAGCGCTTAACTTGCCCCAACTTTGCAAGCACTCTTCTGCCTTGCGTTCTTATGAGCTAT
TGCCCTCTCTGAGCCAATGGCTTGTTAATTGCTTGGTTCTTGCAAAATGCTTTGCGCGCT
GTTATTCAAGTTTCTACTTTCGTGGTTTTACTTGAGTGACGCTGCTCATGCTTGCAACCG
CTGGGATGCAGGTGCATGCCTCTAGCATGAAGTCAGACAA
>Symbiodinium; Clade C; C31.6
AACCAATGGCCTCCTGAACGTGCGTTGCACTCTTGGGATTTCCTGAGAGTATGTCTGCTT
CAGCGCTTAACTTGCCCCAACTTTGCAAGCACTCTTCTGCCTTGCGTTCTTATGAGCTAT
TGCCCTCTCTGAGCCAATGGCTTGTTAATTGCTTGGTTCTTGCAAAATGCTTTGCGCGCT
GTTATTCAAGTTTCTACCTTCGTGGTTTTACTTGAGTGACGCTGCTCATGCTTGCAACCG
CTGGGATGCGGGTGCATGCCTCTAGCATGAAGTCAGACAA
>Symbiodinium; Clade C; C31.9
AACCAATGGCCTCCTGAACGTGGGTTGCACTCTTGGGATTTCCTGAGAGTATGTCTGCTT
CAGCGCTTAACTTGCCCCAACTTTGCAAGCATCTTCTGCCTTGCGTTCTTATGAGCTATT
GCCCTCTCTGAGCCAATGGCTTGTTAATTGCTTGGTTCTTGCAAAATGCTTTGCGCGCTG
TTATTCAAGTTTCTACCTTCGTGGTTTTACTTGAGTGACGCTGCTCATGCTTGCAACCGC
TGGGATGCAGGTGCATGCCTCTAGCATGAAGTCAGACAA
>Symbiodinium; Clade C; C31.10
AACCAATGGCCTCCTGAACGTGCGTTGCACTCTTGGGATTTCCTGAGAGTATGTCTGCTT
CAGCGCTTAACTTGCCCCAACTTTGCAAGCATCTTCTGCCTTGCGTTCTTATGAGCTATT
GCCCTCTCTGAGCCAATGGCTTGTTAATTGCTTGGTTCTTGCAAAATGCTTTGCGCGCTG
TTATTCAAGTTTCTACCTTCGTGGTTTTACTTGAGTGACGCTGCTCATGCTTGCAACCGC
TGGGATGCAGGTGCATGCCTCTAGCATGAAGTCAGACAA
>Symbiodinium; Clade C; C32
AACCAATGGCCTCCTGAACGTGCGTTGCACTCTTGGGATTTCCTGAGAGTATGTCTGCTT
CAGCGCTTAACTTGCCCCAACTTTGCAAGCATTTCTGCCTTGCGTTTTTATGAGCTATTG
CCCTCTGAGCCAATGGCTTGTTAATTGCTTGGTTCTTGCAAAATGCTTTGCGCGCTGTTA
TTCAAGTTTCTACCTTTGTGGTTTTACTTGAGTGACGCTGCTCATGCTTGCGACCGCTGG
GATGCAGGTGCATGCCTCTAGCATGAAGTCAGACAA
>Symbiodinium; Clade C; C33 (type 1)
AATCAATGGCCTCCTGAACGTGCGTTGCACTCTCGGGATTTCCTGAGAGCATGTCTGCTT
CAGTGCTTACCTTGCCCCAACTTTGCAAGCAGGATGTGTTTCTGCCTTGCGTTCTTATGA
GTTATTGCCCTCTGAGGCAATGGCTTGTTAATTGCTTGGTTCTTGCAAAATGCTTTGCGC
GCTGTTATTCAGGTTTCTACCTTCGTGGTTTTACTTGAGTGACGCTGCTCATGCTTGCAA
CCGCTGGGATGCAGGTGCATGCCTCTAGCATGAAATCAGACAA
>Symbiodinium; Clade C; C33 (type 2)
AATCAATGGCCTCCTGAACGTGCGTTGCACTCTCGGGATTTCCTGAGAGCATGTCTGCTT
CAGTGCTTACCTTGCCCCAACTTTGCAAGCAGGATGTGTTTCTGCCTTGCGTTCTTATGA
GTTATTGCCCTCTGAGGCAATGGCTTGTTAATGGCTTGGTTCTTGCAAAATGCTTTGCGC
GCTGTTATTCAGGTTTCTACCTTCGTGGTTTTACTTGAGTGACGCTGCTCATGCTTGCAA
CCGCTGGGATGCAGGTGCATGCCTCTAGCATGAAATCAGACAA
>Symbiodinium; Clade C; C33a
AATCAATGGCCTCCTGAACGTGCGTTGCACTCTCGGGATTTCCTGAGAGCATGTCTGCTT
CAGTGCTTACCTTGCCCCAACTTTGCAAGCAGGATGTGTTTCTGCCTTGCGTTCTTATGA
GTTATTGCCCTCTGAGGCAATGGCTTGTTAATTGCTTGGTTCTTGCAAAATGCTTTGCGC
GCTGTTATTCAGGTTTCTACCTTCGTGGTTTTACTTGAGTGACGCTGCTCATGCTTGCAA
CCGCTGGGATGCAGGTGCATGCCTCTAGCATGAAATCAGACAA
>Symbiodinium; Clade C; C33.1
AACCAATGGCCTCCTGAACGTGCGTTGCACTCTTGGGATTTCCTGAGAGTATGTCTGCTT
CAGTGCTTAACTTGCCCCAACTTTGCAAGCAGGATGTGTTTCTGCCTTGCGTTCTTATGA
GCTATTGCCCTCTGAGCCAATGGCTTGTTAATTGCTTGGGTCTTGCAAAATGCTTTGCGC
GCTGTTATTCAGGTTTCTACCTTCATGGTTTTACTTGAGTGACGCTGCTCATGCTTGCAA
CCGCTGGGATGCAGGTGCATGCCTCTAGCATGAAGTCAGACAA
>Symbiodinium; Clade C; C34
AACCAATGGCCTCCTGAACGTGCGTTGCACTCTCGGGATTTCCTGAGAGCATGTCTGCTT
CAGTGCTTAACTTGCCCCAACTTTGCAAGCAGGATGTGTTTCTGCCTTGCGTTCTTATGA
GTTATTGCCCTCTGAGGCAATGGCTTGTTAATTGCTTGGTTCTTGCAAAATACTTTGCGC
GCTGTTATTCAGGTTTCTACCTTCGTGGTTTTACTTGAGTGACGCTGCTCATACTTGCAA
CCGCTGGGATGCAGGTGCATGCCTCTAGCATGAAGTCAGACAA
>Symbiodinium; Clade C; C35 (type 1)
AACCAATGGCCTCCTGAACGTGCGTTGCACTCTTGGGATTTCCTGAGAGTATGTCTGCTT
CAGTGCTTACCTTGCCCCAACTTTGCAAGCAGGATGTGTTTCTGCCTTGCGTTCTTATGA
GCTATTGGCCTCTGAGCCAATGGCTTGTTAATTGCTTGGTTCTTGCAAAATGCTTTGCGC
GCTGTTATTCAAGTGTCTACCTTCGTGGTTTTACTTGAGTGACACTGCTCATGCTTGCAA
CCGCTGGGATGCAGGTGCATGCCTCTAGCATGAAGTCAGACAA
>Symbiodinium; Clade C; C35a (type 1)
AACCAATGGCCTCCTGAACGTGCGTTGCACTCTTGGGATTTCCTGAGAGTATGTCTGCTT
CAGTGCTTACCTTGCCCCAACTTTGCAAGCAGGATGTGTTTCTGCCTTGCGTTCTTATGA
GCTATTGGCCTCTGAGCCAATGGCTTGTTAATTGCTTGGTTCTTGCAAAATGCTTTGCGC
GCTGTTATTCAAGTGTCTACCTTCGTGGTTTTACTTGAGTGACACTGCTCATGCTTGCAA
CCGCTGGGATGCAGGTGCATGCCTCTAGCATGAAGTCAGACAA
>Symbiodinium; Clade C; C35a (type 2)
AATCAATGGCCTCCTGAACGTGCGTTGCACTCTTGGGATTTCCTGAGAGTATGTCTGCTT
CAGCGCTTAACTTGCCCCAACTTTGCAAGCATTTCTGCCTTGCGTTCTTATGAGCTATTG
CCTCTCTGAGCCAATGGCTTGTTAATTGCTTGGTTCTTGCAAAATGCTTTGCGCGCTGTT
ATTCAAGTTTCTACCTTCGTGGTTTTACTTGAGTGACGCTGCTCATGCTTGCAACCGCTG
GGATGCAGGTGCATGCCTCTAGCATGAAGTCAGACAA
>Symbiodinium; Clade C; C35 (type 2)
AACCAATGGCCTCCTGAACGTGCGTTGCACTCTTGGGATTTCCTGAGAGTATGTCTGCTT
CAGCGCTTAACTTGCCCCAACTTTGCAAGCATTTCTGCCTTGCGTTCTTATGAGCTATTG
CCTCTCTGAGCCAATGGCTTGTTAATTGCTTGGTTCTTGCAAAATGCTTTGCGCGCTGTT
ATTCAAGTTTCTACCTTCGTGGTTTTACTTGAGTGACGCTGCTCATGCTTGCAACCGCTG
GGATGCAGGTGCATGCCTCTAGCATGAAGTCAGACAA
>Symbiodinium; Clade C; C35 (type 3)
AACCAATGGCCTCCTGAACGTGCGTTGCACTCTTGGGATTTCCTGAGAGTATGTCTGCTT
CAGTGCTTAACTTGCCCCAACTTTGCAAGCAGGATGTGTTTCTGCCTTGCGTTCTTATGA
GCTATTGGCCTCTGAGCCAATGGCTTGTTAATTGCTTGGTTCTTGCAAAATGCTTTGCGC
GCTGTTATTCAAGTGTCTACCTTCGTGGTTTTACTTGAGTGACACTGCTCATGCTTGCAA
CCGCTGGGATGCAGGTGCATGCCTCTAGCATGAAGTCAGACAA
>Symbiodinium; Clade C; C36
AACCAATGGCCTCCTGAACGTGCGTTGCACTCTTGGGATTTCCTGAGAGTATGTCTGCTT
CAGTGCTTAACTTGCCCCAACTTTGCAAGCAGGATGTGTTTCTGCCTTGCGTTCTTATGA
GCTATTGCCCTCTGAGCCAATGGCTTGTTAATTGCTTGGTTCTTGCAAAATGCTTTGCGC
GCTGTTATTCAAGTTTCTACCTTCGTGGTTTTACTTGAGTGACGCTGCTCATGCTTGCAA
CCGCCGGGATGCAGGTGCATGCCTCTAGCATGAAGTCAGACAA
>Symbiodinium; Clade C; C37
AACCAATGGCCTCCTGAACGTGCGTTGCACTCTTGGGATTTCCTGAGAGTATGTCTGCTT
CAGTGCTTAACTTGTCCCAACTTTGCAAGCAGGATGTGTTTCTGCCTTGCGTTCTTATGA
GCTATTGCCCTCTGAGCCAATGGCTTGTTAATTACTTGGTTCTTGCAAAATGCTTTGCGC
GCTGTTATTCAGGTTTCTACCTTCGTGGTTTTACTTGAGTGACGCTGCTCGTGCTTGCAA
CCGCTGGGATGCAGGTGCATGCCTCTAGCATGAAGTCAGACAA
>Symbiodinium; Clade C; C38
AACCAATGGCCTCCTGAACGTGCGTTGCACTCTTGGGATTTCCTGAGAGTATGTCTGCTT
CAGTGCTTAACTTGCCCCAACTTTGCAAGCAGGATGTGTTTCTGCCTTGTGTTCTTATGA
GCTATTGCCCTCTGAGCCAATGGCTTGTTAATTGCTTGGTTCTTGCAAAATGCTTTGCGC
GCTGTTATTCAAGTTTCTACCTTCGTGGTTTTACTTGAGTGACGCTGCACATGCTTGCAA
CCGCTGGGATGCAGGTGCATGCCTCTAGCATGAAGTCAGACAA
>Symbiodinium; Clade C; C38a
AACCAATGGCCTCCTGAACGTGCGTTGCACTCTTGGGATTTCCTGAGAGTATGTCTGCTT
CAGTGCTTAACTTGCCCCAACTTTGCAAGCAGGATGTGTTTCTGCCTTGTGTTCTTATGA
GCTATTGCCCTCTGAGCCAATGGCTTGTTAATTGCTTGGTTCTTGCAAAATGCTTTGCGC
GCTGTTATTCAAGTTTCTACCCTTTGTGGTTTTACTTGAGTGACGCTGCTCATGCTTGCA
ACCGCTGGGATGCAGGTGCATGCCTCTAGCATGAAGTCAGACAA
>Symbiodinium; Clade C; C39
AACCAATGGCCTCCTGAACGTGCGTTGCACTCTTGGGATTTCCTGAGAGTATGTCTGCTT
CAGTGCTTAACTTGCCCCAACTTTGCAAGCAGGATGTGTTTCTGCCTTGCGTTCTTATGA
GCTATTGCCCTCTGAGCCAATGGCTTGTTAATTGCTTGGTTCTTGCAAAATGCTTTGCGC
GCTGTTATTCAGGTTTTTACTTGAGTGACGCTGCTCATGCTTGCAACCGCTGGGATGCAG
GTGCATGCCTCTAGCATGAAGTCAGACAA
>Symbiodinium; Clade C; C40
AACCAATGGCCTCCTGAACGTGCGTTGCACTCTTGGGATTTCCTGAGAGTATGTCTGCTT
CAGTGCTTAACTTGCCCCAACTTTGCAAGCAGGATGTGTTTCTGCCTTGCGTTCTTATGA
GCTATTGCCCTCTGAGCCAATGGCTTGTTAATTGCTTGGTTCTGGCAAAATGCTTTGCGC
GCTGTTATTCAAGTTTCTACCTTCGTGGTTTTACTTGAGTGACGCTGCTCATGCTTGCGA
CCGCTGGGATGCAGGTGCATGCCTCTAGCATGAAGTCAGACAA
>Symbiodinium; Clade C; C40a
AACCAATGGCCTCCTGAACGTGCGTTGCACTCTTGGGATTTCCTGAGAGTATGTCTGCTT
CAGTGCTTAACTTGCCCCAACTTTGCAAGCAGGATGTGTTTCTGCCTTGCATTCTTATGA
GCTATTGCCCTCTGAGCCAATGGCTTGTTAATTGCTTGGTTCTGGCAAAATGCTTTGCGC
GCTGTTATTCAAGTTTCTACCTTCGTGGTTTTACTTGAGTGACGCTGCTCATGCTTGCGA
CCGCTGGGATGCAGGTGCATGCCTCTAGCATGAAGTCAGACAA
>Symbiodinium; Clade C; C40b
AACCAATGGCCTCCTGAACGTGCGTTGCACTCTTGGGATTTCCTGAGAGTATGTCTGCTT
CAGTGCTTAACTTGCCCCAACTTTGCAAGCAGGATGTGTTTCTGCCTTGCGTTCTTATGA
GCTATTGCCCTCTGAGCCAATGGCTTGGTTAATTGCTTGGTTCTGGCAAAATGCTTTGCG
CGCTGTTATTCAAGTTTCTACCTTCGTGGTTTTACTTGAGTGACGCTGCTCATGCTTGCG
ACCGCTGGGATGCAGGTGCATGCCTCTAGCATGAAGTCAGACAA
>Symbiodinium; Clade C; C41
AACCAATGGCCTCCTGAACGTGCGTTGCACTCTTGGGATTTCCTGAGAGTATGTCTGCTT
CAGTGCTTAACTTGCCCCAACTTTGCAAGCAGGATGTGTTTCTGCCTTGCGTTCTTATGA
GCTATTGCCCTCTGAGCCAATGGCTTGTTAATTGCTTGGTTCTTGCAAAATGCTTTGCGC
GCTGTTATTCAGGTTTCTACCTTCGTGATTTTACTTGAGTGACGCTGCTCATGCTTGCAA
CCGCTGGGATGCAGGTGCATGCCTCTAGCATGAAGTCAGACAA
>Symbiodinium; Clade C; C42 (type 1)
AATCAATGGCCTCCTGAACGTGCGTTGCACTCTTGGGATTTCCTGAGAGTATGTCTGCTT
CAGTGCTTAACTTGCCCCAACTTTGCAAGCAGGATGTGTTTCTGCCTTGCGTTCTTATGC
GCTATTGCCCTCTGAGCCAATGGCTTGTGAATTGCTTGGTTCTTGCAAAATGCTTTGCGC
GCTGTTATTCAGGTTTCTACCTTCGTGGTTTTACTTGAGTGACGCTGCTCATGCTTGCAA
CCGCTGGGATGCAGGTGCATGCCTCTAGCATGAAGTCAGACAA
>Symbiodinium; Clade C; C42a
AATCAATGGCCTCCTGAACGTGCGTTGCACTCTTGGGATTTCCTGAGAGTATGTCTGCTT
CAGTGCTTAACTTGCCCCAACTTTGCAAGCAGGATGTGTTTCTGCCTTGCGTTCTTATGC
GCTATTGCCCTCTGAGCCAATGGCTTGTGAATTGCTTGGTTCTTGCAAAATGCTTTGCGC
GCTGTTATTCAGGTTTCTACCTTCGTGGTTTTACTTGAGTGACGCTGCTCATGCTTGCAA
CCGCTGGGATGCAGGTGCATGCCTCTAGCATGAAGTCAGACAA
>Symbiodinium; Clade C; C42 (type 2)
AATCAATGGCCTCCTGAACGTGCGTTGCACTCTTGGGATTTCCTGAGAGTATGTCTGCTT
CAGTGCTTAACTTGCCCCAACTTTGCAAGCAGGATGTGTTTCTGCCTTGCGTTCTTATGA
GCTATTGCCCTCTGAGCCAATGGCTTGTGAATTGCTTGGTTCTTGCAAAATGCTTTGCGC
GCTGTTATTCAGGTTTCTACCTTCGTGGTTTTACTTGAGTGACGCTGCTCATGCTTGCAA
CCGCTGGGATGCAGGTGCATGCCTCTAGCATGAAGTCAGACAA
>Symbiodinium; Clade C; C42b
AATCAATGGCCTCCTGAACGTGCGGTGCACTCTTGGGATTTCCTGAGAGTATGTCTGCTT
CAGTGCTTAACTTGCCCCAACTTTGCAAGCAGGATGTGTTTCTGCCTTGCGTTCTTATGC
GCTATTGCCCTCTGAGCCAATGGCTTGTGAATTGCTTGGTTCTTGCAAAATGCTTTGCGC
GCTGTTATTCAGGTTTCTACCTTCGTGGTTTTACTTGAGTGACGCTGCTCATGCTTGCAA
CCGCTGGGATGCAGGTGCATGCCTCTAGCATGAAGTCAGACAA
>Symbiodinium; Clade C; C43
AATCAATGGCCTCCTGAACGTGCGTTGCACTCTTGGGATTTCCTGAGAGTATGTCTGCTT
CAGTGCTTAACTTGCCCCAACTTTGCAAGCAGGATGTGTTTCTGCCTTGCGTTCTTATGA
GTTATTGTCCTCTGAGCCAATGGCTTGTGAATTGCTTGGTTCTTGCAAAATGCTTTGCGC
GCTGTTATTCAGGTTTCTACCTTCGTGGTTTTACTTGAGTGACGCTGCTCATGCTTGCAA
CCGCTGGGATGCAGGTGCATGCCTCTAGCATGAAGTCAGACAA
>Symbiodinium; Clade C; C44
AACCAATGGCCTCCTGAACGTGCGTTGCACTCTTGGGATTTCCTGAGAGTATGTCTGCTT
CAGTGCTTAACTTGCCCCAACTTTGCAAGCAGGATGTGTTTCTGCCTTGCGTTCTTATGA
GCTATTGCCCTCTGAGCCAATGGCTTGTGAATTGCTTGGTTCTTGCAAAATGCTTTGTGC
GCTGTTATTCAGGTTTCTACCTTCGTGGTTTTACTTGAGTGACGCTGCTCATGCTTGCAA
CCGCTGGGATGCAGGTGCATGCCTCTAGCATGAAGTCAGACAA
>Symbiodinium; Clade C; C44a
AACCAATGGCCTCCTGAACGTGCGTTGCACTCTTGGGATTTCCTGAGAGTATGTCTGCTT
CAGTGCTTAACTTGCCCCAACTTTGCAAGCAGGATGTGTTTCTGCCTTGCGTTCTTATGA
GCTATTGCCCTCTGAGCCAATGGCTTGTGAATTGCTTGGTTCTTGCAAAATGCTTTGTGC
GCTGTTATTCAGGTTTCTACCTTCGTGGTTTTACTTGAGTGATGCTGCTCATGCTTGCAA
CCGCTGGGATGCAGGTGCATGCCTCTAGCATGAAGTCAGACAA
>Symbiodinium; Clade C; C45.3
AACCAATGGCCTCCTGAACGTGCGTTGCACTCTTGGGATTTCCTGAGAGTATGTCTGCTT
CAGTGCTTAACTTGCCCCAACTTTGCAAGCAGGATGTGCTTCTGCCTTGCGTTCTTATGA
GCTATTGCCCTCTGAGCCAATGGCTTGTGAATTGCTTGGTTCTTGCAAAATGCTTTGCGC
GCTGTTATTCAGGTTTCTACCTTCGTGGTTTTACTTGAGTGACGCTGCTCATGCTTGCAA
CCGCTGGGATGCAGGTGCATGCCTCTAGCATGAAGTCAGACAA
>Symbiodinium; Clade C; C45a
AACCAATGGCCTCCTGAACGTGCGTTGCACTCTTGGGATTTCCTGAGAGTATGTCTGCTT
CAGTGCTTAACTTGCTCCAACTTTGCAAGCAGGATGTGTTTCTGCCTTGCGTTCTTATGA
GCTATTGCCCTCTGAGCCAATGGCTTGTGAATTGCTTGGTTCTTGCAAAATACTTTGTGC
GCTGTTATTCAGGTTTCTACCTTCGTGGTTTTACTTGAGTGACGCTGCTCATGCTTGCAA
CCGCTGGGATGCAGGTGCATGCCTCTAGCATGAAGTCAGACAA
>Symbiodinium; Clade C; C46
AACCAATGGCCTCCTGAACGTGCGTTGCACTCTTGGGATTTCCTGAGAGTATGTCTGCTT
CAGTGCTTAACTTGCCCCAACTTTGCAAGCAGGATGTGTTTCTGCCTTGCGTTCTTATGA
GCTATTGCCCTCTGAGCCAATGGCTTGTGAATTGCTTGGTTCTTGCAAAATGCTATGCGC
GCTGTTATTCAGGTTTCTACCTTCGTGGTTTTACTTGAGTGACGCTGCTCATGCTTGCAA
CCGCTGGGATGCAGGTGCATGCCTCTAGCATGAAGTCAGACAA
>Symbiodinium; Clade C; C46a
AACCAATGGCCTCCTGAACGTGCGTTGCACTCTTGGGATTTCCTGAGAGTATGTCTGCTT
CAGTGCTTAACTTGCCCCAACTTTGCAAGCAGGACGTGTTTCTGCCTTGCGTTCTTATGA
GCTATTGCCCTCTGAGCCAATGGCTTGTGAATTGCTTGGTTCTTGCAAAATGCTATGCGC
GCTGTTATTCAGGTTTCTACCTTCGTGGTTTTACTTGAGTGACGCTGCTCATGCTTGCAA
CCGCTGGGATGCAGGTGCATGCCTCTAGCATGAAGTCAGACAA
>Symbiodinium; Clade C; C47
AACCAATGGCCTCCTGAACGTGCGTTGCACTCTTGGGATTTCCTGAGAGTATGTCTGCTT
CAGTGCTTAACTTGCCCCAACTTTGCAAGCAGGATGTGTTTCTGCCTTGCGTTCTTATGA
GCTATTGCCCTCTGCGCCAATGGCTTGTGAATTGCTTGGTTCTTGCAAAATGCTTTGTGC
GCTGTTATTCAGGTTTCTACCTTCGTGGTTTTACTTGAGTGACGCTGCTCATGCTTGCAA
CCGCTGGGATGCAGGTGCATGCCTCTAGCATGAAGTCAGACAA
>Symbiodinium; Clade C; C48
AACCAATGGCCTCCTGAACGTGCGTTGCACTCTTGGGATTTCCTGAGAGTATGTCTGCTT
CAGTGCTTAACTTGCCCCAACTTTGCAAGCAGGATGTGTTTCTGCCTTGCGTTCTTATGA
GCTATTGCCCTCTGAGCCAATGGCTTGTTAATTGCTTGGTTCTTGCAAAATGCTTTGCGC
GTGCTGTTATTCAAGTTTTTACCTTCGTGGTTTTACTTGAGTGACGCTGCTCATGCTTGC
AACCGCTGGGATGCAGGTGCATGCCTCTAGCATGAAGTCAGACAA
>Symbiodinium; Clade C; C49
AACCAATGGCCTCCTGAACGTGCGTTGCACTCTTGGGATTTCCTGAGAGTATGTCTGCTT
CAGTGCTTAACTTGCCCCAACTTTGCAAGCAGGATGTGTTTCTGCCTTGCGTTCTTATGA
GCTATTGCCCTCTGAGCCAATGGCTTGTTAATTGCTTGGTTCTTGCAAAATGCTGAGCCA
ATGGCTTGTTAATTGCTTGGTTCTTGCAAAATGCTTTGCGCGCTGTTATTCAAGTTTCTA
CCTTCGTGGTTTTACTTGAGTGACGCTGCTCATGCTTGCAACCGCTGGGATGCAGGTGCA
TGCCTCTAGCATGAAGTCAGACAA
>Symbiodinium; Clade C; C50
AACCAATGGCCTCCTGAATGTGCGTTGCACTCTTGGGATTTCCTGAGAGTATGTCTGCTT
CAGTGCTTAACTTGCCCCAACTTTGCAAGCAGGATGTGTTTCTGCCTTGCGTTCTTATGA
GCTATTGCCCTCTGAGCCAATGGCTTGTTAATTGCTTGGTTCTTGCAAAATGCTTTGCGC
GCTGTTATTCAAGTTTCTACCTTCGTGGTTTTACTTGAGTGACACTGCTCATGCTTGCAA
CCGCTGGGATGCAGGTGCATGCCTCTAGCATGAAGTCAGACAA
>Symbiodinium; Clade C; C51
AAGCAATGGCCTCCTGAACGTGTGTTGCACTCTTGGGATTTCCTGAGAGTATGTCTGCTT
CAGTGCTTAACTTGCCCCAACTTTGCAAACAGGATGTGTTTCTGCCTTGCGTTCTTATGA
GCTATTGCCCTCTGAGCCAATGGCTTGTTAATTGCTTGGTTCTTGCAAAATGCTTTGCGC
AATGTTATTCAAGTTTCTACCTTCGTGGTTTTACTTGAGTGACGCTGCTCATGCTTGCAA
CCGCTGGGATGCAGGTGCATGCCTCTAGCATGAAGTCAGACAA
>Symbiodinium; Clade C; C52
AGCCAATGGCCTCCTGAACGTGCGTTGCACTCTTGGGATTTCCTGAGAGTATGTCTGCTT
CAGTGCTTAACTTGCCCCAACTTTGCAAGCAGGATGTGTTTCTGCCTTGCGTTCTTACGA
GCTATTGCCCTCTGAGCCAATGGCTTGTTAATTGCTTGGTTCTTGCAAAATGCTTTGCGC
GCTGTTATTCAAGTTTCTACCTTCGTGGTTTACTTGAGTGACGCTACTCATGCTTGCAAC
CGCTGGGATGCAGGTGCATGCCTCTAGCATGAAGTCAGACAA
>Symbiodinium; Clade C; C53
AACCAATGGCCTCCTGAACGTGCGTTGCACTCTTAGTATTTCCTGAGAGTATGTCTGCTT
CAGTGCTTACCTTGCCCCAACTTTGCAAGCAGGATGTGTTTCTGCCTTGCGTTCTTATGA
GCTATTGCCCTCTGAGCCAATGGCTTGTTAATTGCTTGGTTGTTGCAAAATGCTTTGCGC
GCTGTTACTCAAGTTTCTACCTTCGTGGGTTTACTGGAGTGACGCTGCTCATGCTTGCAA
CCGCTGGGATGCAGGTGCATGCCTCTAGCATGAAGTCAGACAA
>Symbiodinium; Clade C; C54a
AATCAATGGCCTCCTGAACGTGCGTTGCACTCTTGGGATTTCCTGAGAGTATGTCTGCTT
CAGTGCTTAACTTGCCCCAACTTTGCAAGCAGGATGTGTTTCTGCCTTGCGTTCTTATGA
GCTATTGCCCTCTGAGCCAATGGCTTGTTACTTGCTTGGTTCTTGCAAAATGCTTTGCGC
GCTGTTATTCAAGTTTCTACCTTCGTGGTTTTACTTGAGTGACACTGCTCATGCTTGCAA
CCGCTGGGATGCAGGTGCATGCCTCTAGCATGAAGTCAGACAA
>Symbiodinium; Clade C; C55
AACCAATGGCCTCCTGAACGTGCGTTGCACCCTTGGGATTTCCTGAGAGTATGTCTGCTT
CAGTGCTTAACTTGCCCCAACTTTGCAAGCAGGATGTGTTTCTGCCTTGCGTTCTTATGA
GCTATTGCCTTCTGCGCCAATGGCTTGTTAATTGCTTGGTTCTTGCAAAATGCTTTGCGC
GCTGTTATTCAAGTTTCTTTCTACCTTCGCGGTTTTACTTGAGTGACGCTGCTCATGCTT
GCAACCGCTGGGATGCAGGTGCATGCCTCTAGCATGAAGTCAGACAA
>Symbiodinium; Clade C; C56
AACCAATGGCCTCCTGAACGTACGTTGCACCCTTGGGATTTCCTGAGAGTATGTCTGCTT
CAGTGCTTAACTTGCCCCAACTTTGCAAGCAGGATGTGTTTCTGCCTTGCGTTCTTATGA
GCTATTGCCTTCTGCGCCAATGGCTTGTTAATTGCTTGGTTCTTGCAAAATGCTTTGCGC
GCTGCTATTCACGTTTCTACCTTCGCGGTTTTACTTGAGTGACGCTGCTCATGCTTGCAA
CCGCTGGGATGCAGGTGCATGCCTCTAGCATGAAGTCAGACAA
>Symbiodinium; Clade C; C56a
AACCAATGGCCTCCTGAACGTGCGTTGCACCCTTGGGATTTCCTGAGAGTATGTCTGCTT
CAGTGCTTAACTTGCCCCAACTTTGCAAGCAGGATGTGTTTCTGCCTTGCGTTCTTATGA
GCTATTGCCTTCTGCGCCAATGGCTTGTTAATTGCTTGGTTCTTGCAAAATGCTTTGCGC
GCTGATATTCAAGTTTCTACCTTCGCGGTTCTACTTGAGTGACGCTGCTCATGCTTGCAA
CCGCTGGGATGCAGGTGCATGCCTCTAGCATGAAGTCAGACAA
>Symbiodinium; Clade C; C57a
AACCAATGGCCTCCTGAACGTGCGTTGCACTCTTGGGATTTCCTGAGAGTATGTCTGCTT
CAGTGCTTAACTTGCCCCAACTTTGCAAGCAGGATGTTTTTCTGCCTTGCGTTCTTATGA
GCTGTTGTCCTCTGTGCCAATGGCTTGTTAATTGCTTGGTGCTTGCAAAATGCTTTGCGC
GCTGTTATTCAAGTTTCTACCTTCGTGGTTTTACTTGAGTGACGCTGCTCATGCTTGCAA
CCCGCTGGGATGCAGGTGCATGCCTCTAGCATGAAGTCAGACAA
>Symbiodinium; Clade C; C57
AACCAATGGCCTCCTGAACGTGCGTTGCACTCTTGGGATTTCCTGAGAGTATGTCTGCTT
CAGTGCTTAACTTGCCCCAACTTTGCAAGCAGGATGTTTTTCTGCCTTGCGTTCTTATGA
GCTATTGTCCTCTGTGCCAATGGCTTGTTAATTGCTTGGTGCTTGCAAAATGCTTTGCGC
GCTGTTATTCAAGTTTCTACCTTCGTGGTTTTACTTGAGTGACGCTGCTCATGCTTGCAA
CCCGCTGGGATGCAGGTGCATGCCTCTAGCATGAAGTCAGACAA
>Symbiodinium; Clade C; C58
AACCAATGGCCTCCTGAACGTGCGTTGCACTCTTGGGATTTCCTGAGAGTATGTCTGCTT
CAGTGCTTAACTTGCCCCAACTTTGCAAGCATTTCTGCCTTGCGTTCTTATGAGCTATTG
CCCTCTGAGCCCAATGGCTTGTTAATTGCTTGGTTCTTGCAAAATGCTTTGCGCGCTGTT
ATTCAAGTTTCTACCTTCGTGGTTTTACTTGAGTGACGCTGCTCATGCTTGCAACCGCTG
GGATGCAGGTGCATGCCTCTAGCATGAAGTCAGACAA
>Symbiodinium; Clade C; C59
AACCAATGGCCTCCTGAACGTGCGTTGCACTCTTGGGATTTCCTGAGAGTATGTCTGCTT
CAGTGCTTAACTTGCCCCAACTTTGCAAGCAGGATGTGTTTCTGCCTTTGCGCTCTTATG
AGCTATTGCCCTCTGAGCCAATGGCTTGTTAATTGCTTGGTTCTTGCAAACTGCTTTGCG
CGTTGTTATTCAGGTTTCTACCTTCGTGGTTTTACTTGAGTGACGGTGCTCATTGCTTGC
AACCGCTGGGATGCAGGTGCATGCCTCTAGCATGAAGTCAGACAA
>Symbiodinium; Clade C; C60
AACCAATGGCCTCCTGAACGTGCGTTGCACCCTTGGGATTTCCTGAGAGTATGTCTGCTT
CAGTGCTTAACTTGCCCCAACTTTGCAAGCAGGATGTGTTTCTGCCTTGCGTTCTTATGA
GCTACTGCCTTCTGCGCCAATGGCTTGTTAATTGCTTGGTTCTTGCAAAATGCTTTGCGC
GCTGTTATTCAAGTTTCTACCTTCGCGGTTTTACTTGAGTGACGCTGCTCATGCTTGCAA
CCGCTGGGATGCAGGTGCATGCCTCTAGCATGAAGTCAGACAA
>Symbiodinium; Clade C; C61
AACCAATGGCCTCCTGAACGTGCGTTGCACTCTTGGGATTTCCTGAGTGTATGTCTGCTT
CAATGCTTAACTTGCCCCAACTTTGCAAGCATTTTTCTGCCTTGCGTTTTTATGAGCTAT
TGCCCTCTGAGCCAATGGCTTGTTAATTGCTTGGTTCTTGCAAAATGCTTTGTGCGCTGT
TATTCAAGTTTCTACCGTCGTGGTTTTACTTGAGTGATGCTGCTCATGCTTGCAACCGCT
GGATGCAGGTGCATGCCTCTAGCATGAAGTCAGACAA
>Symbiodinium; Clade C; C62
AACCAATCGCCTCCTGAACGTGCGTTGCACTCTTGGGATTTCCTGAGAGTATGTCTGCTT
CAGTGCTTAACTTGCCCCAACTTTGCAAGCAGGATGTGTTTCTGCCTTGCGTTCTTACGA
GCTATTGCCCTCTGAGCCAATGGCTTGTTAATTGCTTGGTTCTTGCAAAATGCTTTGCGC
GCTGTTATTCAAGTTTCTACCTTCGTGGTTTTACTTGAGTGACGCTGCTCATGCTTGCAA
CCGCTGGGATGCAGGTGCATGCCTCTAGCATGAAGTCAGACAA
>Symbiodinium; Clade C; C62
AACCAATCGCCTCCTGAACGTGCGTTGCACTCTTGGGATTTCCTGAGAGTATGTCTGCTT
CAGTGCTTAACTTGCCCCAACTTTGCAAGCAGGATGTGTTTCTGCCTTGCGTTCTTACGA
GCTATTGCCCTCTGAGCCAATGGCTTGTTAATTGCTTGGTTCTTGCAAAATGCTTTGCGC
GCTGTTATTCAAGTTTCTACCTTCGTGGTTTTACTTGAGTGACGCTGCTCATGC
>Symbiodinium; Clade C; C63a
AACCAATGGCCTCCTGAACGTGCGTTGCACTCTTGGGATTTCCTGAGAGTATGTCTGCTT
CAGTGCTTAACTTGCCCCAACTTTGCAAGCATTTCTGCCTTGCGTTCTTATGAGCTATTG
CCCTCTCTGAGCCAATGGCTTGTTAATTGCTTGGTTCTTGCGAAATGCTTTGCGCGCTGT
TATTCAAGGTTCTACCTTCGTGGTTTTACTTGAGTGACGCTGCTCATGCTTGCAACCGCT
GGGATGCAGGTGCATGCCTCTAGCATGAAGTCAGACAA
>Symbiodinium; Clade C; C64
AACCAATGGCCTCCTGAACGTGCGTTGCACTCTTGGGATTTCCTGAGAGTATGTCTGCTT
CAGTGCTTAACTTGCCCCAACTTTGCAAGCAGGATGTGTTTCTGCCTTGTGTTCTTATGA
GTATTGCCCTCTGAGCCAATGGCTTGTTAATTGCTTGGTTCTTGCAAAATGCTTTGTGCG
CTGTTATTCAAGTTTCTACTTTCGTGGTTTTACTTGAGTGACGCTGCTCATGCTTGCAAC
CGCTGGGATGCAGGTGCATGCCTCTAGCATGAAGTCAGACAA
>Symbiodinium; Clade C; C65
AACCAATGGCCTCCTGAACGTGCGTTGCACTCTTGGGATTTCCTGAGAGTATGTCTGCTT
CAGTGCTTAACTTGCCCCAACTTTGCAAGCAGGATGTGTTTCTGCCTTGCGTTCTTATGA
GCTATTGCCCTCTGAGCCAATGGCTTGTTAATTGCTTGGTTCTTGCAAAATGCTTTGCGC
GCTGTTATTCAAGTTTCTACCTTCGTCGTTTTACTTGAGTGACGCTGCTCATGCTTGCAA
CCGCTGGGATGCAGGTGCATGCCTCTAGCATGAAGTCAGACAA
>Symbiodinium; Clade C; C65a
AATCAATGGCCTCCTGAACGTGCGTTGCACTCTTGGGATTTCCTGAGAGTATGTCTGCTT
CAGTGCTTAACTTGCCCCAACTTTGCAAGCAGGATGTGTTTCTGCCTTGCGTTCTTATGA
GCTATTGCCCTCTGAGCCAATGGCTTGTTAATTGCTTGGTTCTTGCAAAATGCTTTGCGC
GCTGTTATTCAAGTTTCTACCTTCGTCGTTTTACTTGAGTGACGCTGCTCATGCTTGCAA
CCGCTGGGATGCAGGTGCATGCCTCTAGCATGAAGTCAGACAA
>Symbiodinium; Clade C; C66
AACCAATGGCCTCCTGAACGTGCGTTGCACTCTTGGGATTTCCTGAGAGTATGTCTGCTT
CAGTGCTTAACTTGCCCCAACTTTGCAAGCAGGATGTTTTTCTGCCTTGCGTTCTTATGA
GCTATTGTCCTCTGCGCCAATGGCTTGTTAATTGCTTGGTGCTTGCAAAATGCTTTGCGC
GCTGTTATTCAAGTTTCTACCTTCGTGGTTTTACTTGAGTGACGCTGCTCATGCTTGCAA
CCCGCTGGGATGCAGGTGCATGCCTCTAGCATGAAGTCAGACAA
>Symbiodinium; Clade C; C66a
AACCAATGGCCTCCTGAACGTCTGCTTCAGTGCTTAACTTGCCCCAACTTTGCAAGCAGG
ATGTTTTTCTGCCTTGCGTTCTTATGAGCTATTGTCCTCTGCGCCAATGGCTTGTTAATT
GCTTGGTGCTTGCAAAATGCTTTGCGCGCTGTTATTCAAGTTTCTACCTTCGTGGTTTTA
CTTGAGTGACGCTGCTCATGCTTGCAACCCGCTGGGATGCAGGTGCATGCCTCTAGCATG
AAGTCAGACAA
>Symbiodinium; Clade C; C66b
AACCAATGGCCTCCTGAACGTGCGTTGCACTCTTGGGATTTCCTGAGAGTATGTCTGCTT
CAGTGCTTAGCTTGCCCCAACTTTGCAAGCAGGATGTTTTTCTGCCTTGCGTTCTTATGA
GCTATTGTCCTCTGCGCCAATGGCTTGTTAATTGCTTGGTGCTTGCAAAATGCTTTGCGC
GCTGTTATTCAAGTTTCTACCTTCGTGGTTTTACTTGAGTGACGCTGCTCATGCTTGCAA
CCCGCTGGGATGCAGGTGCATGCCTCTAGCATGAAGTCAGACAA
>Symbiodinium; Clade C; C67
AACCAATGGCCTCCTGAACGTGCGTTGCACTCTTGGGATTTCCTGAGAGTATGTCTGCTT
CAGTGCTTAACTTGCCCCAACTTTGCAAGCAGGATGTGTTTCTGCCTTGCGTTCTTATGA
GCTATTGCCCTCCGAGCCAATGGCTTGTGAATTGCTTGGTTCTTGCAAAATGCTTTGCGC
GCTGTTATTCAGGTTTCTACCTTCGTGGTTTTACTTGAGTGACGCTGCTCATGCTTGCAA
CCGCTGGGATGCAGGTGCATGCCTCTAGCATGAAGTCAGACAA
>Symbiodinium; Clade C; C69
AACCAATGGCCTCCTGAACGTGCGTTGCACTCTTGGGATTTCCTGAGAGAATGTCTGCTT
CAGTGCTTAACTTGCCCCAACTTTGCAAGCAGGATGTGTTTCTGCCTTGCGTTCTTATGA
GCTATTGCCCTCTGAGCCAATGGCTTGTTAATTCCTTGGTTCTTGCAAAATGCTTTGCGC
GCTGTTACTCAGATTTCTACCTGAGTGACGCTGCTCATGCTTGCAAACCGCTGGGATGCA
GGTGCATGCCTCTAGCATGAAGTCAGACAA
>Symbiodinium; Clade C; C69a 
AATCAATGGCCTCCTGAACGTGCGTTGCACTCTTGGGATTTCCTGAGAGAATGTCTGCTT
CAGTGCTTAACTTGCCCCAACTTTGCAAGCAGGATGTGTTTCTGCCTTGCGTTCTTATGA
GCTATTGCCCTCTGAGCCAATGGCTTGTTAATTCCTTGGTTCTTGCAAAATGCTTTGCGC
GCTGTTACTCAGATTTCTACCTGAGTGACGCTGCTCATGCTTGCAAACCGCTGGGATGCA
GGTGCATGCCTCTAGCATGAAGTCAGACAA
>Symbiodinium; Clade C; C70
AACCAATGGCCTCCTGAACGTGCGTTGCACTCTTGGGATTTCCTGAGAGTATGTCTGCTT
CAGTGCTTAACTTGCCCCAACTTTGCAAGCAGGATGTGTTTCTGCCTTGCGTTCTTACGA
GCTATTGCCCTCTGAGCCAATGGCTTGTTAATTGCTTGGTTCTTGCAAAATGCTTTGCGC
GCTGTTATTCAAGTTTCTACCTTCGTGGTTTTACTTGAGTGACGCTGCTCATGCTTGCAA
CCGCTGGGATGCAGGTGCATGCCTCTAGCATGAAGTCAGACAA
>Symbiodinium; Clade C; C71
AACCAATGGCCTCCTGAACGTGCGTTGCACTCTTGGGATTTCCTGAGAGTATGTCTGCTT
CAGTGCTTAACTTGCCCCAACTTTGCAAGCAGGATGTGTTTCTGCCTTGCGTTCTTATGA
GCTATTGCCCTCTGAGCCAATGGCTTGTTAATTGCTTGGTTCTTGCAAAATGCTTTGCGC
GCTGTTATTCAAGTTTCTACCTTCGTCGTTTTACTTGAGTGACGCTGCTCGTGCTTGCAA
CCGCTGGGATGCAGGTGCATGCCTCTAGCATGAAGTCAGACAA
>Symbiodinium; Clade C; C71a
AGCCAATGGCCTCCTGAACGTGCGTTGCACTCTTGGGATTTCCTGAGAGTATGTCTGCTT
CAGTGCTTAACTTGCCCCAACTTTGCAAGCAGGATGTGTTTCTGCCTTGCGTTCTTATGA
GCTATTGCCCTCTGAGCCAATGGCTTGTTAATTGCTTGGTTCTTGCAAAATGCTTTGCGC
GCTGTTATTCAAGTTTCTACCTTCGTCGTTTTACTTGAGTGACGCTGCTCGTGCTTGCAA
CCGCTGGGATGCAGGTGCATGCCTCTAGCATGAAGTCAGACAA
>Symbiodinium; Clade C; C72
AAGCAATGGCCTCCTGAACGTGCGTTGCACTCTTGGGATTTCCTGAGAGTATGTCTGCTT
CAGTGCTTAACTTGCCCCAACTTTGCAAGCAGGATGTGTTTCTGCCTTGCGTTCTTATGA
GCTATTGCCCTCCAATGGCTTGTTAATTGCTTGGTTCTTGCAAAATGCTTTGCGCGCTGT
TATTCAGGTTTCTACCTTCGTGGTTTTACTTGAGTGACGCTGCTCATGCTTGCAACCGCT
GGGATGCAGGTGCATGCCTCTAGCATGAAGTCAGACAA
>Symbiodinium; Clade C; C73
AACCAGTGGCCTCCTGAACGTGCGTTGCACTCTTGGGATTTCCTGAGAGTATGTCTGCTT
CAGCGCTTAACTTGCCCCAACTTTGCAAGCATTTCTGCCTTGCGTTCTTATGAGCTATTG
CCCTCTGAGCCAATGGCTTGTTAATTGCTTGGTTCTTGCAAAATGCCTTGCGCGCACTGT
TATTCAAGCTTCTACCTTCGTGGTTTTACTTGAGTGATGACGCTGCTCATGCTTGCAACC
GCTGGGATGCAGGTGCATGCCTCTAGCATGAAGTCAGACAA
>Symbiodinium; Clade C; C74
AACCAATGGCCTCCTGAACGTGCGTTGCACTCTTGGGATTTCCTGAGAGTATGTCTGCTT
TAGTGCTTAACTTGCCCCAACTTTGCAAGCAGGATGTTTTTCTGCCTTGCGTTCTTATGA
GCTATTGTCCTCTGCGCCAATGGCTTGTTAATTGCTTGGTGCTTGCAAAATGCTTTGCGC
GCTGTTATTCAAGTTTCTACCTTCGTGGTTTTACTTGAGTGATGCTGCTCATGCTTGCAA
CCCGCTGGGATGCAGGTGCATGCCTCTAGCATGAAGTCAGACAA
>Symbiodinium; Clade C; C75
AACCAATGGCCTCCTGAACGTGCGTTGCACTCTTGGGATTTCCTGAGAGTATGTCTGCTT
CAGTGCTTAACTTGCCCCAACTTTGCAAGCAGGATGTGTTTCTGCCTTGCGGTTTTATGA
GCTATTGCCCTCTGAGCCAATGGCTTGTTAATTGCTTGGTTCTTGCAAAATGCTTTGCGC
GCTGTTATTCAAGTTTCTACCTTCGTGGTTTTACTTGAGTGACGCTGCTCATGCTTGCAA
CCGCTGGGATGCAGGTGCATGCCTCTAGCATGAAGTCAGACAA
>Symbiodinium; Clade C; C76
AATCAATGGCCTCCTGAACGTGCATTGCACTCTTGGGATTTCCTGAGAGTATGTCTGCTT
CAGTGCTTAACTTGCCCCAACTTTGCAAGCAGGATGTGTTTCTGCCTTGCGTTCTTATGA
GCTATTGCCCTCTGAGCTAATGGCTTGTTAATTGCTTGGTCTTGCAAAATGCTTTGCGCG
CTTTATTCAAGTTTCTACCTTCGTGGTTTTACTTGAGTGACGCTGCTCATGCTTGCAACC
GCTGGGATGCAGGTGCATGCCTCTAGCATGAAGTCAGACAA
>Symbiodinium; Clade C; C77
AAGCAATGGCCTCCTGAACGTGCGTTGCACTCTTGGGATTTCCTGAGAGTATGTCTGCTT
CAGTGCTTAACTTGCCCCAACTTTGCAAGCAGGATGTGTTTCTGCCTTGCGTTCTTATGA
GCTATTGCCCTCTGAGCTAATGGCTTGTTAATTGCTTGGTCTTGCAAAATGCTTTGCGCG
CGCTGTCATTCAAGTTTCTACCTTCGTGGTTTTACTTGAGTGACGCTGCTCATGCTTGCA
ACCGCTGGGATGCAGGTGCATGCCTCTAGCATGAAGTCAGACAA
>Symbiodinium; Clade C; C78
AATCAATGGCCTCCTGAACGCGCGTTGCAGTCTTGGGATTTCCTGAGAGTATGTCTGCTT
CAGTGCTTAACTTGCCCCAACTTTGCAAGCAGGATGTGTTTCTGTCTTGCGTTCGTATGA
GCTATTGCCCTCTGAGCCAGTGGCTTGTTAATTGCTTGGTTCTTGCAACATGCTTTGCGC
GCTGTTATTCAGGTTTCTACCTTCGCGGTTTTACTTGAGTGACACTGCTCATGCTTGCAA
CCGCTGGGATGGAGGTGCATGCCTCTAGCATGAAGTCAGACAA
>Symbiodinium; Clade C; C78a
AACCAATGGCCTCCTGAACGTGCGTTGCACTCTTGGGATTTCCTGAGAGTATGTCTGCTT
CAGTGCTTAACTTGCCCCAACTTTGCAAGCAGGATGTGTTTCTGCCTTGCGTTCTTATGA
GCTATTGCCCTCTGAGCCAATGGCTTGTTAATTGCTTGGTTCTTGCAAAATGCTTTGCGC
GCTGTTATTCAGGTTTCTACCTTCGTGGTTTTACTTGAGTGACGCTGCTCATGCTTGCNA
CCGCTGGGATGCAGGTGCATGCCTCTAGCATGAAGTCAGACAA
>Symbiodinium; Clade C; C79
AACCAATGGCCTCCTGAACGTGCGTGGCACTCTTGGGATTTCCTGAGAGTATGTCTGCTT
CAGTGCTTAACTTGCCCCAACTTTGCAAGCAGGATGTGTTTCTGCCTTGCGTTCTTATGA
GCTATTGGCCTCTGAGCCAATGGCTTGTTAATTACTTGGTTCTTGCAAAATGCTTTGCGC
GCTGTTATTCAAGTTTCTACCTTCGTGGTTTTACTTGAGTGACACTGCTCATGCTTGCGA
CCGCTGGGATGCAGGTGCATGCCTCTAGCATGAAGTCGGACAA
>Symbiodinium; Clade C; C80
AACCAATGGCCTCCTGAACGTGCGTTGCACTCTTGGGATTTCCTGAGAGTATGTCTGCTT
CAGTGCTTAACTTGCCCCAACTTTGCAAGCAGGATGTGTTTCTGCCTTGCGTTCTTATGA
GCTATTGCCCTCTGAGCCAATGGCTTGTTAATTGCTTGGTTCTTGCAAAATGCTTTGCGC
GCTGTTATTCAGGTTTCTACCTTCGCGGTTTTACTTGAGTGACGCTGCTCATGCTTGCAA
CCGCTTGCAACCGCTGGGATGCAGGTGCATGCCTCTAGCATGAAGTCAGACAA
>Symbiodinium; Clade C; C81
AACCAATGGCCTCCTGAACGTGCGTTGCACTCTTGGGATTTCTTTCCTGAGAGTATGTCT
GCTTCAGTGCTTAACTTGCCCCAAATTTGCAAGCAGGATGTGTTTCTGCCTTGTGTTCTT
ATGAGCTATTGCCCTCTGAGCCAATGGCTTGTTAATTGCTTGGTTCTTGCAAAATGCTTT
GCGCGCTGTTATTCAAGTTTCTACCGCTGCTCATGCTTGCAACCGCTGGGATGCAGGTGC
ATGCTTCTAGCATGAAGTCAGACAA
>Symbiodinium; Clade C; C82
AACCAATGGCCTCCTGAACGTGCGTTGCACTCTTGGGATTTCCTGAGAGTATGTCTGCTT
CAGTGCTTAACTTGCCTCAATTTTGCAAGCAGGATGTGTTTCTGCCTTGCGTTCTTATGA
GCCATTGCCCTCTGAGCCAATGGCTTGTGAATTGCTTGGTTCTTGCAAAATGCTTTGCGC
GCTGTTATTCAGGTTTCTACCTTCGTGGTTTTACTTGAGTGACGCTGCTCATGCTTGCAA
CCGCTGGGATGCAGGTGCATGCCTCTAGCATGAAGTCAGACAA
>Symbiodinium; Clade C; C82b
AACCAATGGCCTCCTGAACGTGCGTTGCACTCTTGGGATTTCCTGAGAGTATGTCTGCTT
CAGTGCTTAACTTGCCTCAATTTTGCAAGCAGGATGTGTTTCTGCCTTGCGTTCTTATGA
GCCATTGCCCTCTGAGCCAATGGCTTGTGAATTGCTTGGTTCTTGCAAAATGCTTTGCGC
GCTGTTATTCAGGTTTCTACCTTCGTGGTTTTACTTGAGTGACGCTGCTCATGCTTGCAA
CCGCTGGGATGCAGGTGCATGCCTCTAGCATGAAGTCAGACAA
>Symbiodinium; Clade C; C83
AACCAATGGCCTCCTGAACGTGCGTTGCACTCTTGGGATTTCCTGAGAGTATGTCTGCTT
CAGTGCTTAACTTGCCCCAACTTTGCAAGCAGGATGTGTTTCTGCCTTGCGTTCTTATGA
GCTATTGCCCTCTGAGCCAATGGCTTGTTAATTGCTTGGTTCTTGCAAAATGCTTTGCGC
GCGCTGTTATTCAAGTTTCTACCTTCGTGGTTTTACTTGAGTGACGCTGCTCATGCTTGC
AACCGCTGGGATGCAGGTGCATGCCTCTAGCATGAAGTCAGACAA
>Symbiodinium; Clade C; C88a
AATCAATGGCCTCCTGAACGTGCGTTGCACTCTTGGGATTTCCTGAGAGTATGCCTGCTT
CAGCGCTTAACTTGCCCCAACTTTGCAAGCATTCTCCTTGCGTTCCTATGAGCTATTGCC
CTCTGAGCCAATGGCTTGTTAATTGCTTGGTTCTTGCAAAATGCTTTGCGTGCTGTTATT
CAAGTTTCTACCTTCGTGGTTTTACTTGAGTGACGCTGCTCATGCTTGCAACCGCTGGGA
TGCAGGTGCATGCCTCTAGCATGAAGTCAGACAA
>Symbiodinium; Clade C; C89
AACCAATGGCCTCCTGAACGTGCGTTGCACTCTTGGGATTTCCTGAGAGTATGTCTGCTT
CAGTGCTTAACTTGCCCCAACTTTGCAAGCAGGATGTGTTTCTGCCTTGCGTTCTTATGA
GCTATTGCCCTCTGAGCCAATGGCTTGTTAATTGCTTGGTTCTTGCAAAATGCTTTGCGC
GCTGTTATTCAGGTTTCTACCTTCGTGGTTTTACTTGAGTGATGCTGCTCATGCTTGCAA
CCGCTGGGATGCAGGGTGCATGCCTCTAGCATGAAGTCAGACAA
>Symbiodinium; Clade C; C90
GCTTCAGTGCTTAACTTGCCCCAACTTTGCAAGCAGGATGTGTTTCTGCCTTGCGTTCTT
ATGAGCTATTGCCCTCTGCGCCAATGGCTTGTTAATTGCTTGGTTCTTGCAAAATGCTTT
GCGCGCTGTTATTCAAGTTTCTACCTTCAAGTGGTTTTACTTGAGTGACGCTGCTCATGC
TTGCAACCGCTGGGATGCAGGTGCATGCCTCTAGCATGAAGTCAGACAA
>Symbiodinium; Clade C; C91
AACCAATGGCCTCCTGAACGTGCGTTGCACTCTTGGGATTTCCTGAGAGTATGTCTGCTT
CAGTGCTTAACTTGCCCCAACTTTGCAAGCAGGATGTGTTTCTGCCTTGCGTTCTTATGA
GCTATTGCCCTCTGCGCCAATGGCTTGTTAATTGCTTGGTTCTTGCAAAATGCTTTGCGC
GCTGTTATTCAAGTTTCTACCTTCGCGGTTTTACTTGAGTGACGCTGCTCATGCTTGCAA
CCGCTGGGATGCAGGTGCATGCCTCTAGCATGAAGTCAGACAA
>Symbiodinium; Clade C; C91a
AACCAATGGCCTCCTGAACGTGCGTTGCACTCTTGGGATTTCCTGAGAGTATGTCTGCTT
CAGTGCTTAACTTGCCCCAACTTTGCAAGCAGGATGTGTTTCTGCCTTGCGTTCTTATGA
GCTATTGCCCTCTGCGCCAATGGCTTGTTAATTGCTTGGTTCTTGCAAAATGCTTTGCGC
GCTGTTATTCAAGTTTCTACCTTCGCGGCTTTACTTGAGTGACGCTGCTCATGCTTGCAA
CCGCTGGGATGCAGGTGCATGCCTCTAGCATGAAGTCAGACAA
>Symbiodinium; Clade C; C91b
AACCAATGGCCTCCTGAACGTGCGTTGCACTCTTGGGATTTCCTGAGAGTATGTCTGCTT
CAGTGCTTAACTTGCCCCAACTTTGCAAGCAGGATGTGTTTCTGCCTTGCGTTCTTATGA
GCTATTGCCCTCTGCGCCAATGGCTTGTTAATTGCTTGGTTCTTGCAAAATGCTTTGCGC
GCTGTTATTCAAGTTTCTACCTTCGCGATTTTACTTGAGTGACGCTGCTCATGCTTGCAA
CCGCTGGGATGCAGGTGCATGCCTCTAGCATGAAGTCAGACAA
>Symbiodinium; Clade C; C91c
AACCAATGGCCTCCTGAACGTGCGTTGCACTCTTGGGATTTCCTGAGAGTATGTCTGCTT
CAGTGCTTAACTTGCCCCAACTTTGCAAGCAGGATGTGTTTCTGCCTTGCGTTCTTATGA
GCTATTGCCCTCTGCGCCAATGGCTTGTTAATTGCTTGGTTCTTGCAAAATGCTTTGCGC
GCTGTTATTCGAGTTTCTACCTTCGCGGTTTTACTTGAGTGACGCTGCTCATGCTTGCAA
CCGCTGGGATGCAGGTGCATGCCTCTAGCATGAAGTCAGACAA
>Symbiodinium; Clade C; C91d
AACCAATGGCCTCCTGAACGTGCGTTGCACTCTTGGGATTTCCTGAGAGTATGTCTGCTT
CAGTGCTTAACTTGCCCCAACTTTGCAAGCAGGATGTGTTTCTGCCTTGCGTTCTTATGA
GCTATTGCCCTCTGCGCCAATGGCTTGTTAATTGCTTGGTTCTTGCAAAATGCTTTGCGC
GCTGTTATTCTAGTTTCTACCTTCGCGGTTTTACTTGAGTGACGCTGCTCATGCTTGCAA
CCGCTGGGATGCAGGTGCATGCCTCTAGCATGAAGTCAGACAA
>Symbiodinium; Clade C; C92
AACCAATGGCCTCCTGAACGTGCGTTGCACTCTTGGGATTTCCTGAGAGTATGTCTGCTT
CAGTGCTTAACTTGCCCCAACTTTGCAAGCAGGATGTGTTTCTGCCTTGCGTTCTTATGA
GCTATTGCCCTCTGCGCCAATGGCTTGTTAATTGCTCGGTTCTTGCAAAATGCTTTGCGC
GCTGTTATTCAAGTTTCTACCTTCGTGGTTTTGCTTGAGTGACGCTGCTCATGCTTGCAA
CCGCTGGGATGCAGGTGCATGCCTCTAGCATGAAGTCAGACAA
>Symbiodinium; Clade C; C92a
AACCAATGGCCTCCTGAACGTGCGTTGCACTCTTGGGATTTCCTGAGAGTATGTCTGCTT
CAGTGCTTAACTTGCCCCAACTTTGCAAGCAGGATGTGTTTCTGCCTTGCGTTCTTATGA
GCTATTGCCCTCTGCGCCAATGGCTTGTTAATTGCTCGGTTCTTGCAAAATGCTTTGCGC
GCTGTTATTCAAGTTTCTACCTTCGTGGTTTTGCTTGAGTGACGCTGCTCATGCTTGCAA
CTGCTGGGATGCAGGTGCATGCCTCTAGCATGAAGTCAGACAA
>Symbiodinium; Clade C; C93 (type 1)
AACCAATGGCCTCCTGAACGTGCGTTGCACCCTTGGGATTTCCTGAGAGTATGTCTGCTT
CAGTGCTTAACTTGCCCCAACTTTGCAAGCAGGATGTGTTTCTGCCTTGCGTTCTTATGA
GCTATTGCCCTCTGAGCCAATGGCTTGTTAATTGCTTGGTTCTTGCAAAATGCTTTGCGC
GCTGTTATTCAAGTTTCTACCTTCGTGGTTTTACTTGAGTGACGCTGCTCATGCTTGCAA
CCGCTGGGATGCAGGTGCATGCCTCTAGCATGAAGTCAGACAA
>Symbiodinium; Clade C; C93 (type 2)
AACCAATGGCCTCCTGAACGTGCGTTGCACTCTTGGGATTTCCTGAGAGTATGTCTGCTT
CAGTGCTTAACTTGCCCCAACTTTGCAAGCAGGATGTGTTTCTGCCTTGCGTTCTTATGA
GCTATTGCCTTTTGCGCCAATGGCTTGTTAATTGCTTGGTTCTTGCAAAATGCTTTGCGC
GCTGTTATTCAAGTTTCTACCTTCGCGGTTTTACTTGAGTGACGCTGCTCATGCTTGCAA
CCGCTGGGATGCAGGTGCATGCCTCTAGCATGAAGTCAGACCA
>Symbiodinium; Clade C; C93a
AACCAATGGCCTCCTGAACGTGCGTTGCACTCTTGGGATTTCCTGAGAGTATGTCTGCTT
CAGTGCTTAACTTGCCCCAACTTTGCAAGCAGGATGTGTTTCTGCCTTGCGTTCTTATGA
GCTATTGCCTTTTGCGCCAATGGCTTGTTAATTGCTTGGTTCTTGCAAAATGCTTTGCGC
GCTGTTATTCAAGTTTCTACCTTCGCGGTTTTACTTGAGTGACGCTGCTCATGCTTGCAA
CCGCTGGGATGCAGGTGCATGCCTCTAGCATGAAGTCAGACAA
>Symbiodinium; Clade C; C94
AACCAATGGCCTCCTGAACGTGCGTTGCACTCTTGGGATTTCCTGAGAGTATGTCTGCTT
CAGTGCTTAACTTGCCCCAACTTTGCAAGCAGGATGTGTTTCTGCCTTGCGTTCTTATGA
GCCATTGCCCTCTGAGCCAATGGCGTGTTAATTGCTTGGTTCTTGCAAAATGCTTTGCGC
GCTGTTATTCAAGTTTCTACCTTCGTGGTTTTACTTGAGTGACGCTGCTCATGCTTGCAA
CCGCTGGGATGCAGGTGCATGCCTCTAGCATGAAGTCAGACAA
>Symbiodinium; Clade C; C94a
AACCAATGGCCTCCTGAACGTGCGTTGCACTCTTGGGATTTCCTGAGAGTATGTCTGCTT
CAGTGCTTAACTTGCTCCAACTTTGCAAGCAGGATGTGTTTCTGCCTTGCGTTCTTATGA
GCCATTGCCCTCTGAGCCAATGGCGTGTTAATTGCTTGGTTCTTGCAAAATGCTTTGCGC
GCTGTTATTCAAGTTTCTACCTTCGTGGTTTTACTTGAGTGACGCTGCTCATGCTTGCAA
CCGCTGGGATGCAGGTGCATGCCTCTAGCATGAAGTCAGACAA
>Symbiodinium; Clade C; C96
AACCAATGGCCTCCTGAACGTGCGTTGCACTCTTGGGATTTCCTGAGAGTATGTCTGCTT
CAGTGCTTAACTTGCCCCGACTTTGCAAGCACTCTTCTGCCTTGCGTTCTTATGAGCTAT
TGCCCTCTCTGAGCCAATGGCTTGTTAATTGCTTGGTTCTTGCAAAATGCTTTGCGCGCT
GTTATTCAAGTTTCTACGTTCGTGGTTTTACTTGAGTGATGCTGCTCATGCTTGCAACCG
CTGGGATGCAGGTGCATGCCTCTAGCATGAAGTCAGACAA
>Symbiodinium; Clade C; C101
AACCAATGGCCTCCTGAACGTGCGTTGCACTCTTGGGATTTCCTGAGAGTATGTCTGCTT
CAGTGCTTAACTTGCCCCAACTTTGCAAGCAGGATGTGTTTCTGCCTTGCGTTCTTATGA
GCTATTGCCCTCTGAGCCAATGGCTTGTTAATTGCTTGGTTCTTGCAAAATGCTTTGCGC
GCTGTTATTCAAGTTTCTACCTTCGTGGTTTTACTTGAGTGATGCTGCTCATGCTTGCAA
CCGCTGGGATGCAGGTGCATGCCTCTAGCATGAACTCAGACAA
>Symbiodinium; Clade C; C105
AACCAATGGCCTCCTGAACGTGCGTTGCACTCTTGGGATTTCCTGAGAGTATGTCTGCTT
CAGTGCTTCACTTGCCCCAACTTTGCAAGCAGGATGTGTTTCTGCCTTGCGTTCTTATGA
GCTATTGCCCTCCAATGGCTTGTTAATTGCTTGGTTCTTGCAAAATGCTTTGCGCGCTGT
TAATTCAGGTTTCTACCTTCGTGGTTTTACTTGAGTGACGCGGCTCATGCTTGCAACCGC
TGGGATGCAGGTGCATGCCTCTAGCATGAAGTCAGACAA
>Symbiodinium; Clade C; C105a
AACCAATCGCCTCCTGAACGTGCGTTGCACTCTTGGGATTTCCTGAGAGTATGTCTGCTT
CAGTGCTTCACTTGCCCCAACTTTGCAAGCAGGATGTGTTTCTGCCTTGCGTTCTTATGA
GCTATTGCCCTCCAATGGCTTGTTAATTGCTTGGTTCTTGCAAAATGCTCCTCGCTGTTA
ATTCAGGTTTCTACCTTCGTGGTTTTACTTGAGTGACGCGGCTCATGCTTGCAACCGCTG
GGATGCAGGTGCATGCCTCTAGCATGAAGTCAGACAA
>Symbiodinium; Clade C; C106
AACCAATGGCCTCCTGAACGTGCGTTGCACTCTTGGGATTTCCTGAGAGTATGTCTGCTT
CAGTGCTTAACTTGCCCCAACTTTTGCAAGCAGGATGTGTTTCTGCCTTGCGTTCTTATG
AGCTATTGCCCTCTGAGCCAATGGCTTGTTAATTGCTTGGTTCTTGCAAAATGCTTTTGC
GCGCTGTTATTCAGGTTTCTACCTTCGTGGTTTTACTCGAGTGATGCTGCTCGTGCTTGC
AACCACTGGGATGCAGGTGCATGCCTCTAGCATGAAGTCAGACAA
>Symbiodinium; Clade C; C106a
AACCAATGGCCTCCTGAACGTGCGTTGCACTCTTGGGATTTCCTGAGAGTATGTCTGCTT
CAGTGCTTAACTTGCCCCAACTTTGCAAGCAGGATGTGTTTCTGCCTTGCGTTCTTATGA
GCTATTGTCCTCTGAGCCAATGGCTTGTTAATTGCTTGGTTCTTGCAAAATGCTTTTGCG
CGCTGTTATTCAGGTTTCTACCTTCGTGGTTTTACTTGAGTGATGCTGCTCGTGCTTGCA
ACCACTGGGATGCAGGTGCATGCCTCTAGCATGAAGTCAGACAA
>Symbiodinium; Clade C; C107
AAGCAATGGCCTCCTGAACGTGCGTTGCACTCTTGGGATTTCCTGAGAGTATGTCTGCTT
CAGTGTTTAACTTGCCCCAACTTTGCAAGCAGGATGTGTTTCTGCCTTGCGTTCTTATGA
GCTATTGCCCTCTGAGCCAATGGCTTGTTAATTGCTTGGTTCTTGCAACATGCTTTGCGC
GCGCTGTTATTCAAGTTTCTACCTTCGTGGTTTTACTTGAGTGACGCTGCTCATGCTTGC
AACCGCTGGGATGCAGGTGCATGCCTCTAGCATGAAGTCAGACAA
>Symbiodinium; Clade C; C107a
AACCAATGGCCTCCTGAACGTGCGTTGCACTCTTGGGATTTCCTGAGAGTATGTCTGCTT
CAGTGTTTAACTTGCCCCAACTTTGCAAGCAGGATGTGTTTGTGCCTTGCGTTCTTATGA
GCTATTGCCCTGTGAGCCAATGGCTTGTTAATTGCTTGGTTCTTGCAAAATGCTTTGCGC
GCTGTTATTCAAGTTTCTACCTTCGTGGTTTTACTTGAGTGACGCTGCTCATGCTTGCAA
CCGCTGGGATGCAGGTGCATGCCTCTAGCATGAAGTCAGACAA
>Symbiodinium; Clade C; C107b
AACCAATGGCCTCCTGAACGTGCGTTGCACTCTTGGGATTTCCTGAGAGTATGTCTGCTT
CAGTGTTTAACTTGCCCCAACTTTGCAAGCAGGATGTGTTTGTGCCTTGCGTTCTTATGA
GCTATTGCCCTCTGAGCCAATGGCTTGTTAATTGCTTGGTTCTTGCAACATGCTTTGCGC
GCGCGCTGTTATTCAAGTTTCTACCTTCGTGGTTTTACTTGAGTGACGCTGCTCATGCTT
GCAACCGCTGGGATGCAGGTGCATGCCTCTAGCATGAAGTCAGACAA
>Symbiodinium; Clade C; C110
AACCAATGGCCTCCTGAACGTGCGTTGCACTCTTGGGATTTCCTGAGAGTATGCCTGCTT
CAGCGCTTAACTTGCCCCAACTTTGCAAGCATTCTCCTTGCGTTCCTATGAGCTATTGCC
CTCTGAGCCAATGGCTTGTTAATTGCTTGGTTCTTGCAAAATGCTTTGCGTGCTGTTATT
CAAGTTTCTACCTTCGTGGTTTTACTTGAGTGACGCTGCTCATGCTTGCAACCGCTGGGA
TGCAGGTGCATGCCTCTAGCATGAAGTCAGACAA
>Symbiodinium; Clade C; C112
AACCAATGGCCTCCTGAACGTGCGTTGCACTCTTGGGATTTCCTGAGAGTAGGTCTGCTT
CAGTGCTTAACTTGCCCCAACTTTGCAAGCAGGATGTGTTTCTGCCTTGCGTTCTTATGA
GCTATTGCCCTCTGAGCCAATGGCTTGTGAATTGCTTGGTTCTTGCAAAATGCTTTGCGC
GCTGTTATTCAGGTTTCTACCTTCGTGGTTTTACTTGAGTGACGCTGCTCGTGCTTGCAA
CCGCTGGGATGCAGGTGCATGCCTCTAGCATGAAGTCAGACAA
>Symbiodinium; Clade C; C113
AACCAATGGCCTCCTGAACGTGCGTTGCACTCTTGGGATTTCCTGAGAGTATGTCTGATT
CAGTGCTTAACTTACCCCAACTTTGCAAGCAGGATGTGTTTCTGCCTTGCGTTCTTATGA
GCTATTGCCCTCTGAGCCAATGGCTTGTTACTTGCTTGGTTCTTGCAAAATGCTTTGCGC
GCTGTTACTCAGGTTTCTACCTTCGTGGTTTTACTTGAGTGACGCTGCTCATGCTTGCAA
CCGCTGGGATGCAGGTGCATGCCTCTAGCATGAAGTCAGACAA
>Symbiodinium; Clade C; C114
AACCAATGGCCTCCTGAACGTGCGTTGCACTCTTGGGATTTCCTGAGAGTATGTCTGATT
CAGTGCTTAACTTACCCCAACTTTGCAAGCAGGATGTGTTTCTGCCTTGCGTTCTTATGA
GCTATTGCCCTCTGAGCCAATGGCTTGTTACTTGCTTGGTTCTTGCAAAATGCTTTGCGC
GCTGTTACTCAGGTTTCTACCTTCGTGGTTTTACTTGAGTGACGCTGCTCATGCTTGCAA
CCGCTGGGATGCAGGTGCATGCCTCTAGCATGAAGTCAGACAA
>Symbiodinium; Clade C; C115
AACCAATGGCCTCCTGAACGTGCGTTGCACTCTTGGGATTTCCTGAGAGTATGTCTGCTT
CAGTGCTTAACTTGCCCCAACTTTGCAAGCAGGATGTGTTTCTGCCTTGCGTTCTTATGA
GCTATTGCCCTCTGAGCCAATGGCTTGTTAATTGCTTGGTTCTTGCAAAATGCTTTGCGC
GCTGTTATTCAAGTTTCTACCTTCGTGGTTTTACTTGACTGACGCTGCTCATGCTTGCAA
CCGCTGGGATGCAGGTGCATGCCTCTAGCATGAAGTCAGACAA
>Symbiodinium; Clade C; C115a
AACCAATGGCCTCCTGAACGTGCGTTGCACTCTTGGGATTTCCTGAGAGTATGTCTGCTT
CAGTGCTTAACTTGCCCCAACTTTGCAAGCAGGATGTGTTTCTGCCTTGCGTTCTTATGA
GCTATTGCCCTCTGAGCCAATGGCTTGTTAATTGCTTGGTTCTTGCAAAATGCTTTGCGC
GCTGTTATTCAAGTTTCTACCTTTGTGGTTTTACTTGACTGACGCTGCTCATGCTTGCAA
CCGCTGGGATGCAGGTGCATGCCTCTAGCATGAAGTCAGACAA
>Symbiodinium; Clade C; C116
AACCAATGGCCTCCTGAACGTGCGTTGCACCCTTGGGATTTCCTGAGAGTATGTCTGCTT
CAGTGCTTAACTTGCCCCAACTTTGCAAGCAGGATGTGTTTCTGCCTTGCGTTCTTATGA
GCTATTGCCTTCTGCGCCAATGGCTTGTTAATTGCTTGGTTCTTGCAAAATGCTTTGCGC
GCTGTTATTCAAGTTTCTACCTTCCCGGTTTTACTTGAGTGACGCTGCTCATGCTTGCAA
CCGCTGGGATGCAGGTGCATGCCTCTAGCATGAAGTCAGACAA
>Symbiodinium; Clade C; C119
AAGCAATGGCCTCCTGAACGTGCGTTGCACTCTTGGGATTTCCTGAGAGTATGTCTGCTT
CAGTGCTTAACTTGCCCCAACTTTGCAAGCAGGATGTGTTTCTGCCTTGCGTTCTTATGA
GCTATTGCCCTCTGAGCCAATGGCTTGTTAATTGCTTGGTTCTTGCAAAATGCTTTGCGC
GCTGTTATTCAAGTTTCTACCTTCGCGATTTTACTTGAGTGACGCTGCTCATGCTTGCAA
CCGCTGGGATGCAGGTGCATGCCTCTAGCATGAAGTCAGACAA
>Symbiodinium; Clade C; C120
AACCAATGGCCTCCTGAACGTGCGTTGCACTCTTGGGATTTCCTGAGAGTATGTCTGCTT
CAGTGCTTAACTTGCCCCAACTTTGCAAGCAGGATGTGTTTCTGCCTTGCGTGCTTATGA
GCTATTGCCCTCTGAGCCAATGGTTTGTGAATTGCTTGGTTCTTGCAAAATGCTTTGCGC
GCTGTTATTCAGGTTTCTACCTTCGTGGTTTTACTTGAGTGACGCTGCTCATGCTTGCAA
CCGCTGGGATGCAGGTGCATGCCTCTAGCATGAAGTCAGACAA
>Symbiodinium; Clade C; C120a
AACCAATGGCGTCCTGAACGTGCGTTGCACTCTTGGGATTTCCTGAGAGTATGTCTGCTT
CAGTGCTTAACTTGCCCCAACTTTGCAAGCAGGATGTGTTTCTGCCTTGCGTGCTTATGA
GCTATTGCCCTCTGAGCCAATGGTTTGTGAATTGCTTGGTTCTTGCAAAATGCTTTGCGC
GCTGTTATTCAGGTTTCTACCTTCGTGGTTTTACTTGAGTGACGCTGCTCATGCTTGCAA
CCGCTGGGATGCAGGTGCATGCCTCTAGCATGAAGTCAGACAA
>Symbiodinium; Clade C; C123
AACCAATGGTCTCCTCAACGTGCGTTGCACTCTTGGGATTTCCTGAGAGTATGTCTGCTT
CAGTGCTTAACTTGCCCCAACTTTGCAAGCAGATGTGTTTCTGCCTTGCGTTCTTATGAG
CTATTGCCCTCTGAGCCAATGGCTTGTTAATTGCTTGGTTCTTGCAAAATGCTTTGCGCG
CTGTTATTCAGGTTTCTGCCTTCGTGGTTTTACTTGAGTGACGCTGCTCATGCTTGCAAT
TGCTGGGATGCAGGTGCATGCCTCTAGCATGAAGTCAGACAA
>Symbiodinium; Clade C; C124
AACCAATGGCCTCCTGAACGTGCGTTGCACTCTTGGGCTTTCCTGAGAGTATGTCTGCTT
CAGTGCTTAACTTGTCCCAACTTTGCAAGCAGGACGTGTTTCTACCTTGCATTCTTATGA
GCTATTGCCCTCTGAGCTAATGGCTTGTTAAATTGCTTGGTTCTTGCAAAATGCTTTGCG
CGCTGTTATTCAAGTTTCTACCTTCGTGGTTTTATTTGAGTGACGCTGCTCATGCTTGCA
ACCGCTGGGATGCAGGTGCATGCCTCTAGCATGAAGTCAGACAA
>Symbiodinium; Clade C; C125
ACGTGCGTTGCACTCTCGGGATTTCCTGAGAGCATGTCTGCTTCAGTGCTTAGCTTGCCC
CAACTTTGCAAGCAGGATGTGTTTCTGCCTTGCGTTCTTATGAGTTATTGCCCTCTGAGG
CAATGGCTTGTTAATTGTTTGGTTCTTGCAAAATGCTTTGCGCGCTGTTATTCAGGTTTC
TACCTTCGTGGTTTTACTTGAGTGACGCTGCTCATGCTTGCAACCGCTGGGATGTAGGTG
CATGCCTCTAGCATGAAGTCAGACAA
>Symbiodinium; Clade C; C126
ACGTGCGTTGCACTCTTGGGATTTCCTGAGAGCATGTCTGCTTCAGTGCTTAGCTTGCCC
CAACTTTGCAAGCAGGATGTGTTTCTGCCTTGCGTTCTTATGAGTTATTGCCCTCTGAGG
CAATGGCTTGTTAATTGTTTGGTTCTTGCAAAATGCTTTGCGCGCTGTTATTCAGGTTTC
TACCTTCGTGGTTTTACTTGAGTGACGCTGCTCATGCTTGCAACCGCTGGGATGTAGGTG
CATGCCTCTAGCATGAAGTCAGACAA
>Symbiodinium; Clade C; C128
AATCAATGGCCCCCTGAACGGGTGTTGCACTCTTGGGATTTCCTGAGAGTATGTCTGCTT
CAGTGCTTAACTTGCCCCAACTTTGCAAGCAGGATGTGTTTCTGCCTTGCGTACTTATGA
ACTATTGCCCTCTGAGTCAATGGCTTGTTAATTGCTTGGTTCTTGCAAAATGCTTTGTGC
GCTGTTATTCACGTTTCTACCTTCGTGGTTTTACTTGAGTGACGCTGCTCATGCTTGCAA
CCGCTGGGATGCTGGGATGCAGGTGCATGCCTCTAGCATGAAGTCAGACAA
>Symbiodinium; Clade D; D1
AACCAATGGCCCCCTGAACGCGCATTGCACTCTTGGGACTTCCTGAGAGTATGTTTGCTT
CAGTGCTTATTTTACCTCCTTGCAAGGTTCTGTCGCAACCTTGTGCCCTGGCCAGCCATG
GGTTAACTTGCCCATGGCTTGCTGAGTAGTGATCTTTTAGAGCAAGCTCTGGCACGCTGT
TGTTTGAGGCAGCCTATATTGAGGCTATTTCAAATGACGTTGCTACAAGCTTGATGTGTC
CTTCTGCGCCGTTGCGCATCCCATAGCATGA
>Symbiodinium; Clade D; D1a
AACCAATGGCCCCCTGAACGCGCATTGCACTCTTGGGACTTCCTGAGAGTATGTTTGCTT
CAGTGCTTATTTTACCTCCTTGCAAGGTTCTGTCGCAACCTTGTGCCCTGGCCAGCCACG
GGTTAACTTGCCCATGGCTTGCTGAGTAGTGATCTTTTAGAGCAAGCTCTGGCACGCTGT
TGTTTGAGGCAGCCTATATTGAGGCTATTTCAAATGACGTTGCTACAAGCTTGATGTGTC
CTTCTGCGCCGTTGCGCATCCCATAGCATGA
>Symbiodinium; Clade D; D1.1
AACCAATGGCCTCCTGAACGTGCATTGCACTCTTGGGATTTCCTGAGAGTATGTTTGCTT
CAGTGCTTAGTTTGGTCAACTTTGTTTGGATCCTGCTCCTGGGAACTGAGCGCCTCTGTG
AATCATTGGAGCAAACAGGACTTTGTCTCTGTTTTTTTGCCAATGGTTTGCTTGTCTCTA
CAATCCTTTGTGTAGCGCAAGCATATGTGCGTTGTTGTTTGATACATTTATCTCTTTGTA
GCATAAATGCTTTCTGCACGAAGCACATTGATATGCTTGCTACTGCTACTGTGCTGCGGA
GAGTTGGTTTTTGCATGTGTACCAGGTGTATAGTATGCTTATACTCTCTTGCACAACCCA
TAGCATGA
>Symbiodinium; Clade D; D1.2
AACCAATGGCCTCCTGAACGCGCATTGCACTCTTGGGATTTCCTGAGAGTATGTTTGCTT
CAGTGCTTAGTTTGGTCAACTTTGTTTGGATCCTGCTTCTGGGAACCAAGCACCTCTGTG
AATCATTGGAACAAACAGGACTTCGTCTCTGTTTTGCCAATGGTTTGCTTGTCTCTTCAA
TCCTTTGTGTAGCACAAGCATATGTGCGTTGTTGTTTGATACATTTATATCTCTTTGTAG
TATAGATGCTATCTGCACGAAGCACATCTGATATGCTTGCTACTGCTATTGTGCTGCTGA
GAATTCTTATATGCATATGTACCATGTGTATATGATGTCTATATGATTTCTCTCCCTTGC
ACAACCCATAGCATGA
>Symbiodinium; Clade D; D1.6
AACCAATGGCCCCCTGAACGCGCATTGCACTCTTGGGACTTCCTGAGAGTATGTTTGCTT
CAGTGCTTATTTTACCTCCTTGCAAGGTTCTGTCGCAACCTTGTGCCCTGGCCAGCCATG
GGTTAACTTGCCCATGGCTTGCTGAGTAGTGATCTTTTAGAGCAAGCTCTGGCACGCTGT
TGTTTGAGGCAGCCTATATTGAGGCTATTTCAAATGACGTTGCTACAAGCTTGATGTGTC
CTTCTGCGCCGTTGCGCAACCCATAGCATGA
>Symbiodinium; Clade D; D2
AACCAATGGCCCCCTGAACGCGCATTGCACTCTTGGGACTTCCTGAGAGTATGTTTGCTT
CAGTGCTTATTTTACCTCCTTGCAAGGACCTTGTGCCCTGGCCAGCCACGGGTTAACTTG
CCCATGGCTTGCTGAGTAGTGATCTTTTAGAGCAAGCTCTGGCACGCTGTTGTTTGAGGC
AGCCTATATTGAGGCTATTTCAAATGACGTTGCTACAAGCTTGATGTGTCCTTCTGCGCC
GTTGCGCATCCCATAGCATGA
>Symbiodinium; Clade D; D2.2
AACCAATGGCCCCGTGAACGCGCATTGCACTCTTGGGACTTCCTGAGAGTATGTTTGCTT
CAGTGCTTATTTTACCTCCTTGCAAGGTTCTGTCGCAACCTTGTGCCCTGGCCAGCCACG
GGTTAACTTGCCCATGGCTTGCTGAGTAGTGATCTTTTAGAGCAAGCTCTGGCACGCTGT
TGTTTGAGGCAGCCTATATTGAGGCTATTTCAAATGACGTTGCTACAAGCTTGATGTGTC
CTTCTGCGCCGTTGCGCATCCCATAGCATGA
>Symbiodinium; Clade D; D3
AACCAATGGCCCCCTGAACGCGCATTGCACTCTTGGGACTTCCTGAGAGTATGTTTGCTT
CAGTGCTTATTTTACCTCTTTGCAAGGTTCTGTCGCAACCTTGTGCCCTGGCCAGCCATG
GGTTAACTTGCCCATGGCTTGCTGAGTAGTGATCTTTTAGAGCAAGCTCTGGCACGCTGT
TGTTTGAGGCAGCCTATATTGAGGCTATTTCAAATGACGTTGCTACAAGCTTGATGTGTC
CTTCTGCGCCGTTGCGCATCCCATAGCATGA
>Symbiodinium; Clade D; D4
AACCAATGGCCCCCTGAACGCGCATTGCACTCTTGGGACTTCCTGAGAGTATGTTTGCTT
CAGTGCTTATTTTACCTCCTTGCAAGGTTCTGTGCGCAACCTTGTGCCCTGGCCAGCCAC
GGGTTAACTTGCCCATGGCTTGCTGAGTAGTGATCTTTTAGAGCAAGCTCTGGCACGCTG
TTGTTTGAGGCAGCCTATATTGAGGCTATTTCAAATGACGTTGCTACAAGCTTGATGTGT
CCTTCTGCGCCGTTGCGCATCCCATAGCATGA
>Symbiodinium; Clade D; D5
AACCAATGGCCCCCTGAACGCGCATTGCACTCTTGGGACTTCCTGAGAGTATGTTTGCTT
CAGTGCTTGTTTTACCTCCTTGCAAGGTTCTGTCGCAACCTTGTGCCCTGGCCAGCCACG
GGTTAACTTGCCCATGGCTTGCTGAGTAGTGATCTTTTAGAGCAAGCTCTGGCACGCTGT
TGTTTGAGGCAGCCTATATTGAGGCTATTTCAAATGACGTTGCTACAAGCTTGATGTGTC
CTTCTGCGCCGTTGCGCATCCCATAGCATGA
>Symbiodinium; Clade D; D6
AACCAATGGCCCCCTGAACGCGCATTGCACTCTTGGGACTTCCTGAGAGTATGTTTGCTT
CAGTGCTTATTTTACCTCCTTGCAAGGTTCTGTCGCAACCTTGTGCCCTGGCCAGCCACG
CGTTAACTTGCCCATGGCTTGCTGAGTAGTGATCTTTTAGAGCAAGCTCTGGCACGCTGT
TGTTTGAGGCAGCCTATATTGAGGCTATTTCAAATGACGTTGCTACAAGCTTGATGTGTC
CTTCTGCGCCGTTGCGCATCCCATAGCATGA
>Symbiodinium; Clade D; D7
AACCAATGGCCCCCTGAACGTGCATTGCACTCTTGGGACTTCCTGAGAGTATGTTTGCTT
CAGTGCTTGTTTTACCTCCTTGCAAGGTTCTGTCGCAACCTTGTGCCCTGGCCAGCCACG
GGTTAACTTGCCCATGGCTTGCTGAGTAGTGATCTTTTAGAGCAAGCTCTGGCACGCTGT
TGTTTGAGGCAGCCTATATTGAGGCTATTTCAAATGACGTTGCTACAAGCTTGATGTGTC
CTTCTGCGCCGTTGCGCATCCCATAGCATGA
>Symbiodinium; Clade D; D8
AACCAATGGCCCCCTGAACGCGCATCGCACTCTTGGGACTTCCTGAGAGTATGTTTGCTT
CAGTGCTTATTTTACCTCCTTGCAAGGTTCTGTCAACCTTGTGCCCTGGCCAGCCACGGG
TTAACTTGCCCATGGCTTGCTGAGTAGTGATCTTTTAGAGCAAGCTCTCTGGCACGCTGT
TGTTTGAGGCAGCCTGTATTGAGGCTATTTCAAATGACGTTGCTACAAGCTTGATGTGTC
CTTCTGCGCCGTTGCGCATCCCATAGCATGA
>Symbiodinium; Clade D; D9
AACCAATGGCCCCCTGAATGCGCATTGCACTCTTGGGACTTCCTGAGAGTATGTTTGCTT
CAGTGCTTATTTTACCTCCTTGCAAGGTTCTGTCGCAACCTTGTGCCCTGGCCAGCCACG
GGTTAACTTGCCCATGGCTTGCTGAGTAGTGATCTTTTAGAGCAAGCTCTGGCACGCTGT
TGTTTGAGGCAGCCTATATTGAGGCTATTTCAAATGACGTTGCTACAAGCTTGATGTGTC
CTTCTGCGCCGTTGCGCATCCCATAGCATGA
>Symbiodinium; Clade D; D10
AACCAATGGCCCCCTGAATGCGCATTGCACTCTTGGGACTTCCTGAGAGTATGTTTGCTT
CAGTGCTTATTTTACCTCCTTGCAAGGTTCTGTCGCAACCTTGTGCCCTGGCCAGCCATG
GGTTAACTTGCCCATGGCTTGCTGAGTAGTGATCTTTTAGAGCAAGCTCTGGCACGCTGT
TGTTTGAGGCAGCCTATATTGAGGCTATTTCAAATGACGTTGCTACAAGCTTGATGTGTC
CTTCTGCGCCGTTGCGCATCCCATAGCATGA
>Symbiodinium; Clade D; D11
AACCAATGGCCCCCTGAACGCGCATTGCACTCTTGGGACTTCCTGAGAGTATGTTTGCTT
CAGTGCTTATTTTACCTCCTTGCAAGGTTCTGTCGCAACCTTGTGCCCTGGCCAGCCATG
GGTTAACTTGCCCATGGCTTGCTGAGTAGTGATCTTTTAGAGCAAGCTCTGGCACGCTGT
TGTTTGAGGCAGCCTATATTGAGGCTATTTCAAATGACAAGCTACAAGCTTGATGTGTCC
TTCTGCGCCGTTGCGCATCCCATAGCATGA
>Symbiodinium; Clade E; E1
AACCAATAGCACCCTGAACTCGCATTGCACTCTTGGGACACGCCTGAGAGTATGTCTGCT
TCAGTGCTTTTCATATCTTCGCAGTGCGGGCTTCCTGGAGAAGCCTTGAGCCTCTTTGTG
CGCTGCTGCATCAGAATTTGCAGCGGCGCGCTGAACACAAACCGGGAGGTAAGCTGGACT
GATTTGTCGCGCATCACTGGGCACGTGTGTCCGTTTTGGCCCAATCATGCCAGCCTGCCA
AGCAATTGGTGCTCAAATACCAATCTTAGCATGAAGTCGAGACAA
>Symbiodinium; Clade F; F1
AACCAATGGCCTCCTGAACGTACGTTGCACTCTTGGGATTTCCTGAGAGTATGTCTGCTT
CAGTGCTTAGCTTGCCCAATCTTGCGGATAGATTTTGTTTCTGTCTTGCGCCCCTGTGAG
CCATTGAAACTCTAGTCAATGGCTTATTGAATGAGTTGGTCTTGCAAAAGCTTTGCGCGA
TGCTATTCAAGATTCCACCTTGAAATGGTATTTCTTGAGTGACGCTGCTTATGCTTGCAA
CTGCTGGGATGCTAGCGCATGCCTCTAGCATGAAGTCAGACAAGTGAA
>Symbiodinium; Clade F; F2
AGTCAATGGCCTCCTGAACGTACGTTGCACTCTTGGGGTTTCCTGAGAGTATGTCTGCTT
CAGTGCTTAGCTTGCCCAACCATGCAAGCAGTTTTGTCGTCTGCCTTGCGCTCCTACGAG
CCATTGTGACTACCAATGGCTTGTTGAATGTTCTTACTTGCATATGAAAGTTTTGCGCGC
TATTGTCCAAGTTTTACCTTCTCCGGTATTGCTTGAGTGACGCTGCTAACGCTTGCAACT
GCCGGGCTGCTGGTGCATGCCTCTAGCATGAAGTCAGGCAAGTGAA
>Symbiodinium; Clade F; F2a
AGTCAATGGCCTCCTGAACGTACGTTGCACTCTTGGGGTTTCCTGAGAGTATGTCTGCTT
CAGTGCTTAGCTTGCCCAACCATGCAAGCAGTTTTGTCGTCTGCCTTGCGCTCCTACGAG
CCATTGTGACTACCAATGGCTTGTTGAATRATCTTACTTGCATATGAAAGTTTTGCGCGC
TATTGTCCAAGTTTTACCTTCTCCGGTATTGCTTGAGTGACGCTGCTAACGCTTGCAACT
GCCGGGCTGCTGGTGCATGCCTCTAGCATGAAGTCAGGCAAGTGAA
>Symbiodinium; Clade F; F2b
AGTCAATGGCCTCCTGAACGTACGTTGCACTCTTGGGGTTTCCTGAGAGTATGTCTGCTT
CAGTGCTTAGCTTGCCCAACCACGCAAGCAGTTTTGTCGTCTGCCTTGCGCTCCTACGAG
CCATTGTGACTACCAATGGCTTGTTGAATGTTTTTACTTGCATATGAAAGTTTTGCGCGC
TATTGTTCAAGTTTTACCTTCGCCGGTATTGCTTGAGTGACGCTGCTAACGCTTGCAACT
GCTGGGCTGCTGGTGCATGCCTCTAGCATGAAGTCAGGCAAGTGAA
>Symbiodinium; Clade F; F3.1
AATCAATGGCCTCCTGAACGTACGTTGCACTCTCGGGGTTTCCTGAGAGTATGTCTGCTT
CAGTGCTTAGCTTGCCCGACCTTGCACAAGCGGCTTTGTGTCTGCTTTGCGCTCTTATGA
GCCATTGGTTTGTGAAGCCTATGGCTCGTTAAATCGTTGTGTTTGCGAACGAAAAGCTTT
GCGCGCTGTTATTCGAGTAAAGTGCCCTTCGGGGTTCTGGGCTTGAGTGACGCTGCTCTT
GCTTGCAACTGCCAGGCTGCTGTGGTGCACGCCTCTAGCATGAAGTCAGGCAAGTGAA
>Symbiodinium; Clade F; F3.1a
AATCAATGGCCTCCTGAACGTACGTTGCACTCTCGGGGTTTCCTGAGAGTATGTCTGCTT
CAGTGCTTAGCTTGCCCGACCTTGCACAAGCGGCTTTGAGTCTGCTTTGCGCTCTTATGA
GCCATTGGTTTGTGAAGCCTATGGCTCGTTAAATCGTTGTGTTTGCGAACGAAAAGCTTT
GCGCGCTGTTATTCGAGTAAAGTGCCCTTTGGGGTTCTGGGCTTGAGTGACGCTGCTCTT
GCTTGCAACTGCCAGGCTGCTGTGGTGCACGCCTCTAGCATGAGGTCAGGCAAGTGAA
>Symbiodinium; Clade F; F3.2
AATCAATGGCCTCCTGAACGTACGTTGCACTCTCGGGGTTTCCTGAGAGTATGTCTGCTT
CAGTGCTTAGCTTGCCCAACCTTGCAAAAGCGGCTTTGTGTCTGCTTTGTGCCCTTATGA
GCCATTGGTTTCCAACCAATGGCTTGTTAAATCATTGTGTTTGCAAATGAAAAGCTTTGC
GCGCTGTTATTCAAGTAAGTACCCTTCAGGGTTCTAAACTTGAGTGACGCTGCTCTTGCT
TGCAACTGCCAGGCTGCTGGTGCATGCCTCTAGCATGAAGTCAGGCAAGCGAA
>Symbiodinium; Clade F; F3.2a
AATCAATGGCCTCCTGAACGTACGTTGCACTCTCGGGGTTTCCTGAGAGTATGTCTGCTT
CAGTGCTTAGCTTGCCCAACCTTGCAAAAGCGGCTTTGTGTCTGCTTTGTGCTCTTATGA
GCCATTGGTTTCCAGCCAATGGCTTGTTGAATCATTGTGTTTGCAAATGACAAGCTTTGC
GCGCTGTTATTCAAGTAAGTTCCCTTCAGGGTTCTAAACTTGAGTGACGCTGCTCTTGCT
TGCAACTGCCAGGCTGCTGGTGCATGCCTCTAGCATGAAGTCAGGCAAGCGAA
>Symbiodinium; Clade F; F3.3
AATCAATGGCCTCCTGAACGTACGTTGCACTCTTGGGTTTTCCTGAGAGTATGTCTGCTT
CAGTGCTTAGCTTGCCCAACTTTGCAAGAAGCATTACTTGCTTCCTGCGCTCGTATGAGC
CATTTGCTTTTTTGCTGATGGCTTGTTGAGTAATAGGTGTTGCAAAAAAAAGCTTTGCGC
GCTGTTGTTCAAGTACGTACCCTTGACAGGTCAGCTTGAGTGACGCTGCTCGTGCTTGCA
ACTGCCAGGGTGCTGGCGCATGCCTCTAGCATGAAGTCAGGCAAGTGAA
>Symbiodinium; Clade F; F3.4
AATCAATGGCCTCCTGAACGTACGTTGCACTCTTGGGTTTTCCTGAGAGTATGTCTGCTT
CAGTGCTTAGCTTGCCCAACTTTGCAGGAAACATTATTTGCTTTCTGCGCTTGTATGAGC
CATTTGCTTTTTAGCAGATGGCTCGTTGAGTAATCAGTGTTGCAAATAAAAGCTTTGCGC
GCTATTGTTCAAGCACGTACCTTTGACGGGTTAGCTTGAGTGACGCTGCTTGTGCTTGCA
ATTGCCAGGCTGCTGCCGCATGCCTCTAGCATGAAGTCAGGCAAGTGGA
>Symbiodinium; Clade F; F3.4a
AATCAATGGCCTCCTGAACGTACGTTGCACTCTTGGGTTTTCCTGAGAGTATGTCTGCTT
CAGTGCTTAGCTTGCCCAACTTTGCAGGAAACATTATTTGCTTTCTGCGCTTGTATGAGC
CATTTGCTTTTTAGCAGATGGCTCGCTGAGTAATCAGTGTTGCAAATAAAAGCTTTGCGC
GCTATTGTTCAAGCATGTACCTTTGACGGGTTAGCTTGAGTGACGCTGCTTGTGCTTGCA
ATTGCCAGGCTGCTGCCGCATGCCTCTAGCATGAAGTCAGGCAAGTGGA
>Symbiodinium; Clade F; F3.4b
AATCAATGGCCTCCTGAACGTACGTTGCACTCTTGGGTTTTCCTGAGAGTATGTCTGCTT
CAGTGCTTAGCTTGCCCAACTTTGCAGGAAACATTATTTGCTTTCTGCGCTTGTATGAGC
CATTTGCTTTTTAGCAGATGGCTCGTTGAGTCATCAGTGTTGCAAATAAAAGCTTTGCGC
GCTATTGTTCAAGCACGTACCTTTGACGGGTTAGCTTGAGTGACGCTGCTTGTGCTTGCA
ATTGCCAGGCTGCTGCCGCATGCCTCTAGCATGAAGTCAGGCAAGTGGA
>Symbiodinium; Clade F; F4.1
AACCAATGGCCTCCTGAACGTACGTTGCACTCTTGGGATTTCCTGAGAGTATGTCTGCTT
CAGTGCTTAGCTTTCTCAACTTTGCAAAGCAATTCCCTTATTGCCTTGCGTTCCTATGAG
CCATTGACAATCATGGTCCATGGCTTGTTGACCAACCGGTTCCTGCAAAGCTTTGCGCGC
TGTTGTTCAAGCTTTTCTGCTTTGAGTGACGCTGCTGACGCTTGCAACCGCCGGGGTGCC
CATGCACATCTCTAGCATGAAGTCAGACAAGCAAA
>Symbiodinium; Clade F; F4.1a
AACCAATGGCCTCCTGAACGTACGTTGCACTCTTGGGATTTCCTGAGAGTATGTCTGCTT
CAGTGCTTAGCTGTCTCAACTTTGCAAAGCAATTCCCTGATTGCCTTGCGTTCCTATGAG
CCATCGACAATCATGGTCCATGGCTTGTTGACCAACCGGTTCCTGCAAAGCTTTGCGCGC
TGTTGTTCAAGCTTTTCTGCTTTGAGTGACGCTGCTGACGCTTGCAACCGCCGGGGTGCC
CATGCACATCTCTAGCATGAAGTCAGACAAGTAAA
>Symbiodinium; Clade F; F4.2
AACCAATGGCCTCCTGAACGTACGTTGCACTCTCGGGATTTCCTGAGAGTATGTCTGCTT
CAGTGCTTAGCTTTCTCAACCTTGCAAAGCAATTCTTTCTTTGCCTTGCGTTCCTATGAG
CCATTGACAATCATCGTCAATGGCTTGTTGACCAACCGGTTCCTGCAAAGCTTTGCGCGC
TGTTGTTCAAGCTTCTCTGCTTTGAGTGACGCTGCTCATGCTTGCAACCGCCGGGGTGCC
GATGCACAACTCTAGCATGAAGTCAGACAAGTGAA
>Symbiodinium; Clade F; F4.1b
AACCAATGGCCTCCTGAACGTACGTTGCACTCTTGGGATTTCCTGAGAGTATGTCTGCTT
CAGTGCTTAGCTTTCTCAACCTTGCAAAGCAATTCCCTTATTGCTTTGCGTTCCTATGAG
CCATTGACAATCATGGTCCATGGCTTGTTGACCAACCGGTTCCTGCAAAGCTTTGCGCGC
TGTTGTTCAAGCTTTTCTGCTTTGAGTGACGCTGCTGACGCTTGCAACCGCCGGGGTGCC
CATGCACATCTCTAGCATGAAGTCAGACAANNNNN
>Symbiodinium; Clade F; F4.2a
AACCAATGGCCTCCTGAACGTACGTTGCACTCTCGGGATTTCCTGAGAGTATGTCTGCTT
CAGTGCTTAGCTTTCTAAACCTTGCAAAGCAATTCTTTTTTGCTTTGCGTTCCTATGAGC
CATTGACAATCATGGCCAATGGCTTGTTGACCAACCGGTTCCTGCAAAGCTTTGCGCGCT
GTTGTTCAAGCTTCTCTGCTTTGAGTGACGCTGCTCATGCTTGCAACCGCCGGGGTGCCG
ATGCACAACTCTAGCATGAAGTCAGACAAGTGAA
>Symbiodinium; Clade F; F4.2b
AACCAATGGCCTCCTGAACGTACGTTGCACTCTCGGGATTTCCTGAGAGTATGTCTGCTT
CAGTGCTTAGCTTTCTCAACCTTGCAAAGCAATTCTTTTTTGCTTTGCGTTCCTATGAGC
CATTGACAATCATGGCCAATGGCTTGTTGACCAACCGGTTCCTGCAAAGCTTTGCGCGCT
GTTGTTCAAGCTTCTCTGCTTTGAGTGACGCTGCTCATGCTTGCAACCGCCGGGGTGCCG
ATGCACAACTCTAGCATGAAGTCAGACAAGTGAA
>Symbiodinium; Clade F; F4.2c
AACCAATGGCCTCCTGAACGTACGTTGCACTCTCGGGATTTCCTGAGAGTATGTCTGCTT
CAGTGCTTAGCTTTCTAAACCTTGCAAAGCAATTCTTTTTTTGCTTTGCGTTCCTATGAG
CCATTGACAATCATGGCCAATGGCTTGTTGACCAACCGGTTCCTGCAAAGCTTTGCGCGC
TGTTGTTCAAGCTTCTCTGCTTTGAGTGACGCTGCTCATGCTTGCAACCGCCGGGGTGCC
GATGCACAACTCTAGCATGAAGTCAGACAAGTGAA
>Symbiodinium; Clade F; F4.3
AACCAATGGCCTCCTGAACGTACGTTGCACTCTCGGGATTTCCTGAGAGTATGTCTGCTT
CAGTGCTTAGCTTTCTCAACCTTGCAAAGCAATGTTTCTTTTTGCCTTGCGTTCCTATGA
GCCATTGACAATCATGGTCAATGGCTTGTTGACCAACCGGTTCCTGCGAAGCTTTGCGCG
CTGTTGTTCAAGCTTTTCTGCTTTGAGTGACGCTGCTCATGCTTGCAACCGCCGGGGTGC
CGACGCACATCTCTAGCATGAAGTCAGACAAGTGAA
>Symbiodinium; Clade F; F4.3a
AACCAATGGCCTCCTGAACGTACGTTGCACTCTCGGGATTTCCTGAGAGTATGTCTGCTT
CAGTGCTTAGCTTTCTCAACCTTGCAAAGCAATGTTTCTTTTTGCTTTGCGTTCCTATGA
GCCATTGACAATCATGGTCAATGGCTTGTTGACCAACCGGTTCCTGCGAAGCTTTGCGCG
CTGTTGTTCAAGCTTTTCTGCTTTGAGTGACGCTGCTCATGCTTGCAACCGCCGGGGTGC
CGACGCACATCTCTAGCATGAAGTCAGACAAGTGAA
>Symbiodinium; Clade F; F4.3b
AACCAATGGCCTCCTGAACGTACGTTGCACTCTCGGGATTTCCTGAGAGTATGTCTGCTT
CAGTGCTTAGCTTTCTCAACCTTGCAAAGCAATGTTTCTTTTTGCCTTGCGTTCCTATGA
GCCATCGACAATCATGGTCAATGGCTTGTTGACCAACCGGTTCCTGCGAAGCTTTGCGCG
CTGTTGTTCAAGCTTTTCTGCTTTGAGTGACGCTGCTCATGCTTGCAACCGCCGGGGTGC
CGACGCACATCTCTAGCATGAAGTCAGACAAGTGAA
>Symbiodinium; Clade F; F4.3c
AACCAATGGCCTCCTGAACGTACGTTGCACTCTCGGGATTTCCTGAGAGTATGTCTGCTT
CAGTGCTTAGCTTTCTCAACCTTGCAAAGCAATGTTTCTTTTTGCCTTGCGTTCCTATGA
GCCATTGACGACCATGGTCAATGGCTTGTTGACCAACCGGTTCCTGCGAAGCTTTGCGCG
CTGTTGTTCAAGCTTTTCTGCTTTGAGTGACGCTGCTCATGCTTGCAACCGCCGGGGTGC
CGACGCACATCTCTAGCATGAAGTCAGACAAGTGAA
>Symbiodinium; Clade F; F4.4
AACCAATGGCCTCCTGAACGTACGTTGCACTCTCGGGATTTCCTGAGAGTATGTCTGCTT
CAGTGCTTAGCTTTCTCCACCTTGCAAGCAAATTGTGTTTTTGCCTTGCGTCCCTATGAG
CCATTGACGGTCACGTCCAATGGCTTGTTGACCAGTCGGTTCCTGCAAAGCTTTGCGCGC
TGTTGTTCAAGCTTTTTCTGCTTTGAGTGACGCTGCTCATGCTTGCAACCGCCGGGGTGC
TGATGCACATCTCTAGCATGAAGTCAGACAAGTGAA
>Symbiodinium; Clade F; F4.4a
AACCAATGGCCTCCTGAACGTACGTTGCACTCTCGGGATTTCCTGAGAGTATGTCTGCTT
CAGTGCTTAGCTTTCTCCACCTTGCAAGCAAATTTTGTTTTGCCTTGCGTTCCTATGAGC
CATTGACAATCACGGCCAATGGCTTGTTGACCAGCCGGTTCCTGCAAAGCTTTGCGCGCT
GTTGTTCAAGCTTTTTCTGCTTTGAGTGACGCTGCTCATGCTTGCAACCGCCGGGGTGCT
GATGCACATCTCTAGCATGAAGTCAGACAAGTGAA
>Symbiodinium; Clade F; F4.4b
AACCAATGGCCTCCTGAACGTACGTTGCACTCTCGGGATTTCCTGAGAGTATGTCTGCTT
CAGTGCTTAGCTTTCTCCACCTTGCAAGCAAATTGTGTTTTGCCTTGCGTTCCTATGAGC
CATTGACGATCACGTCCAATGGCTTGTTGACCAGCCGGTTCCTGCAAAGCTTTGCGCGCT
GTTGTTCAAGCTTTCCGCTTTGAGTGACGCTGCTCATGCTTGCAACCGCCGGGGTGCTGA
TGCACATCTCTAGCATGAAGTCAGACAAGTGAA
>Symbiodinium; Clade F; F4.5
AACCAATGGCCTCCTGAACGTACGTTGCACTCTCGGGATTTCCTGAGAGTATGTCTGCTT
CAGTGCTTAGCTTTCTCAACCTTGCAAGCAAATTTTGATTTGCCTTGCGTTCCTATGAGC
CATTGGCAAGCATGGCCCAATGGCTCGTTGACCAGCCGGTTCCTGCAAAGCTTTGCGCGC
TGTTGTTCAAGCTTTCTTTCAGCTTTGAGTGACGCTGCTCACGCTTGCAACCGCAGGGGT
GCTGACGCACATCTCTAGCATGAAGTCAGACAAGTGAA
>Symbiodinium; Clade F; F4.6
AACCAATGGCCTCCTGAACGTACGTTGCACTCTCGGGATTTCCTGAGAGTATGTCTGCTT
CAGTGCTTAGCTTTCTCAACCTTGCAAAGCAATTCTTCTTTTGCCTTGCGCTCCTATGAG
CCATTGACAATCATGGCCAATGGCTTGTTGACCAACCGGTTCCTGCAAAGCTTTGCGCGC
TGTTGTTCAAGCTTTTCTGCTTTGAGTGACGCTGCTCACGCTTGCAACCGCCGGGGTGCC
CATGCACATCTCTAGCATGAAGTCAGACAAGTACA
>Symbiodinium; Clade F; F4.7
AACCAATGGCCTCCTGAACGTACGTTGCACTCTCGGGATTTCCTGAGAGTATGTCTGCTT
CAGTGCTTAGCTTTCTCAACCTTGCAAAGCATGCGTGTTTTTTTGCCTTGCGTTCCTACG
AGCCATTGACAACCACGGTCAGTGGCTTGTTGACCAACCGGTTCCTGCAAAGCTTTGCGC
TCTGTTGTTCAAGCTTTTCTGCTTTGAGTGACGCTGCTCACGCTTGCAACCGCCGGAGCG
CCGATGCACATCTCTAGCATGAAGTCAGACAAGTGAA
>Symbiodinium; Clade F; F4.8
AACCAATGGCCTCCTGAACGTACGTTGCACTCTCGGGATTTCCTGAGAGTATGTCTGCTT
CAGTGCTTAGCTTTCTCAACCTTGCAAAGCAAAGTCTTTTCTTTGCTGTTGCGCTCCTAT
GGGCCATTGACAATCATGGTCAATGGCTTGTTGACTAACCGGTTCCTGCAAAGCTTTGCG
CGCTGTTGTTCAAGCTTCTCTGCTCTGAGTGACGCTGCTCACGCTTGCAACCGCCGGGGT
GCTGAAGCACAACTCTAGCATGAAGTCAGACAAGTGAA
>Symbiodinium; Clade F; F4.8a
AACCAATGGCCTCCTGAACGTACGTTGCACTCTCGGGATTTCCTGAGAGTATGTCTGCTT
CAGTGCTTAGCTTTCTCAACCTTGCAAAGCAAAGTCGTTTCTTTGCTGTTGCGCTCCTAT
GGGCCATTGACAATCATGGTCAATGGCTTGTTGACTAACCGGTTCCTGCAAAGCTTTGCG
CGCTGTTGTTCAAGCTTCTCTGCTCTGAGTGACGCTGCTCACGCTTGCAACCGCCGGGGT
GCTGAAGCACAACTCTAGCATGAAGTCAGACAAGTGAA
>Symbiodinium; Clade F; F4.8b
AACCAATGGCCTCCTGAACGTACGTTGCACTCTCGGGATTTCCTGAGAGTATGTCTGCTT
CAGTGCTTAGCTTTCTCAACCTTGCAAAGCAAAGTCGTTTCTTTGCTGTTGCGCTCCTAT
GGGCCATTGCCAATCATGGTCGATGGCTTGTTGACTAACCGGTTCCTGCAAAGCTTTGCG
CGCTGTTGTTCAAGCTTCTCTGCTCTGAGTGACGCTGCTCACGCTTGCAACCGCCGGGGT
GCTGAAGCACAACTCTAGCATGAAGTCAGACAAGTGAA
>Symbiodinium; Clade F; F4.8c
AACCAATGGCCTCCTGAACGTACGTTGCACTCTCGGGATTTCCTGAGAGTATGTCTGCTT
CAGTGCTTAGCTTTCTCAACCTTGCAAAGCAAAGTCTTTTCTTTGCTGTTGCGCTCCTGT
GGGCCATTGGACAATCATGGTCAATGGCTTGTTGACTAACCGGTTCCTGCAAAGCTTTGC
GCGCTGTTGTTCAAGCTTCTCTGCTCTGAGTGACGCTGCTCACGCTTGCAACCGCCGGGG
TGCTGAAGCACAACTCTAGCATGAAGTCAGACAAGTGAA
>Symbiodinium; Clade F; F5.1
AACCAATGGCCTCCTGAACGTACGTTGCACTCTTGGGATTTCCTGAGAGTATGTCTGCTT
CAGTGCTTAGCTTGCCCAATCTTGCGGATAGACTTTGTTTCTGTCTTGCGCCCCTGTGAG
CCATTGAGCGTCTAGTCAATGGCTTATTGAATGATTCGGTCTTGCAAAAGCTTTGCGCGC
TTCTATTCAAGATTCCACCTTGGAGTGGTATTGCTTGAGTGACGCTGCTCATGCTTGCAA
CTGCTGGGATGCTAACGCATGCCTCTAGCATGAAGTCAGACAAGCGAA
>Symbiodinium; Clade F; F5.1a
AACCAATGGCCTCCTGAACGTACGTTGCACTCTTGGGATTTCCTGAGAGTATGTCTGCTT
CAGTGCTTAGCTTGCCCAATCTTGCGGATAGACTTTGTTTCTGTCTTGCGCCCCTGTGAG
CCATTGAGCGTTTAGTCAATGGCTTATTGAATGATTCGGTCTTGCAAAAGCTTTGCGCGC
TTCTATTCAAGATTCCACCTTGGAGTGGTATTGCTTGAGTGACGCTGCTCATGCTTGCAA
CTGCTGGGATGCTAACGCATGCCTCTAGCATGAAGTCAGACAAGCGAA
>Symbiodinium; Clade F; F5.1b
AACCAATGGCCTCCTGAACGTACGTTGCACTCTTGGGATTTCCTGAGAGTATGTCTGCTT
CAGTGCTTAGCTTGCCCAATCTTGCGGATAGACTTTGTTTCTGTCTTGCGCCCCTGTGAG
CCATTGAGCGTTTAGTCAATGGCTTATTCAATGATTCGGTCTTGCAAAAGCTTTGCGCGC
TTCTATTCAAGATTCCACCTTGGAGTGGTATTGCTTGAGTGACGCTGCTCATGCTTGCAA
CTGCTGGGATGCTAACGCATGCCTCTAGCATGAAGTCAGACAAGCGAA
>Symbiodinium; Clade F; F5.1c
AACCAATGGCCTCCTGAACGTACGTTGCACTCTTGGGATTTCCTGAGAGTATGTCTGCTT
CAGTGCTTAGCTTGCCCAATCTTGCGGATAGATTTTATTTCTGTCTTGCGCCCCTGTGAG
CCATTGAATGTCTAGTCAATGGCTTATTGAATGATTTGGTCTTGCAAAAGCTTTGCGCGC
TTCTATTCAAGATTCCACCTTGGAGTGGTATTGCTTGAGTGACGCTGCTCATGCTTGCAA
CTGCCGGGATGCTAACGCATGCCTCTAGCATGAAGTCAGACAAGCGAA
>Symbiodinium; Clade F; F5.2
AACCAATGGCCTCCTGAACGTACGTTGCACTCTTGGGATTTCCTGAGAGTATGTCTGCTT
CAGTGCTTAGCTTGCCCAATCTTGCGGACAGATTTTGTTTCTGCCCTGCGCCCCTGTGAG
CCATTGAATGTCTACCCAATGGCTTATTGAATGATTTGGTCTTGCAAAAGCTTTGCGCGC
TGCTATTCAAGATTCCACCTTAAAGTGGTATTGCTTGAGTGACGCTGCTTATGCTTGCAG
CTGCTGGGATGCTAGCGCATGCCTCTAGCATGAAGTCAGACAAGCGAA
>Symbiodinium; Clade F; F5.2a
AACCAATGGCCTCCTGAACGTACGTTGCACTCTTGGGATTTCCTGAGAGTATGTCTGCTT
CAGTGCTTAGCTTGCCCAATCTTGCGGACAGATTTTGTTTCTGCCCTGCGCCCCTGTGAG
CCATTGAATGTCTACCCAATGGCTTATTGAATGATTTGGTCTTGCAAAAGCTTTGCGCGC
TGCTATTCAAGATTCCACCTTAAAGTGGTATTGCTTGAGTGACGCTGCTTATGCTTGCAG
CTGCTGGGATGCTAGCGCATGCCTCTAGCATGAAGTCAGACAAGCGAA
>Symbiodinium; Clade F; F5.2b
AACCAATGGCCTCCTGAACGTACGTTGCACTCTTGGGATTTCCTGAGAGTATGTCTGCTT
CAGTGCTTAGCTTGCCCAATCTTGCGGACAGATTTTGTTTCTGTCCTGCGCCCCTGTGAG
CCATTGAATGTCTACCCAATGGCTTATTGAATGATTTGGTCTTGCAAAAGCTTTGCGCGC
TGCTATTCAAGATTCCACCTTAAAGTGGTATTGCTTGAGTGACGCTGCTTATGCTTGCAG
CTGCTGGGATGCTAGCGCATGCCTCTAGCATGAAGTCAGACAAGCGAA
>Symbiodinium; Clade F; F5.2c
AACCAATGGCCTCCTGAACGTACGTTGCACTCTTGGGATTTCCTGAGAGTATGTCTGCTT
CAGTGCTTAGCTTGCCCAATCTTGCGGACAGATTTTGTTTCTGTCCTGCGCCCCTGTGAG
CCATTGAATGCCTACTCAATGGCTTATTGAATGATTTGGTCTTGCAAAAGCTTTGCGCGC
TGCTATTCAAGATTCCACCTTAAAGTGGTATTGCTTGAGTGACGCTGCTTATGCTTGCAG
CTGCTGGGATGCTAGCGCATGCCTCTAGCATGAAGTCAGACAAGCGAA
>Symbiodinium; Clade F; F5.2d
AACCAATGGCCTCCTGAACGTACGTTGCACTCTTGGGATTTCCTGAGAGTATGTCTGCTT
CAGTGCTTAGCTTGCCCAATCTTGCGGACAGATTTTGTTTCTGTCCTGCGCCCCTGTGAG
CCATTGAATGCCTGCTCAATGGCTTATTGAATGATTTGGTCTTGCAAAAGCTTTGCGCGC
TGCTATTCAAGATTCCACCTTAAAGTGGTATTGCTTGAGTGACGCTGCTTATGCTTGCAG
CTGCTGGGATGCTAGCGCATGCCTCTAGCATGAAGTCAGACAAGCGAA
>Symbiodinium; Clade F; F5.2e
AACCAATGGCCTCCTGAACGTACGTTGCACTCTTGGGATTTCCTGAGAGTATGTCTGCTT
CAGTGCTTAGCTTGCCCAATCTTGCGGACAGATTTTGTTTCTGTCTTGCGCCCCTGTGAG
CCATTGAATGTCTACTCAATGGCTTATTGAATGATTTGGTCTTGCAAAAGCTTTGCGCGC
TGCTATTCAAGATTCCACCTTAAAGTGGTATTGCTTGAGTGACGCTGCTTATGCTTGCAG
CTGCTGGGATGCTAGCGCATGCCTCTAGCATGAAGTCAGACAAGCGAA
>Symbiodinium; Clade F; F5.2f
AACCAATGGCCTCCTGAACGTACGTTGCACTCTTGGGATTTCCTGAGAGTATGTCTGCTT
CAGTGCTTAGCTTGCCCAATCTTGCGGACAGATTTTGTTTCTGTCTTGCGCCCCTGTGAG
CCATTGAGCGTCTATTCAGTGGCTTATTGAATGATTTGGTCTTGCAAAAGCTTTGCGCGC
TGCTATTCAAGATTCCACCTTAAAGTGGTATTGCTTGAGTGACGCTGCTTATGCTTGCAA
CTGCTGGGATGCTAGCGCATGCCTCTAGCATGAAGTCAGACAAGCGAA
>Symbiodinium; Clade G; G1
AACCAATGGCCTCCTGAACGCGCATTGCACTCTTGGGCTTTCCTGAGAGTATGTTTGCTT
CAGTGCTTCTTTTGCTCAACCCTTGCAAGGTCTGGCAGCGCAATGCCCCCTTGAGCCTAG
GCATGTCGTTGGCGCATCTGCCAATGACAAGCGACCTCCATGGCTTGTGCAAGCATGCAC
GTGCTTATTGTTGTTTTCAGAGCAAACTTCACCACCATGGGTGTGGGCAACGTGGCTGAT
GCTTGAGCACGCGCCGGTGCGTTGCTTGCACCTTCTCCATAGCATGAA
>Symbiodinium; Clade G; G2
AACCAATGGCCTCCTGAACGCGCATTGCACTCTTGGGCTTTCCTGAGAGTATGTTTGCTT
CAGTGCTTCTTTTGCTCAACCTTGCAAGGTCTGGCAATGCAATGCCCCCTTGAGCCTCGG
CTTGTTGTTGCACATCTGCCAGTGACAAGCGACTTCCATGGCCTGTGCAAGCATGCACGT
GCTTTTTTGTCGTTTTCAGAGCAAACTTCTTCGCCATGGGCGGGGGCAATGTGGCTGATG
CTTGAGCACGCGCCGGTGCGTTGCTTGCACCTCCTCCATAGCATGAA
>Symbiodinium; Clade G; G2a
AACCAATGGCCTCCTGAACGCGCATTGCACTCTTGGGCTTTCCTGAGAGTATGTTTGCTT
CAGTGCTTCTTTTGCTCAACCTTGCAAGGTCTGGCAATGTAATGCCCCCTTGAGCCTCGG
CTTGTTGTTGCACATCTGCCAGTGACAAGCGACTTCCATGGCCTGTGCAAGCATGCACGT
GCTTTTTTGTCGTTTTCAGAGCAAACTTCTTCGCCATGGGCGGGGGCAATGTGGCTGATG
CTTGAGCACGCGCCGGTGCGTTGCTTGCACCTCCTCCATAGCATGAA
>Symbiodinium; Clade G; G3
AACCAATGGCCTCCTGAACGCGCATTGCACTCTTGGGCTTTCCTGAGAGTATGTTTGCTT
CAGTGCTTCTTTTGCTCCACCGTTGCAAGGTTTGGCAGCGCAATGCCTCCTTGTGCCTCG
GCGTGTTGTTGGCGTCTCTGCCAACGACGTGCGACCAGCGTGGCCTTTGTGCAAGCATGC
ACGTGCTTTGTTGTTTCACTGCAGCCATTCTCCGGAATATGCGTGGGCGACGTGGCTGAT
GCTTGCGGACGCGCTACTGTGCTGCTTGCACTTCTTCCATAGCATGAA
>Symbiodinium; Clade G; G4
AACCAATGGCCTCCTGAACGCGCATTGCACTCTTGGGCTTTCCTGAGAGTATGTTTGCTT
CAGTGCTTCTTCTGTTCCTCCATGGCGAGGGCTTTGGCAAGCTATGCCCCCTCCTGCCTT
GGCGTGCCGTTGGTGTGTTTGCCAATGACATGCGACATGCGTGGCCTTTGTGCAGGCAAG
CACGCGCGTTGTTGTTTCACGCACCATTCCTCAGAATGTCGTGTGTGTGTGGGCGACGTG
ACTGATGCTTGAGGACGCGCTGGAGTGCTGATGCACTTCCCATAGCATGAA
>Symbiodinium; Clade H; H1
AACCAATGGCCTCCTGAACGTGCGTTGCACTCTCGGGATTTCCTGAGAGTATGTCTGCTT
CAGTGCTTAGCTTACCCAACTTTGCAATCAGGCTGACTACCAAGCCTGCTTTTTGCGTTC
CTATGAGCTATTGCGCTTCCTTTGCCAATGGCTTGTTGATTGGTAGGTTCCTGCAAAATG
CTTTGCGCGCTGTTATTCAAGTTTCGCCTGCACGGCTTTGCTTGAGTGACGCTGCTCATG
CGTGCAACCGCTGGGATGCGCTCCGCGCATGCCTCTAGCATGAAGTCAGACAA
>Symbiodinium; Clade H; H1a
AACCAATGGCCTCCTGAACGTGCGTTGCACTCTCGGGATTTCCTGAGAGTATGTCTGCTT
CAGTGCTTAGCTTACCCAACTGTGCAATCAGGCTGACTACCAAGCCTGCTTTTTGCGTTC
CTATGAGCTATTGCGCTTCCTTTGCCAATGGCTTGTTGATTGGTAGGTTCCTGCAAAATG
CTTTGCGCGCTGTTATTCAAGTTTCGCCTGCACGGCTTTGCTTGAGTGACGCTGCTCATG
CGTGCAACCGCTGGGATGCGCTCCGCGCATGCCTCTAGCATGAAGTCAGACAA
>Symbiodinium; Clade H; H1b
AACCAATGGCCTCCTGAACGTGCGTTGCACTCTCGGGATTTCCTGAGAGTATGTCTGCTT
CAGTGCTTAGCTTACCCAACTTTGCAATCAGGCTGACTACCAAGCCTGCTTTTTGCGTTC
CTATGAGCTATTGCACTTCCTTTGCCAATGGCTTGTTGATTGGTAGGTTCCTGCAAAATG
CTTTGCGCGCTGTTATTCAAGTTTCGCCTGCACGGCTTTGCTTGAGTGACGCTGCTCATG
CGTGCAACCGCTGGGATGCGCTCCGCGCATGCCTCTAGCATGAAGTCAGACAA
>Symbiodinium; Clade H; H2
AACCAATGGCCTCCTGAACGTGCGTTGCACTCTCGGGATTTCCTGAGAGTATGTCTGCTT
CAGTGCTTAGCTTACCCAACTTTGCAAGCAGATTGATTGAATGTCTGCCTTGCGTTCCTA
TGAGCTATTGCGCTTCCTTTGCCAATGGCTTGTTGATTGGTAGGTTCCTGCAAAATGCTT
TGCGCGCTGTTATTCAAGTTTCGCCTGCACGGCTTTGCTTGAGTGACGCTGCTCATGCAT
GCAACCGCTGGGATGCTGGCGCATGCCTCTAGCATGAAGTCAGACAA
>Symbiodinium; Clade H; H3
AACCAATGGCCTCCTGAACGTGCGTTGCACTCTCGGGATTTCCTGAGAGTATGTCTGCTT
CAGTGCTTAGCTTACCCAACTTTGCAAGCAGATTGAAATTTCTGTCTTGCGTTCCTATGA
GCTATTGCGCTCCTCGTGCCAATGGCTTGTTGATTGGCTGGTTTCTGCAAAATGCTTTGC
GCGCTGTTATTCAAGCTTTGCCCATGTGGCTCCGCTTGAGTGACGCTGCTCATGCATACA
ACCGCTGGGATGCTGGCGCATGCCTCTAGCATGAAGTCAGGCAA
>Symbiodinium; Clade H; H4
AACCAATGGCCTCCTGAACGTGCGTTGCACTCTCGGGATTTCCTGAGAGTATGTCTGCTT
CAGTGCTTAGCTTACCCAACTTTGCAAGCAGGTTGTCTGCCAAGCCTGCCTTTGCGTTCC
TATGAGCTATTGTGCTTCCTTTGCCAATGGCTTGTTGATTGGTAGGNTCCTGCAAAATGC
TTTGCGCGCTGTTATTCAAGTTTCGCCTGCACGGCTTTGCTTGAGTGACGCTGCTTATGC
GTGCGACCGCTGGGATGCTCGCCGAGCATGCCTCTAGCATGAAGTCAGACAA
>Symbiodinium; Clade H; H4a
AACCAATGGCCTCCTGAACGTGCGTTGCACTCTCGGGATTTCCTGAGAGTATGTCTGCTT
CAGTGCTTAGCTTACCCAACTTTGCAAGCAGGTTGTCTGCCAAGCCTGCGTTTGCGTTCC
TATGAGCTATTGTGCTTCCTTTGCCAATGGCTTGTTGATTGGTAGGTTCCTGCAAAATGC
TTTGCGCGCTGTTATTCAAGTTTCGCCTGCACGGCTTTGCTTGAGTGACGCTGCTTATGC
GTGCGACCGCTGGGATGCTCGCCGAGCATGCCTCTAGCATGAAGTCAGACAA
>Symbiodinium; Clade H; H5
AACCAATGGCCTCCTGAACGTGCGTTGCACTCTCGGGATTTCCTGAGAGTATGTCTGCTT
CAGTGCTTAGCTTACCCAACTTTGCAAGCAGGCTTAAAGTCTGCGTCGCGTTCCTATGAG
CTATTGTGCTTCCTTTGCCAATGGCTTGTTGAGTGGTAGGTTCCTGCAAAATGCTTTGCG
CGCTGTTATTCAAGTTTCGCCTGCACGGCTTTGCTTGAGTGACGCTGCTCATGCATGCAA
CCGCTGGGGTGCGCTCTGCGCATGCCTCTAGCATGAAGTCAGACAA
>Symbiodinium; Clade H; H5a
AACCAATGGCCTCCTGAACGTGCGTTGCACTCTCGGGATTTCCTGAGAGTATGTCTGCTT
CAGTGCTTAGCTTACCCAACTTTGCAAGCAGGCTTAAAGTCTGCGTCGCGTTCCTATGAG
CTATTGTGCTTCTTTTGCCAATGGCTTGTTGAGTGGTAGGTTCCTGCAAAATGCTTTGCG
CGCTGTTATTCAAGTTTCGCCTGCACGGCTTTGCTTGAGTGACGCTGCTCATGCATGCAA
CCGCTGGGGTGCGCTCTGCGCATGCCTCTAGCATGAAGTCAGACAA
>Symbiodinium; Clade H; H5b
AACCAATGGCCTCCTGAACGTGCGTTGCACTCTCGGGATTTCCTGAGAGTATGTCTGCTT
CAGTGCTTAGCTTACCCAACTTTGCAAGCAGGCTTAAAGTCTGCGTCGCGTTCCTATGAG
CTATTGTGCTTCTTCCTTTGCCAATGGCTTGTTGAGTGGTAGGTTCCTGCAAAATGCTTT
GCGCGCTGTTATTCAAGTTTCGCCTGCACGGCTTTGCTTGAGTGACGCTGCTCATGCATG
CAACCGCTGGGGTGCGCTCCGCGCATGCCTCTAGCATGAAGTCAGACAA
>Symbiodinium; Clade H; H6
AACCAATGGCCTCCTGAACGTGCGTTGCACTCTCGGGATTTCCTGAGAGTATGTCTGCTT
CAGTGCTTAGCTTGCAGATTTCTAGTCTTGAGCCATTGTCTTCTTTGCCAATGGCTTGTT
GAGTGGTAGGTTCCTGCAAAATGCTTTGCGCGCTGTTATTCAAGTTTCGCCTGCACGGCT
TTGCTTGAGTGACGCTGCTCATGCGTGCAACCGCTGGGATGCGCACACGCGCATGCCTCT
AGCATGAAACAAGCGAA
>Symbiodinium; Clade I; I1
AACCAATGGCCTCCTGAACGCTCATTGCACCCTTGGGATTTCCTGAGGGCATGTCTGCTT
CAGTGCTTAGCTTTTACACCTTCGTGCGGGCGCGATGTTTTCGTGTCCTGCACTCCTGCA
AGCCATCGCTCAGATTTGCTTCTGATGGCTTGTTGAATGATTGGCTGTTTTGCAAGCTCA
AGCGCTTTGTGATTCATAGCAAACCTATGGGATTCGCTTGGGTCGCGCTGCTGATGCCTA
CAGCCTTCAGCATGTGAAACCGCATGCATCTTAGCATGAAGTCAGACAAGAGAACCCGCT
GAATTTAAGCATATAAGTAA
>Symbiodinium; Clade I; I2
AACCAATGGCCTCCTGAACGCTCATTGCACCCTTGGGATTTCCTGAGGGCATGTCTGCTT
CAGTGCTTAGCTTTTACACCTTCGTGCGGGCGCGATGTTTTTGTGTCCTGCACTCCTGCA
AGCCATCGCTCAGATTTGTTTCTGATGGCTTGTTGAATTATTAGCTGTTTTGCAAGCTCA
AGCGCTTTGTGATTCATAGCAAACCTACGGGATTCGCTTGGGTCGCGCTGCTGATGCCTA
CAGCCTTCAGCATGTGAAGCCGCATGCATCTTAGCATGAAGTCAGACAAGAGAACCCGCT
GAATTTAAGCATATAAGTAA
>Symbiodinium; Clade I; I3
AACCAATGGCCTCCTGAACGCTCATTGCACCCTTGGGATTTCCTGAGGGCATGTCTGCTT
CAGTGCTTAGCTTTTACACCTTCCTGCAGGCGCGATGTTTTTGCGTTTTGCACTCCTGCA
AGCCATCGCTCAGATTTGCTTCTGATGGCTTGTTGAATTATTGGCTGTTTTGCAAGCTCA
AGCGCTTTGTGATTCATAGCAAACCCACGGGATTCGCTTGGGTCGCGCTGCTGATGCCTA
CAGCCTTCAGCATGTGAAGCCGCATGCATCTTAGCATGAAGTCAGACAAGAGAACCCGCT
GAATTTAAGCATATAAGTAA
>Symbiodinium; Clade I; I4
AACCAATGGCCTCCTGAACGCTCATTGCACCCTTGGGATTTCCTGAGGGCATGTCTGCTT
CAGTGCTTAGCTTTTACACCTTCCTGCAGGCGCGATGTTTTTGCGTCTTGCACTCCTGCA
AGCCATCGCTCAGATTTGCTTCTGATGGCTTGTTGAATTATTGGCTGTTTTGCAAGCTCA
AGCGCTTTGTGATTCATAGCAAACCCACGGGATTCGCTTGGGTCGCGCTGCTGATGCCTA
CAGCCTTCAGCATGTGAAGCCGCATGCATCTTAGCATGAAGTCAGACAAGAGAACCCGCT
GAATTTAAGCATATAAGTAA
