# Supplementary material for: Exploring mechanisms that affect coral cooperation: symbiont transmission mode, cell density and community composition
Source: PeerJ. 2018 Dec 3;6:e6047. doi: 10.7717/peerj.6047 (PMC6282938; doi:10.7717/peerj.6047)
Supplement: Supplemental Information 2 — This file is for review only. [file peerj-06-6047-s002.zip › SupplementaryDataFiles/lulu.log_20180620_191520]

####processing: sq40 #####
---hits: sq23 
---hits: sq175 
---hits: sq160 
---hits: sq149 
---hits: sq146 
---hits: sq145 
---hits: sq142 
---hits: sq141 
---hits: sq140 
---hits: sq124 
---hits: sq123 
---hits: sq117 
---hits: sq109 
---hits: sq99 
---hits: sq57 
---hits: sq183 
---hits: sq174 
---hits: sq161 
---hits: sq158 
---hits: sq132 
---hits: sq129 
---hits: sq8 
---hits: sq184 
---hits: sq165 
---hits: sq133 
---hits: sq130 
---hits: sq125 
---hits: sq102 
---hits: sq66 
---hits: sq63 
---hits: sq43 
---hits: sq42 
---hits: sq39 
---hits: sq36 
---hits: sq31 
---hits: sq24 
---hits: sq1 
---hits: sq90 
---hits: sq18 
---hits: sq16 
---hits: sq104 
---hits: sq156 
---hits: sq155 
---hits: sq151 
---hits: sq147 
---hits: sq122 
---hits: sq120 
---hits: sq119 
---hits: sq116 
---hits: sq110 
---hits: sq107 
---hits: sq105 
---hits: sq101 
---hits: sq96 
---hits: sq94 
---hits: sq92 
---hits: sq87 
---hits: sq79 
---hits: sq77 
---hits: sq76 
---hits: sq75 
---hits: sq60 
---hits: sq56 
---hits: sq49 
---hits: sq41 
---hits: sq38 
---hits: sq35 
---hits: sq34 
---hits: sq27 
---hits: sq25 
---hits: sq17 
---hits: sq14 
---hits: sq13 
---hits: sq12 
---hits: sq136 
---hits: sq70 
---hits: sq68 
---hits: sq45 
---hits: sq181 
---hits: sq178 
---hits: sq163 
---hits: sq152 
---hits: sq135 
---hits: sq134 
---hits: sq127 
---hits: sq121 
---hits: sq118 
---hits: sq98 
---hits: sq67 
---hits: sq59 
---hits: sq33 
---hits: sq182 
---hits: sq170 
---hits: sq164 
---hits: sq153 
---hits: sq80 
---hits: sq22 
---hits: sq187 
---hits: sq186 
---hits: sq172 
---hits: sq171 
---hits: sq157 
---hits: sq138 
---hits: sq85 
---hits: sq83 
---hits: sq71 
---hits: sq173 
---hits: sq144 
---hits: sq162 
---hits: sq131 
---hits: sq139 
---hits: sq185 
---hits: sq53 
---hits: sq180 
---hits: sq46 
---hits: sq6 
---hits: sq179 
---hits: sq176 
---hits: sq168 
---hits: sq154 
---hits: sq137 
---hits: sq44 
---hits: sq26 
---hits: sq20 
---hits: sq10 
---hits: sq113 
---hits: sq93 
---hits: sq167 
---hits: sq28 
---hits: sq177 
---hits: sq166 
---hits: sq100 
---hits: sq84 
---hits: sq88 
---hits: sq21 
---hits: sq112 
---hits: sq73 
---hits: sq32 
---hits: sq3 
---hits: sq150 
---hits: sq5 
---hits: sq143 
---hits: sq159 
---hits: sq128 
---hits: sq108 
---hits: sq97 
---hits: sq95 
---hits: sq86 
---hits: sq81 
---hits: sq29 
---hits: sq19 
---hits: sq11 
---hits: sq106 
---hits: sq114 
---hits: sq103 
---hits: sq74 
---hits: sq65 
---hits: sq52 
---hits: sq126 
---hits: sq91
---potential parent: 
No parent found!

####processing: sq1 #####
---hits: sq90 
---hits: sq16 
---hits: sq155 
---hits: sq151 
---hits: sq147 
---hits: sq119 
---hits: sq116 
---hits: sq107 
---hits: sq105 
---hits: sq101 
---hits: sq96 
---hits: sq87 
---hits: sq79 
---hits: sq77 
---hits: sq75 
---hits: sq60 
---hits: sq56 
---hits: sq49 
---hits: sq41 
---hits: sq38 
---hits: sq35 
---hits: sq27 
---hits: sq25 
---hits: sq17 
---hits: sq14 
---hits: sq13 
---hits: sq12 
---hits: sq8 
---hits: sq70 
---hits: sq178 
---hits: sq165 
---hits: sq135 
---hits: sq133 
---hits: sq130 
---hits: sq127 
---hits: sq125 
---hits: sq121 
---hits: sq118 
---hits: sq102 
---hits: sq98 
---hits: sq67 
---hits: sq66 
---hits: sq63 
---hits: sq59 
---hits: sq43 
---hits: sq42 
---hits: sq39 
---hits: sq36 
---hits: sq31 
---hits: sq24 
---hits: sq22 
---hits: sq171 
---hits: sq157 
---hits: sq156 
---hits: sq138 
---hits: sq122 
---hits: sq120 
---hits: sq110 
---hits: sq94 
---hits: sq76 
---hits: sq34 
---hits: sq85 
---hits: sq83 
---hits: sq163 
---hits: sq152 
---hits: sq134 
---hits: sq40 
---hits: sq33 
---hits: sq162 
---hits: sq153 
---hits: sq187 
---hits: sq186 
---hits: sq172 
---hits: sq92 
---hits: sq23 
---hits: sq175 
---hits: sq173 
---hits: sq160 
---hits: sq149 
---hits: sq146 
---hits: sq145 
---hits: sq144 
---hits: sq142 
---hits: sq141 
---hits: sq140 
---hits: sq124 
---hits: sq123 
---hits: sq117 
---hits: sq109 
---hits: sq99 
---hits: sq57 
---hits: sq183 
---hits: sq174 
---hits: sq161 
---hits: sq158 
---hits: sq132 
---hits: sq131 
---hits: sq129 
---hits: sq184 
---hits: sq18 
---hits: sq104 
---hits: sq185 
---hits: sq139 
---hits: sq136 
---hits: sq68 
---hits: sq53 
---hits: sq45 
---hits: sq181 
---hits: sq182 
---hits: sq180 
---hits: sq170 
---hits: sq164 
---hits: sq80 
---hits: sq46 
---hits: sq179 
---hits: sq176 
---hits: sq168 
---hits: sq154 
---hits: sq137 
---hits: sq71 
---hits: sq6 
---hits: sq93 
---hits: sq167 
---hits: sq28 
---hits: sq44 
---hits: sq26 
---hits: sq20 
---hits: sq10 
---hits: sq113 
---hits: sq88 
---hits: sq112 
---hits: sq73 
---hits: sq32 
---hits: sq177 
---hits: sq166 
---hits: sq150 
---hits: sq100 
---hits: sq84 
---hits: sq21 
---hits: sq128 
---hits: sq86 
---hits: sq3 
---hits: sq5 
---hits: sq143 
---hits: sq159 
---hits: sq108 
---hits: sq97 
---hits: sq95 
---hits: sq81 
---hits: sq52 
---hits: sq29 
---hits: sq19 
---hits: sq11 
---hits: sq106 
---hits: sq114 
---hits: sq103 
---hits: sq74 
---hits: sq65 
---hits: sq126 
---hits: sq91
---potential parent: sq40
------checking: sq40
------relative cooccurence: 0.956521739130435 which is sufficient!
------min avg abundance: 0
No parent found!

####processing: sq8 #####
---hits: sq165 
---hits: sq133 
---hits: sq130 
---hits: sq125 
---hits: sq102 
---hits: sq66 
---hits: sq63 
---hits: sq43 
---hits: sq42 
---hits: sq39 
---hits: sq36 
---hits: sq31 
---hits: sq24 
---hits: sq1 
---hits: sq90 
---hits: sq16 
---hits: sq156 
---hits: sq155 
---hits: sq151 
---hits: sq147 
---hits: sq122 
---hits: sq120 
---hits: sq119 
---hits: sq116 
---hits: sq110 
---hits: sq107 
---hits: sq105 
---hits: sq101 
---hits: sq96 
---hits: sq94 
---hits: sq87 
---hits: sq79 
---hits: sq77 
---hits: sq76 
---hits: sq75 
---hits: sq60 
---hits: sq56 
---hits: sq49 
---hits: sq41 
---hits: sq38 
---hits: sq35 
---hits: sq34 
---hits: sq27 
---hits: sq25 
---hits: sq17 
---hits: sq14 
---hits: sq13 
---hits: sq12 
---hits: sq70 
---hits: sq178 
---hits: sq163 
---hits: sq152 
---hits: sq135 
---hits: sq134 
---hits: sq127 
---hits: sq121 
---hits: sq118 
---hits: sq98 
---hits: sq67 
---hits: sq59 
---hits: sq40 
---hits: sq33 
---hits: sq153 
---hits: sq22 
---hits: sq187 
---hits: sq186 
---hits: sq172 
---hits: sq171 
---hits: sq157 
---hits: sq138 
---hits: sq92 
---hits: sq23 
---hits: sq85 
---hits: sq83 
---hits: sq175 
---hits: sq173 
---hits: sq160 
---hits: sq149 
---hits: sq146 
---hits: sq145 
---hits: sq144 
---hits: sq142 
---hits: sq141 
---hits: sq140 
---hits: sq124 
---hits: sq123 
---hits: sq117 
---hits: sq109 
---hits: sq99 
---hits: sq57 
---hits: sq162 
---hits: sq183 
---hits: sq174 
---hits: sq161 
---hits: sq158 
---hits: sq132 
---hits: sq131 
---hits: sq129 
---hits: sq184 
---hits: sq18 
---hits: sq104 
---hits: sq185 
---hits: sq139 
---hits: sq136 
---hits: sq68 
---hits: sq53 
---hits: sq45 
---hits: sq181 
---hits: sq182 
---hits: sq180 
---hits: sq170 
---hits: sq164 
---hits: sq80 
---hits: sq46 
---hits: sq179 
---hits: sq176 
---hits: sq168 
---hits: sq154 
---hits: sq137 
---hits: sq71 
---hits: sq6 
---hits: sq93 
---hits: sq167 
---hits: sq28 
---hits: sq44 
---hits: sq26 
---hits: sq20 
---hits: sq10 
---hits: sq113 
---hits: sq88 
---hits: sq112 
---hits: sq73 
---hits: sq32 
---hits: sq177 
---hits: sq166 
---hits: sq150 
---hits: sq100 
---hits: sq84 
---hits: sq21 
---hits: sq128 
---hits: sq86 
---hits: sq3 
---hits: sq5 
---hits: sq143 
---hits: sq159 
---hits: sq108 
---hits: sq97 
---hits: sq95 
---hits: sq81 
---hits: sq52 
---hits: sq29 
---hits: sq19 
---hits: sq11 
---hits: sq106 
---hits: sq114 
---hits: sq103 
---hits: sq74 
---hits: sq65 
---hits: sq126 
---hits: sq91
---potential parent: sq40 
---potential parent: sq1
------checking: sq40
------relative cooccurence: 1 which is sufficient!
------min avg abundance: 0.00584526467883883
------checking: sq1
------relative cooccurence: 1 which is sufficient!
------min avg abundance: 0.0389747191011236
No parent found!

####processing: sq2 #####
---hits: sq69 
---hits: sq64 
---hits: sq61 
---hits: sq58 
---hits: sq55 
---hits: sq54 
---hits: sq47 
---hits: sq37 
---hits: sq4 
---hits: sq115 
---hits: sq48 
---hits: sq30 
---hits: sq9 
---hits: sq7 
---hits: sq72 
---hits: sq15 
---hits: sq148 
---hits: sq191 
---hits: sq89 
---hits: sq78 
---hits: sq62 
---hits: sq50 
---hits: sq188 
---hits: sq51 
---hits: sq190 
---hits: sq82 
---hits: sq111
---potential parent: 
No parent found!

####processing: sq7 #####
---hits: sq4 
---hits: sq191 
---hits: sq89 
---hits: sq78 
---hits: sq50 
---hits: sq30 
---hits: sq9 
---hits: sq2 
---hits: sq72 
---hits: sq69 
---hits: sq64 
---hits: sq61 
---hits: sq58 
---hits: sq55 
---hits: sq54 
---hits: sq51 
---hits: sq47 
---hits: sq37 
---hits: sq15 
---hits: sq115 
---hits: sq62 
---hits: sq48 
---hits: sq148 
---hits: sq188 
---hits: sq190 
---hits: sq82 
---hits: sq111
---potential parent: sq2
------checking: sq2
------relative cooccurence: 0.947368421052632
No parent found!

####processing: sq12 #####
---hits: sq127 
---hits: sq1 
---hits: sq90 
---hits: sq16 
---hits: sq155 
---hits: sq151 
---hits: sq147 
---hits: sq119 
---hits: sq116 
---hits: sq107 
---hits: sq105 
---hits: sq101 
---hits: sq96 
---hits: sq87 
---hits: sq79 
---hits: sq77 
---hits: sq75 
---hits: sq60 
---hits: sq56 
---hits: sq49 
---hits: sq41 
---hits: sq38 
---hits: sq35 
---hits: sq27 
---hits: sq25 
---hits: sq17 
---hits: sq14 
---hits: sq13 
---hits: sq8 
---hits: sq70 
---hits: sq178 
---hits: sq165 
---hits: sq135 
---hits: sq133 
---hits: sq130 
---hits: sq125 
---hits: sq121 
---hits: sq118 
---hits: sq102 
---hits: sq98 
---hits: sq67 
---hits: sq66 
---hits: sq63 
---hits: sq59 
---hits: sq43 
---hits: sq42 
---hits: sq39 
---hits: sq36 
---hits: sq31 
---hits: sq24 
---hits: sq162 
---hits: sq22 
---hits: sq171 
---hits: sq157 
---hits: sq156 
---hits: sq138 
---hits: sq122 
---hits: sq120 
---hits: sq110 
---hits: sq94 
---hits: sq76 
---hits: sq34 
---hits: sq85 
---hits: sq83 
---hits: sq163 
---hits: sq152 
---hits: sq134 
---hits: sq40 
---hits: sq33 
---hits: sq153 
---hits: sq187 
---hits: sq186 
---hits: sq172 
---hits: sq92 
---hits: sq23 
---hits: sq175 
---hits: sq173 
---hits: sq160 
---hits: sq149 
---hits: sq146 
---hits: sq145 
---hits: sq144 
---hits: sq142 
---hits: sq141 
---hits: sq140 
---hits: sq124 
---hits: sq123 
---hits: sq117 
---hits: sq109 
---hits: sq99 
---hits: sq57 
---hits: sq183 
---hits: sq174 
---hits: sq161 
---hits: sq158 
---hits: sq132 
---hits: sq131 
---hits: sq129 
---hits: sq184 
---hits: sq18 
---hits: sq104 
---hits: sq185 
---hits: sq139 
---hits: sq136 
---hits: sq68 
---hits: sq53 
---hits: sq45 
---hits: sq181 
---hits: sq182 
---hits: sq180 
---hits: sq176 
---hits: sq170 
---hits: sq164 
---hits: sq80 
---hits: sq46 
---hits: sq179 
---hits: sq168 
---hits: sq154 
---hits: sq137 
---hits: sq71 
---hits: sq6 
---hits: sq93 
---hits: sq167 
---hits: sq28 
---hits: sq44 
---hits: sq26 
---hits: sq20 
---hits: sq10 
---hits: sq113 
---hits: sq88 
---hits: sq112 
---hits: sq73 
---hits: sq32 
---hits: sq177 
---hits: sq166 
---hits: sq150 
---hits: sq100 
---hits: sq84 
---hits: sq21 
---hits: sq128 
---hits: sq86 
---hits: sq3 
---hits: sq5 
---hits: sq143 
---hits: sq159 
---hits: sq108 
---hits: sq97 
---hits: sq95 
---hits: sq81 
---hits: sq52 
---hits: sq29 
---hits: sq19 
---hits: sq11 
---hits: sq106 
---hits: sq114 
---hits: sq103 
---hits: sq74 
---hits: sq65 
---hits: sq126 
---hits: sq91
---potential parent: sq40 
---potential parent: sq1 
---potential parent: sq8 
---potential parent: sq16 
---potential parent: sq17 
---potential parent: sq27
------checking: sq40
------relative cooccurence: 0.947368421052632
------checking: sq1
------relative cooccurence: 1 which is sufficient!
------min avg abundance: 4.9997540580423 which is OK!
SETTING sq12 to be an ERROR of sq1

------checking: sq8
------checking: sq16
------checking: sq17
------checking: sq27
####processing: sq16 #####
---hits: sq1 
---hits: sq90 
---hits: sq155 
---hits: sq151 
---hits: sq147 
---hits: sq119 
---hits: sq116 
---hits: sq107 
---hits: sq105 
---hits: sq101 
---hits: sq96 
---hits: sq87 
---hits: sq79 
---hits: sq77 
---hits: sq75 
---hits: sq60 
---hits: sq56 
---hits: sq49 
---hits: sq41 
---hits: sq38 
---hits: sq35 
---hits: sq27 
---hits: sq25 
---hits: sq17 
---hits: sq14 
---hits: sq13 
---hits: sq12 
---hits: sq8 
---hits: sq70 
---hits: sq125 
---hits: sq178 
---hits: sq165 
---hits: sq135 
---hits: sq133 
---hits: sq130 
---hits: sq127 
---hits: sq121 
---hits: sq118 
---hits: sq102 
---hits: sq98 
---hits: sq67 
---hits: sq66 
---hits: sq63 
---hits: sq59 
---hits: sq43 
---hits: sq42 
---hits: sq39 
---hits: sq36 
---hits: sq31 
---hits: sq24 
---hits: sq22 
---hits: sq171 
---hits: sq157 
---hits: sq156 
---hits: sq138 
---hits: sq122 
---hits: sq120 
---hits: sq110 
---hits: sq94 
---hits: sq85 
---hits: sq76 
---hits: sq34 
---hits: sq83 
---hits: sq163 
---hits: sq162 
---hits: sq152 
---hits: sq134 
---hits: sq40 
---hits: sq33 
---hits: sq153 
---hits: sq187 
---hits: sq186 
---hits: sq172 
---hits: sq92 
---hits: sq23 
---hits: sq175 
---hits: sq173 
---hits: sq160 
---hits: sq149 
---hits: sq146 
---hits: sq145 
---hits: sq144 
---hits: sq142 
---hits: sq141 
---hits: sq140 
---hits: sq124 
---hits: sq123 
---hits: sq117 
---hits: sq109 
---hits: sq99 
---hits: sq57 
---hits: sq183 
---hits: sq174 
---hits: sq161 
---hits: sq158 
---hits: sq132 
---hits: sq131 
---hits: sq129 
---hits: sq184 
---hits: sq18 
---hits: sq104 
---hits: sq139 
---hits: sq136 
---hits: sq68 
---hits: sq45 
---hits: sq185 
---hits: sq181 
---hits: sq53 
---hits: sq182 
---hits: sq170 
---hits: sq164 
---hits: sq80 
---hits: sq180 
---hits: sq46 
---hits: sq71 
---hits: sq179 
---hits: sq176 
---hits: sq168 
---hits: sq154 
---hits: sq137 
---hits: sq6 
---hits: sq167 
---hits: sq93 
---hits: sq28 
---hits: sq113 
---hits: sq88 
---hits: sq44 
---hits: sq26 
---hits: sq20 
---hits: sq10 
---hits: sq112 
---hits: sq73 
---hits: sq32 
---hits: sq177 
---hits: sq166 
---hits: sq150 
---hits: sq100 
---hits: sq84 
---hits: sq21 
---hits: sq128 
---hits: sq86 
---hits: sq3 
---hits: sq5 
---hits: sq143 
---hits: sq159 
---hits: sq108 
---hits: sq97 
---hits: sq95 
---hits: sq81 
---hits: sq52 
---hits: sq29 
---hits: sq19 
---hits: sq11 
---hits: sq106 
---hits: sq114 
---hits: sq103 
---hits: sq74 
---hits: sq65 
---hits: sq126 
---hits: sq91
---potential parent: sq40 
---potential parent: sq1 
---potential parent: sq8 
---potential parent: sq12 
---potential parent: sq17 
---potential parent: sq27
------checking: sq40
------relative cooccurence: 1 which is sufficient!
------min avg abundance: 0.00720720720720721
------checking: sq1
------relative cooccurence: 1 which is sufficient!
------min avg abundance: 7.38122332859175 which is OK!
SETTING sq16 to be an ERROR of sq1

------checking: sq8
------checking: sq12
------checking: sq17
------checking: sq27
####processing: sq17 #####
---hits: sq1 
---hits: sq90 
---hits: sq16 
---hits: sq155 
---hits: sq151 
---hits: sq147 
---hits: sq119 
---hits: sq116 
---hits: sq107 
---hits: sq105 
---hits: sq101 
---hits: sq96 
---hits: sq87 
---hits: sq79 
---hits: sq77 
---hits: sq76 
---hits: sq75 
---hits: sq60 
---hits: sq56 
---hits: sq49 
---hits: sq41 
---hits: sq38 
---hits: sq35 
---hits: sq27 
---hits: sq25 
---hits: sq14 
---hits: sq13 
---hits: sq12 
---hits: sq8 
---hits: sq70 
---hits: sq178 
---hits: sq165 
---hits: sq135 
---hits: sq133 
---hits: sq130 
---hits: sq127 
---hits: sq125 
---hits: sq121 
---hits: sq118 
---hits: sq102 
---hits: sq98 
---hits: sq67 
---hits: sq66 
---hits: sq63 
---hits: sq59 
---hits: sq43 
---hits: sq42 
---hits: sq39 
---hits: sq36 
---hits: sq31 
---hits: sq24 
---hits: sq22 
---hits: sq171 
---hits: sq157 
---hits: sq156 
---hits: sq138 
---hits: sq122 
---hits: sq120 
---hits: sq110 
---hits: sq94 
---hits: sq34 
---hits: sq85 
---hits: sq83 
---hits: sq163 
---hits: sq152 
---hits: sq134 
---hits: sq40 
---hits: sq33 
---hits: sq162 
---hits: sq153 
---hits: sq187 
---hits: sq186 
---hits: sq172 
---hits: sq92 
---hits: sq23 
---hits: sq175 
---hits: sq173 
---hits: sq160 
---hits: sq149 
---hits: sq146 
---hits: sq145 
---hits: sq144 
---hits: sq142 
---hits: sq141 
---hits: sq140 
---hits: sq124 
---hits: sq123 
---hits: sq117 
---hits: sq109 
---hits: sq99 
---hits: sq57 
---hits: sq183 
---hits: sq174 
---hits: sq161 
---hits: sq158 
---hits: sq132 
---hits: sq131 
---hits: sq129 
---hits: sq184 
---hits: sq18 
---hits: sq104 
---hits: sq185 
---hits: sq139 
---hits: sq136 
---hits: sq68 
---hits: sq53 
---hits: sq45 
---hits: sq181 
---hits: sq182 
---hits: sq180 
---hits: sq170 
---hits: sq164 
---hits: sq80 
---hits: sq46 
---hits: sq179 
---hits: sq176 
---hits: sq168 
---hits: sq154 
---hits: sq137 
---hits: sq71 
---hits: sq6 
---hits: sq93 
---hits: sq167 
---hits: sq28 
---hits: sq44 
---hits: sq26 
---hits: sq20 
---hits: sq10 
---hits: sq113 
---hits: sq88 
---hits: sq112 
---hits: sq73 
---hits: sq32 
---hits: sq177 
---hits: sq166 
---hits: sq150 
---hits: sq100 
---hits: sq84 
---hits: sq21 
---hits: sq128 
---hits: sq86 
---hits: sq3 
---hits: sq5 
---hits: sq143 
---hits: sq159 
---hits: sq108 
---hits: sq97 
---hits: sq95 
---hits: sq81 
---hits: sq52 
---hits: sq29 
---hits: sq19 
---hits: sq11 
---hits: sq106 
---hits: sq114 
---hits: sq103 
---hits: sq74 
---hits: sq65 
---hits: sq126 
---hits: sq91
---potential parent: sq40 
---potential parent: sq1 
---potential parent: sq8 
---potential parent: sq12 
---potential parent: sq16 
---potential parent: sq27
------checking: sq40
------relative cooccurence: 1 which is sufficient!
------min avg abundance: 0.0236742424242424
------checking: sq1
------relative cooccurence: 1 which is sufficient!
------min avg abundance: 8.24705882352941 which is OK!
SETTING sq17 to be an ERROR of sq1

------checking: sq8
------checking: sq12
------checking: sq16
------checking: sq27
####processing: sq27 #####
---hits: sq98 
---hits: sq90 
---hits: sq70 
---hits: sq1 
---hits: sq16 
---hits: sq157 
---hits: sq155 
---hits: sq151 
---hits: sq147 
---hits: sq138 
---hits: sq119 
---hits: sq116 
---hits: sq107 
---hits: sq105 
---hits: sq101 
---hits: sq96 
---hits: sq87 
---hits: sq79 
---hits: sq77 
---hits: sq76 
---hits: sq75 
---hits: sq60 
---hits: sq56 
---hits: sq49 
---hits: sq41 
---hits: sq38 
---hits: sq35 
---hits: sq25 
---hits: sq17 
---hits: sq14 
---hits: sq13 
---hits: sq12 
---hits: sq8 
---hits: sq178 
---hits: sq165 
---hits: sq135 
---hits: sq134 
---hits: sq133 
---hits: sq130 
---hits: sq127 
---hits: sq125 
---hits: sq121 
---hits: sq118 
---hits: sq102 
---hits: sq67 
---hits: sq66 
---hits: sq63 
---hits: sq59 
---hits: sq43 
---hits: sq42 
---hits: sq39 
---hits: sq36 
---hits: sq31 
---hits: sq24 
---hits: sq22 
---hits: sq85 
---hits: sq171 
---hits: sq156 
---hits: sq122 
---hits: sq120 
---hits: sq110 
---hits: sq94 
---hits: sq34 
---hits: sq83 
---hits: sq162 
---hits: sq163 
---hits: sq152 
---hits: sq40 
---hits: sq33 
---hits: sq153 
---hits: sq187 
---hits: sq186 
---hits: sq172 
---hits: sq92 
---hits: sq23 
---hits: sq175 
---hits: sq173 
---hits: sq160 
---hits: sq149 
---hits: sq146 
---hits: sq145 
---hits: sq144 
---hits: sq142 
---hits: sq141 
---hits: sq140 
---hits: sq132 
---hits: sq131 
---hits: sq124 
---hits: sq123 
---hits: sq117 
---hits: sq109 
---hits: sq99 
---hits: sq57 
---hits: sq184 
---hits: sq183 
---hits: sq174 
---hits: sq161 
---hits: sq158 
---hits: sq129 
---hits: sq104 
---hits: sq18 
---hits: sq181 
---hits: sq139 
---hits: sq136 
---hits: sq68 
---hits: sq45 
---hits: sq185 
---hits: sq176 
---hits: sq53 
---hits: sq182 
---hits: sq170 
---hits: sq164 
---hits: sq80 
---hits: sq180 
---hits: sq46 
---hits: sq71 
---hits: sq10 
---hits: sq179 
---hits: sq168 
---hits: sq154 
---hits: sq137 
---hits: sq167 
---hits: sq166 
---hits: sq28 
---hits: sq6 
---hits: sq93 
---hits: sq88 
---hits: sq112 
---hits: sq73 
---hits: sq44 
---hits: sq32 
---hits: sq26 
---hits: sq20 
---hits: sq113 
---hits: sq21 
---hits: sq5 
---hits: sq177 
---hits: sq150 
---hits: sq128 
---hits: sq100 
---hits: sq86 
---hits: sq84 
---hits: sq3 
---hits: sq143 
---hits: sq106 
---hits: sq159 
---hits: sq108 
---hits: sq97 
---hits: sq95 
---hits: sq81 
---hits: sq52 
---hits: sq29 
---hits: sq19 
---hits: sq11 
---hits: sq126 
---hits: sq114 
---hits: sq103 
---hits: sq74 
---hits: sq65 
---hits: sq91
---potential parent: sq40 
---potential parent: sq1 
---potential parent: sq8 
---potential parent: sq12 
---potential parent: sq16 
---potential parent: sq17
------checking: sq40
------relative cooccurence: 1 which is sufficient!
------min avg abundance: 0.0183066361556064
------checking: sq1
------relative cooccurence: 1 which is sufficient!
------min avg abundance: 8.35652173913043 which is OK!
SETTING sq27 to be an ERROR of sq1

------checking: sq8
------checking: sq12
------checking: sq16
------checking: sq17
####processing: sq4 #####
---hits: sq30 
---hits: sq9 
---hits: sq7 
---hits: sq2 
---hits: sq72 
---hits: sq69 
---hits: sq64 
---hits: sq61 
---hits: sq58 
---hits: sq55 
---hits: sq54 
---hits: sq47 
---hits: sq37 
---hits: sq15 
---hits: sq191 
---hits: sq115 
---hits: sq89 
---hits: sq78 
---hits: sq62 
---hits: sq50 
---hits: sq48 
---hits: sq51 
---hits: sq148 
---hits: sq188 
---hits: sq190 
---hits: sq82 
---hits: sq111
---potential parent: sq2 
---potential parent: sq7
------checking: sq2
------relative cooccurence: 0.944444444444444
------checking: sq7
------relative cooccurence: 0.944444444444444
No parent found!

####processing: sq13 #####
---hits: sq59 
---hits: sq1 
---hits: sq90 
---hits: sq16 
---hits: sq157 
---hits: sq155 
---hits: sq151 
---hits: sq147 
---hits: sq138 
---hits: sq119 
---hits: sq116 
---hits: sq107 
---hits: sq105 
---hits: sq101 
---hits: sq96 
---hits: sq87 
---hits: sq79 
---hits: sq77 
---hits: sq75 
---hits: sq60 
---hits: sq56 
---hits: sq49 
---hits: sq41 
---hits: sq38 
---hits: sq35 
---hits: sq34 
---hits: sq27 
---hits: sq25 
---hits: sq17 
---hits: sq14 
---hits: sq12 
---hits: sq8 
---hits: sq70 
---hits: sq178 
---hits: sq165 
---hits: sq163 
---hits: sq152 
---hits: sq135 
---hits: sq133 
---hits: sq130 
---hits: sq127 
---hits: sq125 
---hits: sq121 
---hits: sq118 
---hits: sq102 
---hits: sq98 
---hits: sq67 
---hits: sq66 
---hits: sq63 
---hits: sq43 
---hits: sq42 
---hits: sq39 
---hits: sq36 
---hits: sq33 
---hits: sq31 
---hits: sq24 
---hits: sq22 
---hits: sq172 
---hits: sq171 
---hits: sq156 
---hits: sq122 
---hits: sq120 
---hits: sq110 
---hits: sq94 
---hits: sq76 
---hits: sq85 
---hits: sq83 
---hits: sq134 
---hits: sq40 
---hits: sq162 
---hits: sq153 
---hits: sq187 
---hits: sq186 
---hits: sq92 
---hits: sq23 
---hits: sq175 
---hits: sq173 
---hits: sq160 
---hits: sq149 
---hits: sq146 
---hits: sq145 
---hits: sq144 
---hits: sq142 
---hits: sq141 
---hits: sq140 
---hits: sq124 
---hits: sq123 
---hits: sq117 
---hits: sq109 
---hits: sq99 
---hits: sq57 
---hits: sq183 
---hits: sq174 
---hits: sq161 
---hits: sq158 
---hits: sq132 
---hits: sq131 
---hits: sq129 
---hits: sq185 
---hits: sq184 
---hits: sq18 
---hits: sq104 
---hits: sq139 
---hits: sq136 
---hits: sq68 
---hits: sq53 
---hits: sq45 
---hits: sq181 
---hits: sq182 
---hits: sq180 
---hits: sq170 
---hits: sq164 
---hits: sq80 
---hits: sq46 
---hits: sq179 
---hits: sq176 
---hits: sq168 
---hits: sq154 
---hits: sq137 
---hits: sq71 
---hits: sq6 
---hits: sq93 
---hits: sq167 
---hits: sq28 
---hits: sq44 
---hits: sq26 
---hits: sq20 
---hits: sq10 
---hits: sq113 
---hits: sq88 
---hits: sq112 
---hits: sq73 
---hits: sq32 
---hits: sq177 
---hits: sq166 
---hits: sq150 
---hits: sq100 
---hits: sq84 
---hits: sq21 
---hits: sq128 
---hits: sq86 
---hits: sq3 
---hits: sq5 
---hits: sq143 
---hits: sq159 
---hits: sq108 
---hits: sq97 
---hits: sq95 
---hits: sq81 
---hits: sq52 
---hits: sq29 
---hits: sq19 
---hits: sq11 
---hits: sq106 
---hits: sq114 
---hits: sq103 
---hits: sq74 
---hits: sq65 
---hits: sq126 
---hits: sq91
---potential parent: sq40 
---potential parent: sq1 
---potential parent: sq8 
---potential parent: sq12 
---potential parent: sq16 
---potential parent: sq17 
---potential parent: sq27
------checking: sq40
------relative cooccurence: 1 which is sufficient!
------min avg abundance: 0.00472813238770686
------checking: sq1
------relative cooccurence: 1 which is sufficient!
------min avg abundance: 5.26494724501759 which is OK!
SETTING sq13 to be an ERROR of sq1

------checking: sq8
------checking: sq12
------checking: sq16
------checking: sq17
------checking: sq27
####processing: sq9 #####
---hits: sq72 
---hits: sq4 
---hits: sq89 
---hits: sq30 
---hits: sq7 
---hits: sq2 
---hits: sq69 
---hits: sq64 
---hits: sq61 
---hits: sq58 
---hits: sq55 
---hits: sq54 
---hits: sq47 
---hits: sq37 
---hits: sq15 
---hits: sq191 
---hits: sq115 
---hits: sq78 
---hits: sq62 
---hits: sq50 
---hits: sq48 
---hits: sq51 
---hits: sq148 
---hits: sq188 
---hits: sq190 
---hits: sq82 
---hits: sq111
---potential parent: sq2 
---potential parent: sq7 
---potential parent: sq4 
---potential parent: sq15
------checking: sq2
------relative cooccurence: 1 which is sufficient!
------min avg abundance: 1.72654155495979 which is OK!
SETTING sq9 to be an ERROR of sq2

------checking: sq7
------checking: sq4
------checking: sq15
####processing: sq15 #####
---hits: sq62 
---hits: sq4 
---hits: sq30 
---hits: sq9 
---hits: sq7 
---hits: sq2 
---hits: sq72 
---hits: sq69 
---hits: sq64 
---hits: sq61 
---hits: sq58 
---hits: sq55 
---hits: sq54 
---hits: sq47 
---hits: sq37 
---hits: sq191 
---hits: sq115 
---hits: sq89 
---hits: sq78 
---hits: sq50 
---hits: sq48 
---hits: sq51 
---hits: sq148 
---hits: sq188 
---hits: sq190 
---hits: sq82 
---hits: sq111
---potential parent: sq2 
---potential parent: sq7 
---potential parent: sq4 
---potential parent: sq9
------checking: sq2
------relative cooccurence: 1 which is sufficient!
------min avg abundance: 3.92436974789916 which is OK!
SETTING sq15 to be an ERROR of sq2

------checking: sq7
------checking: sq4
------checking: sq9
####processing: sq31 #####
---hits: sq8 
---hits: sq165 
---hits: sq133 
---hits: sq130 
---hits: sq125 
---hits: sq102 
---hits: sq66 
---hits: sq63 
---hits: sq43 
---hits: sq42 
---hits: sq39 
---hits: sq36 
---hits: sq24 
---hits: sq1 
---hits: sq90 
---hits: sq16 
---hits: sq156 
---hits: sq155 
---hits: sq151 
---hits: sq147 
---hits: sq122 
---hits: sq120 
---hits: sq119 
---hits: sq116 
---hits: sq110 
---hits: sq107 
---hits: sq105 
---hits: sq101 
---hits: sq96 
---hits: sq94 
---hits: sq87 
---hits: sq79 
---hits: sq77 
---hits: sq76 
---hits: sq75 
---hits: sq60 
---hits: sq56 
---hits: sq49 
---hits: sq41 
---hits: sq38 
---hits: sq35 
---hits: sq34 
---hits: sq27 
---hits: sq25 
---hits: sq17 
---hits: sq14 
---hits: sq13 
---hits: sq12 
---hits: sq70 
---hits: sq178 
---hits: sq163 
---hits: sq152 
---hits: sq135 
---hits: sq134 
---hits: sq127 
---hits: sq121 
---hits: sq118 
---hits: sq98 
---hits: sq67 
---hits: sq59 
---hits: sq40 
---hits: sq33 
---hits: sq153 
---hits: sq22 
---hits: sq85 
---hits: sq187 
---hits: sq186 
---hits: sq172 
---hits: sq171 
---hits: sq157 
---hits: sq138 
---hits: sq92 
---hits: sq23 
---hits: sq83 
---hits: sq162 
---hits: sq175 
---hits: sq173 
---hits: sq160 
---hits: sq149 
---hits: sq146 
---hits: sq145 
---hits: sq144 
---hits: sq142 
---hits: sq141 
---hits: sq140 
---hits: sq124 
---hits: sq123 
---hits: sq117 
---hits: sq109 
---hits: sq99 
---hits: sq57 
---hits: sq183 
---hits: sq174 
---hits: sq161 
---hits: sq158 
---hits: sq132 
---hits: sq131 
---hits: sq129 
---hits: sq18 
---hits: sq184 
---hits: sq104 
---hits: sq139 
---hits: sq136 
---hits: sq68 
---hits: sq45 
---hits: sq181 
---hits: sq185 
---hits: sq137 
---hits: sq53 
---hits: sq182 
---hits: sq170 
---hits: sq164 
---hits: sq80 
---hits: sq6 
---hits: sq180 
---hits: sq46 
---hits: sq71 
---hits: sq44 
---hits: sq26 
---hits: sq20 
---hits: sq10 
---hits: sq179 
---hits: sq176 
---hits: sq168 
---hits: sq154 
---hits: sq113 
---hits: sq177 
---hits: sq167 
---hits: sq166 
---hits: sq100 
---hits: sq84 
---hits: sq28 
---hits: sq93 
---hits: sq88 
---hits: sq112 
---hits: sq73 
---hits: sq32 
---hits: sq3 
---hits: sq21 
---hits: sq5 
---hits: sq150 
---hits: sq128 
---hits: sq86 
---hits: sq159 
---hits: sq108 
---hits: sq97 
---hits: sq95 
---hits: sq81 
---hits: sq29 
---hits: sq19 
---hits: sq11 
---hits: sq143 
---hits: sq106 
---hits: sq52 
---hits: sq114 
---hits: sq103 
---hits: sq74 
---hits: sq65 
---hits: sq126 
---hits: sq91
---potential parent: sq40 
---potential parent: sq1 
---potential parent: sq8 
---potential parent: sq12 
---potential parent: sq16 
---potential parent: sq17 
---potential parent: sq27 
---potential parent: sq13
------checking: sq40
------relative cooccurence: 1 which is sufficient!
------min avg abundance: 0.0282317979197623
------checking: sq1
------relative cooccurence: 1 which is sufficient!
------min avg abundance: 1.22576530612245 which is OK!
SETTING sq31 to be an ERROR of sq1

------checking: sq8
------checking: sq12
------checking: sq16
------checking: sq17
------checking: sq27
------checking: sq13
####processing: sq14 #####
---hits: sq1 
---hits: sq90 
---hits: sq16 
---hits: sq155 
---hits: sq151 
---hits: sq147 
---hits: sq119 
---hits: sq116 
---hits: sq107 
---hits: sq105 
---hits: sq101 
---hits: sq96 
---hits: sq87 
---hits: sq79 
---hits: sq77 
---hits: sq75 
---hits: sq60 
---hits: sq56 
---hits: sq49 
---hits: sq41 
---hits: sq38 
---hits: sq35 
---hits: sq27 
---hits: sq25 
---hits: sq17 
---hits: sq13 
---hits: sq12 
---hits: sq8 
---hits: sq83 
---hits: sq70 
---hits: sq178 
---hits: sq165 
---hits: sq135 
---hits: sq133 
---hits: sq130 
---hits: sq127 
---hits: sq125 
---hits: sq121 
---hits: sq118 
---hits: sq102 
---hits: sq98 
---hits: sq67 
---hits: sq66 
---hits: sq63 
---hits: sq59 
---hits: sq43 
---hits: sq42 
---hits: sq39 
---hits: sq36 
---hits: sq31 
---hits: sq24 
---hits: sq22 
---hits: sq171 
---hits: sq157 
---hits: sq156 
---hits: sq138 
---hits: sq122 
---hits: sq120 
---hits: sq110 
---hits: sq94 
---hits: sq76 
---hits: sq34 
---hits: sq85 
---hits: sq163 
---hits: sq152 
---hits: sq134 
---hits: sq40 
---hits: sq33 
---hits: sq162 
---hits: sq153 
---hits: sq187 
---hits: sq186 
---hits: sq172 
---hits: sq92 
---hits: sq23 
---hits: sq175 
---hits: sq173 
---hits: sq160 
---hits: sq149 
---hits: sq146 
---hits: sq145 
---hits: sq144 
---hits: sq142 
---hits: sq141 
---hits: sq140 
---hits: sq124 
---hits: sq123 
---hits: sq117 
---hits: sq109 
---hits: sq99 
---hits: sq57 
---hits: sq183 
---hits: sq174 
---hits: sq161 
---hits: sq158 
---hits: sq132 
---hits: sq131 
---hits: sq129 
---hits: sq184 
---hits: sq18 
---hits: sq104 
---hits: sq185 
---hits: sq139 
---hits: sq136 
---hits: sq68 
---hits: sq53 
---hits: sq45 
---hits: sq181 
---hits: sq182 
---hits: sq180 
---hits: sq170 
---hits: sq164 
---hits: sq80 
---hits: sq46 
---hits: sq179 
---hits: sq176 
---hits: sq168 
---hits: sq154 
---hits: sq137 
---hits: sq71 
---hits: sq6 
---hits: sq93 
---hits: sq167 
---hits: sq28 
---hits: sq44 
---hits: sq26 
---hits: sq20 
---hits: sq10 
---hits: sq113 
---hits: sq88 
---hits: sq112 
---hits: sq73 
---hits: sq32 
---hits: sq177 
---hits: sq166 
---hits: sq150 
---hits: sq100 
---hits: sq84 
---hits: sq21 
---hits: sq128 
---hits: sq86 
---hits: sq3 
---hits: sq5 
---hits: sq143 
---hits: sq159 
---hits: sq108 
---hits: sq97 
---hits: sq95 
---hits: sq81 
---hits: sq52 
---hits: sq29 
---hits: sq19 
---hits: sq11 
---hits: sq106 
---hits: sq114 
---hits: sq103 
---hits: sq74 
---hits: sq65 
---hits: sq126 
---hits: sq91
---potential parent: sq40 
---potential parent: sq1 
---potential parent: sq8 
---potential parent: sq12 
---potential parent: sq16 
---potential parent: sq17 
---potential parent: sq27 
---potential parent: sq13 
---potential parent: sq31
------checking: sq40
------relative cooccurence: 1 which is sufficient!
------min avg abundance: 0.0159642401021711
------checking: sq1
------relative cooccurence: 1 which is sufficient!
------min avg abundance: 6.13242835595777 which is OK!
SETTING sq14 to be an ERROR of sq1

------checking: sq8
------checking: sq12
------checking: sq16
------checking: sq17
------checking: sq27
------checking: sq13
------checking: sq31
####processing: sq22 #####
---hits: sq1 
---hits: sq90 
---hits: sq16 
---hits: sq155 
---hits: sq151 
---hits: sq147 
---hits: sq119 
---hits: sq116 
---hits: sq107 
---hits: sq105 
---hits: sq101 
---hits: sq96 
---hits: sq87 
---hits: sq83 
---hits: sq79 
---hits: sq77 
---hits: sq75 
---hits: sq60 
---hits: sq56 
---hits: sq49 
---hits: sq41 
---hits: sq38 
---hits: sq35 
---hits: sq27 
---hits: sq25 
---hits: sq17 
---hits: sq14 
---hits: sq13 
---hits: sq12 
---hits: sq8 
---hits: sq70 
---hits: sq178 
---hits: sq165 
---hits: sq135 
---hits: sq133 
---hits: sq130 
---hits: sq127 
---hits: sq125 
---hits: sq121 
---hits: sq118 
---hits: sq102 
---hits: sq98 
---hits: sq67 
---hits: sq66 
---hits: sq63 
---hits: sq59 
---hits: sq43 
---hits: sq42 
---hits: sq39 
---hits: sq36 
---hits: sq31 
---hits: sq24 
---hits: sq171 
---hits: sq157 
---hits: sq156 
---hits: sq138 
---hits: sq122 
---hits: sq120 
---hits: sq110 
---hits: sq94 
---hits: sq76 
---hits: sq34 
---hits: sq85 
---hits: sq163 
---hits: sq153 
---hits: sq152 
---hits: sq134 
---hits: sq40 
---hits: sq33 
---hits: sq162 
---hits: sq187 
---hits: sq186 
---hits: sq172 
---hits: sq92 
---hits: sq23 
---hits: sq175 
---hits: sq173 
---hits: sq160 
---hits: sq149 
---hits: sq146 
---hits: sq145 
---hits: sq144 
---hits: sq142 
---hits: sq141 
---hits: sq140 
---hits: sq124 
---hits: sq123 
---hits: sq117 
---hits: sq109 
---hits: sq99 
---hits: sq57 
---hits: sq132 
---hits: sq183 
---hits: sq174 
---hits: sq161 
---hits: sq158 
---hits: sq131 
---hits: sq129 
---hits: sq53 
---hits: sq184 
---hits: sq180 
---hits: sq93 
---hits: sq46 
---hits: sq18 
---hits: sq104 
---hits: sq185 
---hits: sq179 
---hits: sq176 
---hits: sq168 
---hits: sq154 
---hits: sq139 
---hits: sq137 
---hits: sq136 
---hits: sq68 
---hits: sq45 
---hits: sq181 
---hits: sq6 
---hits: sq182 
---hits: sq170 
---hits: sq167 
---hits: sq164 
---hits: sq80 
---hits: sq28 
---hits: sq88 
---hits: sq44 
---hits: sq26 
---hits: sq20 
---hits: sq10 
---hits: sq113 
---hits: sq112 
---hits: sq73 
---hits: sq71 
---hits: sq52 
---hits: sq32 
---hits: sq150 
---hits: sq177 
---hits: sq166 
---hits: sq100 
---hits: sq84 
---hits: sq128 
---hits: sq86 
---hits: sq21 
---hits: sq3 
---hits: sq5 
---hits: sq143 
---hits: sq159 
---hits: sq108 
---hits: sq97 
---hits: sq95 
---hits: sq81 
---hits: sq29 
---hits: sq19 
---hits: sq11 
---hits: sq106 
---hits: sq114 
---hits: sq103 
---hits: sq91 
---hits: sq74 
---hits: sq65 
---hits: sq126
---potential parent: sq40 
---potential parent: sq1 
---potential parent: sq8 
---potential parent: sq12 
---potential parent: sq16 
---potential parent: sq17 
---potential parent: sq27 
---potential parent: sq13 
---potential parent: sq31 
---potential parent: sq14 
---potential parent: sq25 
---potential parent: sq35
------checking: sq40
------relative cooccurence: 1 which is sufficient!
------min avg abundance: 0.032258064516129
------checking: sq1
------relative cooccurence: 1 which is sufficient!
------min avg abundance: 12.4412484700122 which is OK!
SETTING sq22 to be an ERROR of sq1

------checking: sq8
------checking: sq12
------checking: sq16
------checking: sq17
------checking: sq27
------checking: sq13
------checking: sq31
------checking: sq14
------checking: sq25
------checking: sq35
####processing: sq25 #####
---hits: sq178 
---hits: sq118 
---hits: sq1 
---hits: sq90 
---hits: sq16 
---hits: sq171 
---hits: sq155 
---hits: sq151 
---hits: sq147 
---hits: sq119 
---hits: sq116 
---hits: sq107 
---hits: sq105 
---hits: sq101 
---hits: sq96 
---hits: sq87 
---hits: sq79 
---hits: sq77 
---hits: sq75 
---hits: sq60 
---hits: sq56 
---hits: sq49 
---hits: sq41 
---hits: sq38 
---hits: sq35 
---hits: sq27 
---hits: sq17 
---hits: sq14 
---hits: sq13 
---hits: sq12 
---hits: sq8 
---hits: sq70 
---hits: sq165 
---hits: sq135 
---hits: sq133 
---hits: sq130 
---hits: sq127 
---hits: sq125 
---hits: sq121 
---hits: sq102 
---hits: sq98 
---hits: sq67 
---hits: sq66 
---hits: sq63 
---hits: sq59 
---hits: sq43 
---hits: sq42 
---hits: sq39 
---hits: sq36 
---hits: sq31 
---hits: sq24 
---hits: sq22 
---hits: sq157 
---hits: sq156 
---hits: sq138 
---hits: sq122 
---hits: sq120 
---hits: sq110 
---hits: sq94 
---hits: sq76 
---hits: sq34 
---hits: sq85 
---hits: sq83 
---hits: sq163 
---hits: sq152 
---hits: sq134 
---hits: sq40 
---hits: sq33 
---hits: sq162 
---hits: sq153 
---hits: sq187 
---hits: sq186 
---hits: sq172 
---hits: sq92 
---hits: sq23 
---hits: sq175 
---hits: sq173 
---hits: sq160 
---hits: sq149 
---hits: sq146 
---hits: sq145 
---hits: sq144 
---hits: sq142 
---hits: sq141 
---hits: sq140 
---hits: sq124 
---hits: sq123 
---hits: sq117 
---hits: sq109 
---hits: sq99 
---hits: sq57 
---hits: sq183 
---hits: sq174 
---hits: sq161 
---hits: sq158 
---hits: sq132 
---hits: sq131 
---hits: sq129 
---hits: sq184 
---hits: sq18 
---hits: sq104 
---hits: sq185 
---hits: sq139 
---hits: sq136 
---hits: sq68 
---hits: sq53 
---hits: sq45 
---hits: sq181 
---hits: sq182 
---hits: sq180 
---hits: sq170 
---hits: sq164 
---hits: sq80 
---hits: sq46 
---hits: sq179 
---hits: sq176 
---hits: sq168 
---hits: sq154 
---hits: sq137 
---hits: sq71 
---hits: sq6 
---hits: sq93 
---hits: sq167 
---hits: sq28 
---hits: sq44 
---hits: sq26 
---hits: sq20 
---hits: sq10 
---hits: sq113 
---hits: sq88 
---hits: sq112 
---hits: sq73 
---hits: sq32 
---hits: sq177 
---hits: sq166 
---hits: sq150 
---hits: sq100 
---hits: sq84 
---hits: sq21 
---hits: sq128 
---hits: sq86 
---hits: sq3 
---hits: sq5 
---hits: sq143 
---hits: sq159 
---hits: sq108 
---hits: sq97 
---hits: sq95 
---hits: sq81 
---hits: sq52 
---hits: sq29 
---hits: sq19 
---hits: sq11 
---hits: sq106 
---hits: sq114 
---hits: sq103 
---hits: sq74 
---hits: sq65 
---hits: sq126 
---hits: sq91
---potential parent: sq40 
---potential parent: sq1 
---potential parent: sq8 
---potential parent: sq12 
---potential parent: sq16 
---potential parent: sq17 
---potential parent: sq27 
---potential parent: sq13 
---potential parent: sq31 
---potential parent: sq14 
---potential parent: sq22 
---potential parent: sq35
------checking: sq40
------relative cooccurence: 1 which is sufficient!
------min avg abundance: 0.0184331797235023
------checking: sq1
------relative cooccurence: 1 which is sufficient!
------min avg abundance: 19.1267605633803 which is OK!
SETTING sq25 to be an ERROR of sq1

------checking: sq8
------checking: sq12
------checking: sq16
------checking: sq17
------checking: sq27
------checking: sq13
------checking: sq31
------checking: sq14
------checking: sq22
------checking: sq35
####processing: sq35 #####
---hits: sq36 
---hits: sq1 
---hits: sq90 
---hits: sq16 
---hits: sq155 
---hits: sq151 
---hits: sq147 
---hits: sq119 
---hits: sq116 
---hits: sq107 
---hits: sq105 
---hits: sq101 
---hits: sq96 
---hits: sq87 
---hits: sq79 
---hits: sq77 
---hits: sq75 
---hits: sq60 
---hits: sq56 
---hits: sq49 
---hits: sq41 
---hits: sq38 
---hits: sq27 
---hits: sq25 
---hits: sq17 
---hits: sq14 
---hits: sq13 
---hits: sq12 
---hits: sq8 
---hits: sq70 
---hits: sq178 
---hits: sq165 
---hits: sq135 
---hits: sq133 
---hits: sq130 
---hits: sq127 
---hits: sq125 
---hits: sq121 
---hits: sq118 
---hits: sq102 
---hits: sq98 
---hits: sq67 
---hits: sq66 
---hits: sq63 
---hits: sq59 
---hits: sq43 
---hits: sq42 
---hits: sq39 
---hits: sq31 
---hits: sq24 
---hits: sq22 
---hits: sq171 
---hits: sq157 
---hits: sq156 
---hits: sq138 
---hits: sq122 
---hits: sq120 
---hits: sq110 
---hits: sq94 
---hits: sq76 
---hits: sq34 
---hits: sq85 
---hits: sq83 
---hits: sq163 
---hits: sq152 
---hits: sq134 
---hits: sq124 
---hits: sq40 
---hits: sq33 
---hits: sq162 
---hits: sq153 
---hits: sq187 
---hits: sq186 
---hits: sq172 
---hits: sq92 
---hits: sq23 
---hits: sq175 
---hits: sq173 
---hits: sq160 
---hits: sq149 
---hits: sq146 
---hits: sq145 
---hits: sq144 
---hits: sq142 
---hits: sq141 
---hits: sq140 
---hits: sq123 
---hits: sq117 
---hits: sq109 
---hits: sq99 
---hits: sq57 
---hits: sq183 
---hits: sq174 
---hits: sq161 
---hits: sq158 
---hits: sq132 
---hits: sq131 
---hits: sq129 
---hits: sq184 
---hits: sq18 
---hits: sq104 
---hits: sq185 
---hits: sq139 
---hits: sq136 
---hits: sq68 
---hits: sq53 
---hits: sq45 
---hits: sq181 
---hits: sq182 
---hits: sq180 
---hits: sq170 
---hits: sq164 
---hits: sq80 
---hits: sq46 
---hits: sq179 
---hits: sq176 
---hits: sq168 
---hits: sq154 
---hits: sq137 
---hits: sq71 
---hits: sq44 
---hits: sq6 
---hits: sq93 
---hits: sq167 
---hits: sq28 
---hits: sq26 
---hits: sq20 
---hits: sq10 
---hits: sq113 
---hits: sq88 
---hits: sq112 
---hits: sq73 
---hits: sq32 
---hits: sq177 
---hits: sq166 
---hits: sq150 
---hits: sq100 
---hits: sq84 
---hits: sq21 
---hits: sq128 
---hits: sq86 
---hits: sq29 
---hits: sq3 
---hits: sq5 
---hits: sq143 
---hits: sq159 
---hits: sq108 
---hits: sq97 
---hits: sq95 
---hits: sq81 
---hits: sq52 
---hits: sq19 
---hits: sq11 
---hits: sq106 
---hits: sq114 
---hits: sq103 
---hits: sq74 
---hits: sq65 
---hits: sq126 
---hits: sq91
---potential parent: sq40 
---potential parent: sq1 
---potential parent: sq8 
---potential parent: sq12 
---potential parent: sq16 
---potential parent: sq17 
---potential parent: sq27 
---potential parent: sq13 
---potential parent: sq31 
---potential parent: sq14 
---potential parent: sq22 
---potential parent: sq25
------checking: sq40
------relative cooccurence: 1 which is sufficient!
------min avg abundance: 0.0869565217391304
------checking: sq1
------relative cooccurence: 1 which is sufficient!
------min avg abundance: 27.6836734693878 which is OK!
SETTING sq35 to be an ERROR of sq1

------checking: sq8
------checking: sq12
------checking: sq16
------checking: sq17
------checking: sq27
------checking: sq13
------checking: sq31
------checking: sq14
------checking: sq22
------checking: sq25
####processing: sq6 #####
---hits: sq44 
---hits: sq26 
---hits: sq20 
---hits: sq10 
---hits: sq113 
---hits: sq177 
---hits: sq166 
---hits: sq100 
---hits: sq84 
---hits: sq137 
---hits: sq53 
---hits: sq3 
---hits: sq21 
---hits: sq5 
---hits: sq180 
---hits: sq159 
---hits: sq108 
---hits: sq97 
---hits: sq95 
---hits: sq81 
---hits: sq46 
---hits: sq29 
---hits: sq19 
---hits: sq11 
---hits: sq143 
---hits: sq106 
---hits: sq179 
---hits: sq176 
---hits: sq168 
---hits: sq154 
---hits: sq114 
---hits: sq103 
---hits: sq74 
---hits: sq65 
---hits: sq126 
---hits: sq28 
---hits: sq93 
---hits: sq88 
---hits: sq167 
---hits: sq112 
---hits: sq73 
---hits: sq32 
---hits: sq150 
---hits: sq128 
---hits: sq86 
---hits: sq31 
---hits: sq52 
---hits: sq8 
---hits: sq165 
---hits: sq155 
---hits: sq133 
---hits: sq130 
---hits: sq125 
---hits: sq102 
---hits: sq91 
---hits: sq66 
---hits: sq63 
---hits: sq43 
---hits: sq42 
---hits: sq39 
---hits: sq36 
---hits: sq24 
---hits: sq1 
---hits: sq90 
---hits: sq22 
---hits: sq16 
---hits: sq156 
---hits: sq151 
---hits: sq147 
---hits: sq122 
---hits: sq120 
---hits: sq119 
---hits: sq116 
---hits: sq110 
---hits: sq107 
---hits: sq105 
---hits: sq101 
---hits: sq96 
---hits: sq94 
---hits: sq87 
---hits: sq79 
---hits: sq77 
---hits: sq76 
---hits: sq75 
---hits: sq60 
---hits: sq59 
---hits: sq56 
---hits: sq49 
---hits: sq41 
---hits: sq40 
---hits: sq38 
---hits: sq35 
---hits: sq34 
---hits: sq27 
---hits: sq25 
---hits: sq17 
---hits: sq14 
---hits: sq13 
---hits: sq12 
---hits: sq83 
---hits: sq70 
---hits: sq178 
---hits: sq163 
---hits: sq152 
---hits: sq135 
---hits: sq134 
---hits: sq127 
---hits: sq121 
---hits: sq118 
---hits: sq98 
---hits: sq92 
---hits: sq67 
---hits: sq33 
---hits: sq23 
---hits: sq153 
---hits: sq85 
---hits: sq187 
---hits: sq186 
---hits: sq175 
---hits: sq172 
---hits: sq171 
---hits: sq160 
---hits: sq158 
---hits: sq157 
---hits: sq149 
---hits: sq146 
---hits: sq145 
---hits: sq142 
---hits: sq141 
---hits: sq140 
---hits: sq138 
---hits: sq124 
---hits: sq123 
---hits: sq117 
---hits: sq109 
---hits: sq99 
---hits: sq57 
---hits: sq162 
---hits: sq183 
---hits: sq174 
---hits: sq173 
---hits: sq161 
---hits: sq144 
---hits: sq132 
---hits: sq129 
---hits: sq18 
---hits: sq184 
---hits: sq131 
---hits: sq104 
---hits: sq139 
---hits: sq136 
---hits: sq68 
---hits: sq45 
---hits: sq181 
---hits: sq182 
---hits: sq170 
---hits: sq164 
---hits: sq80 
---hits: sq185 
---hits: sq71
---potential parent: sq40 
---potential parent: sq1 
---potential parent: sq8 
---potential parent: sq12 
---potential parent: sq16 
---potential parent: sq17 
---potential parent: sq27 
---potential parent: sq13 
---potential parent: sq31 
---potential parent: sq14 
---potential parent: sq22 
---potential parent: sq25 
---potential parent: sq35 
---potential parent: sq10
------checking: sq40
------relative cooccurence: 1 which is sufficient!
------min avg abundance: 0.000574877838459327
------checking: sq1
------relative cooccurence: 0.785714285714286
------checking: sq8
------relative cooccurence: 0.785714285714286
------checking: sq12
------relative cooccurence: 0.714285714285714
------checking: sq16
------relative cooccurence: 0.714285714285714
------checking: sq17
------relative cooccurence: 0.642857142857143
------checking: sq27
------relative cooccurence: 0.642857142857143
------checking: sq13
------relative cooccurence: 0.714285714285714
------checking: sq31
------relative cooccurence: 0.785714285714286
------checking: sq14
------relative cooccurence: 0.571428571428571
------checking: sq22
------relative cooccurence: 0.571428571428571
------checking: sq25
------relative cooccurence: 0.5
------checking: sq35
------relative cooccurence: 0.5
------checking: sq10
------relative cooccurence: 0.928571428571429
No parent found!

####processing: sq10 #####
---hits: sq166 
---hits: sq6 
---hits: sq44 
---hits: sq26 
---hits: sq20 
---hits: sq113 
---hits: sq177 
---hits: sq100 
---hits: sq84 
---hits: sq5 
---hits: sq3 
---hits: sq21 
---hits: sq176 
---hits: sq137 
---hits: sq106 
---hits: sq53 
---hits: sq159 
---hits: sq108 
---hits: sq97 
---hits: sq95 
---hits: sq81 
---hits: sq29 
---hits: sq19 
---hits: sq11 
---hits: sq143 
---hits: sq180 
---hits: sq126 
---hits: sq46 
---hits: sq114 
---hits: sq103 
---hits: sq74 
---hits: sq65 
---hits: sq179 
---hits: sq168 
---hits: sq154 
---hits: sq28 
---hits: sq88 
---hits: sq167 
---hits: sq112 
---hits: sq93 
---hits: sq73 
---hits: sq32 
---hits: sq128 
---hits: sq86 
---hits: sq150 
---hits: sq31 
---hits: sq52 
---hits: sq76 
---hits: sq27 
---hits: sq8 
---hits: sq91 
---hits: sq165 
---hits: sq155 
---hits: sq134 
---hits: sq133 
---hits: sq130 
---hits: sq125 
---hits: sq102 
---hits: sq98 
---hits: sq90 
---hits: sq70 
---hits: sq66 
---hits: sq63 
---hits: sq43 
---hits: sq42 
---hits: sq39 
---hits: sq36 
---hits: sq24 
---hits: sq1 
---hits: sq22 
---hits: sq16 
---hits: sq157 
---hits: sq156 
---hits: sq151 
---hits: sq147 
---hits: sq138 
---hits: sq122 
---hits: sq120 
---hits: sq119 
---hits: sq116 
---hits: sq110 
---hits: sq107 
---hits: sq105 
---hits: sq101 
---hits: sq96 
---hits: sq94 
---hits: sq87 
---hits: sq79 
---hits: sq77 
---hits: sq75 
---hits: sq60 
---hits: sq59 
---hits: sq56 
---hits: sq49 
---hits: sq41 
---hits: sq40 
---hits: sq38 
---hits: sq35 
---hits: sq34 
---hits: sq25 
---hits: sq17 
---hits: sq14 
---hits: sq13 
---hits: sq12 
---hits: sq83 
---hits: sq178 
---hits: sq163 
---hits: sq152 
---hits: sq135 
---hits: sq127 
---hits: sq121 
---hits: sq118 
---hits: sq92 
---hits: sq85 
---hits: sq67 
---hits: sq33 
---hits: sq23 
---hits: sq153 
---hits: sq187 
---hits: sq186 
---hits: sq175 
---hits: sq172 
---hits: sq171 
---hits: sq162 
---hits: sq160 
---hits: sq158 
---hits: sq149 
---hits: sq146 
---hits: sq145 
---hits: sq142 
---hits: sq141 
---hits: sq140 
---hits: sq132 
---hits: sq124 
---hits: sq123 
---hits: sq117 
---hits: sq109 
---hits: sq99 
---hits: sq57 
---hits: sq184 
---hits: sq183 
---hits: sq174 
---hits: sq173 
---hits: sq161 
---hits: sq144 
---hits: sq131 
---hits: sq129 
---hits: sq104 
---hits: sq18 
---hits: sq181 
---hits: sq139 
---hits: sq136 
---hits: sq68 
---hits: sq45 
---hits: sq182 
---hits: sq170 
---hits: sq164 
---hits: sq80 
---hits: sq71 
---hits: sq185
---potential parent: sq40 
---potential parent: sq1 
---potential parent: sq8 
---potential parent: sq12 
---potential parent: sq16 
---potential parent: sq17 
---potential parent: sq27 
---potential parent: sq13 
---potential parent: sq31 
---potential parent: sq14 
---potential parent: sq22 
---potential parent: sq25 
---potential parent: sq35 
---potential parent: sq6
------checking: sq40
------relative cooccurence: 1 which is sufficient!
------min avg abundance: 0.000876808417360807
------checking: sq1
------relative cooccurence: 0.785714285714286
------checking: sq8
------relative cooccurence: 0.785714285714286
------checking: sq12
------relative cooccurence: 0.642857142857143
------checking: sq16
------relative cooccurence: 0.642857142857143
------checking: sq17
------relative cooccurence: 0.571428571428571
------checking: sq27
------relative cooccurence: 0.571428571428571
------checking: sq13
------relative cooccurence: 0.642857142857143
------checking: sq31
------relative cooccurence: 0.785714285714286
------checking: sq14
------relative cooccurence: 0.5
------checking: sq22
------relative cooccurence: 0.5
------checking: sq25
------relative cooccurence: 0.428571428571429
------checking: sq35
------relative cooccurence: 0.428571428571429
------checking: sq6
------relative cooccurence: 0.928571428571429
No parent found!

####processing: sq20 #####
---hits: sq177 
---hits: sq84 
---hits: sq6 
---hits: sq44 
---hits: sq26 
---hits: sq10 
---hits: sq113 
---hits: sq166 
---hits: sq100 
---hits: sq11 
---hits: sq137 
---hits: sq103 
---hits: sq74 
---hits: sq53 
---hits: sq3 
---hits: sq21 
---hits: sq5 
---hits: sq180 
---hits: sq159 
---hits: sq108 
---hits: sq97 
---hits: sq95 
---hits: sq81 
---hits: sq46 
---hits: sq29 
---hits: sq19 
---hits: sq143 
---hits: sq106 
---hits: sq179 
---hits: sq176 
---hits: sq168 
---hits: sq154 
---hits: sq114 
---hits: sq65 
---hits: sq126 
---hits: sq28 
---hits: sq93 
---hits: sq88 
---hits: sq167 
---hits: sq112 
---hits: sq73 
---hits: sq32 
---hits: sq150 
---hits: sq128 
---hits: sq86 
---hits: sq31 
---hits: sq52 
---hits: sq8 
---hits: sq165 
---hits: sq155 
---hits: sq133 
---hits: sq130 
---hits: sq125 
---hits: sq102 
---hits: sq96 
---hits: sq91 
---hits: sq66 
---hits: sq63 
---hits: sq43 
---hits: sq42 
---hits: sq39 
---hits: sq36 
---hits: sq24 
---hits: sq1 
---hits: sq90 
---hits: sq22 
---hits: sq16 
---hits: sq156 
---hits: sq151 
---hits: sq147 
---hits: sq122 
---hits: sq120 
---hits: sq119 
---hits: sq116 
---hits: sq110 
---hits: sq107 
---hits: sq105 
---hits: sq101 
---hits: sq94 
---hits: sq87 
---hits: sq79 
---hits: sq77 
---hits: sq76 
---hits: sq75 
---hits: sq60 
---hits: sq59 
---hits: sq56 
---hits: sq49 
---hits: sq41 
---hits: sq40 
---hits: sq38 
---hits: sq35 
---hits: sq34 
---hits: sq27 
---hits: sq25 
---hits: sq17 
---hits: sq14 
---hits: sq13 
---hits: sq12 
---hits: sq83 
---hits: sq70 
---hits: sq178 
---hits: sq163 
---hits: sq152 
---hits: sq135 
---hits: sq134 
---hits: sq127 
---hits: sq121 
---hits: sq118 
---hits: sq98 
---hits: sq92 
---hits: sq67 
---hits: sq33 
---hits: sq23 
---hits: sq153 
---hits: sq85 
---hits: sq187 
---hits: sq186 
---hits: sq175 
---hits: sq172 
---hits: sq171 
---hits: sq160 
---hits: sq158 
---hits: sq157 
---hits: sq149 
---hits: sq146 
---hits: sq145 
---hits: sq142 
---hits: sq141 
---hits: sq140 
---hits: sq138 
---hits: sq124 
---hits: sq123 
---hits: sq117 
---hits: sq109 
---hits: sq99 
---hits: sq57 
---hits: sq162 
---hits: sq183 
---hits: sq174 
---hits: sq173 
---hits: sq161 
---hits: sq144 
---hits: sq132 
---hits: sq129 
---hits: sq18 
---hits: sq184 
---hits: sq131 
---hits: sq104 
---hits: sq139 
---hits: sq136 
---hits: sq68 
---hits: sq45 
---hits: sq181 
---hits: sq182 
---hits: sq170 
---hits: sq164 
---hits: sq80 
---hits: sq185 
---hits: sq71
---potential parent: sq40 
---potential parent: sq1 
---potential parent: sq8 
---potential parent: sq12 
---potential parent: sq16 
---potential parent: sq17 
---potential parent: sq27 
---potential parent: sq13 
---potential parent: sq31 
---potential parent: sq14 
---potential parent: sq22 
---potential parent: sq25 
---potential parent: sq35 
---potential parent: sq6 
---potential parent: sq10
------checking: sq40
------relative cooccurence: 1 which is sufficient!
------min avg abundance: 0.00234649980445835
------checking: sq1
------relative cooccurence: 0.769230769230769
------checking: sq8
------relative cooccurence: 0.769230769230769
------checking: sq12
------relative cooccurence: 0.692307692307692
------checking: sq16
------relative cooccurence: 0.692307692307692
------checking: sq17
------relative cooccurence: 0.615384615384615
------checking: sq27
------relative cooccurence: 0.615384615384615
------checking: sq13
------relative cooccurence: 0.692307692307692
------checking: sq31
------relative cooccurence: 0.769230769230769
------checking: sq14
------relative cooccurence: 0.538461538461538
------checking: sq22
------relative cooccurence: 0.538461538461538
------checking: sq25
------relative cooccurence: 0.461538461538462
------checking: sq35
------relative cooccurence: 0.461538461538462
------checking: sq6
------relative cooccurence: 1 which is sufficient!
------min avg abundance: 2.32786885245902 which is OK!
SETTING sq20 to be an ERROR of sq6

------checking: sq10
####processing: sq30 #####
---hits: sq4 
---hits: sq9 
---hits: sq7 
---hits: sq2 
---hits: sq72 
---hits: sq69 
---hits: sq64 
---hits: sq61 
---hits: sq58 
---hits: sq55 
---hits: sq54 
---hits: sq47 
---hits: sq37 
---hits: sq15 
---hits: sq191 
---hits: sq115 
---hits: sq89 
---hits: sq78 
---hits: sq62 
---hits: sq50 
---hits: sq48 
---hits: sq51 
---hits: sq148 
---hits: sq188 
---hits: sq190 
---hits: sq82 
---hits: sq111
---potential parent: sq2 
---potential parent: sq7 
---potential parent: sq4 
---potential parent: sq9 
---potential parent: sq15
------checking: sq2
------relative cooccurence: 1 which is sufficient!
------min avg abundance: 14.6363636363636 which is OK!
SETTING sq30 to be an ERROR of sq2

------checking: sq7
------checking: sq4
------checking: sq9
------checking: sq15
####processing: sq26 #####
---hits: sq6 
---hits: sq44 
---hits: sq20 
---hits: sq10 
---hits: sq113 
---hits: sq177 
---hits: sq166 
---hits: sq100 
---hits: sq84 
---hits: sq19 
---hits: sq137 
---hits: sq114 
---hits: sq53 
---hits: sq3 
---hits: sq21 
---hits: sq5 
---hits: sq180 
---hits: sq159 
---hits: sq108 
---hits: sq97 
---hits: sq95 
---hits: sq81 
---hits: sq46 
---hits: sq29 
---hits: sq11 
---hits: sq143 
---hits: sq106 
---hits: sq179 
---hits: sq176 
---hits: sq168 
---hits: sq154 
---hits: sq103 
---hits: sq74 
---hits: sq65 
---hits: sq126 
---hits: sq28 
---hits: sq93 
---hits: sq88 
---hits: sq167 
---hits: sq112 
---hits: sq73 
---hits: sq32 
---hits: sq150 
---hits: sq128 
---hits: sq86 
---hits: sq31 
---hits: sq52 
---hits: sq8 
---hits: sq165 
---hits: sq155 
---hits: sq133 
---hits: sq130 
---hits: sq125 
---hits: sq102 
---hits: sq91 
---hits: sq66 
---hits: sq63 
---hits: sq43 
---hits: sq42 
---hits: sq39 
---hits: sq36 
---hits: sq24 
---hits: sq1 
---hits: sq90 
---hits: sq22 
---hits: sq16 
---hits: sq156 
---hits: sq151 
---hits: sq147 
---hits: sq122 
---hits: sq120 
---hits: sq119 
---hits: sq116 
---hits: sq110 
---hits: sq107 
---hits: sq105 
---hits: sq101 
---hits: sq96 
---hits: sq94 
---hits: sq87 
---hits: sq79 
---hits: sq77 
---hits: sq76 
---hits: sq75 
---hits: sq60 
---hits: sq59 
---hits: sq56 
---hits: sq49 
---hits: sq41 
---hits: sq40 
---hits: sq38 
---hits: sq35 
---hits: sq34 
---hits: sq27 
---hits: sq25 
---hits: sq17 
---hits: sq14 
---hits: sq13 
---hits: sq12 
---hits: sq83 
---hits: sq70 
---hits: sq178 
---hits: sq163 
---hits: sq152 
---hits: sq135 
---hits: sq134 
---hits: sq127 
---hits: sq121 
---hits: sq118 
---hits: sq98 
---hits: sq92 
---hits: sq67 
---hits: sq33 
---hits: sq23 
---hits: sq153 
---hits: sq85 
---hits: sq187 
---hits: sq186 
---hits: sq175 
---hits: sq172 
---hits: sq171 
---hits: sq160 
---hits: sq158 
---hits: sq157 
---hits: sq149 
---hits: sq146 
---hits: sq145 
---hits: sq142 
---hits: sq141 
---hits: sq140 
---hits: sq138 
---hits: sq124 
---hits: sq123 
---hits: sq117 
---hits: sq109 
---hits: sq99 
---hits: sq57 
---hits: sq162 
---hits: sq183 
---hits: sq174 
---hits: sq173 
---hits: sq161 
---hits: sq144 
---hits: sq132 
---hits: sq129 
---hits: sq18 
---hits: sq184 
---hits: sq131 
---hits: sq104 
---hits: sq139 
---hits: sq136 
---hits: sq68 
---hits: sq45 
---hits: sq181 
---hits: sq182 
---hits: sq170 
---hits: sq164 
---hits: sq80 
---hits: sq185 
---hits: sq71
---potential parent: sq40 
---potential parent: sq1 
---potential parent: sq8 
---potential parent: sq12 
---potential parent: sq16 
---potential parent: sq17 
---potential parent: sq27 
---potential parent: sq13 
---potential parent: sq31 
---potential parent: sq14 
---potential parent: sq22 
---potential parent: sq25 
---potential parent: sq35 
---potential parent: sq6 
---potential parent: sq10 
---potential parent: sq20 
---potential parent: sq38 
---potential parent: sq67
------checking: sq40
------relative cooccurence: 1 which is sufficient!
------min avg abundance: 0.00442477876106195
------checking: sq1
------relative cooccurence: 0.833333333333333
------checking: sq8
------relative cooccurence: 0.833333333333333
------checking: sq12
------relative cooccurence: 0.75
------checking: sq16
------relative cooccurence: 0.75
------checking: sq17
------relative cooccurence: 0.666666666666667
------checking: sq27
------relative cooccurence: 0.666666666666667
------checking: sq13
------relative cooccurence: 0.75
------checking: sq31
------relative cooccurence: 0.833333333333333
------checking: sq14
------relative cooccurence: 0.583333333333333
------checking: sq22
------relative cooccurence: 0.583333333333333
------checking: sq25
------relative cooccurence: 0.5
------checking: sq35
------relative cooccurence: 0.5
------checking: sq6
------relative cooccurence: 1 which is sufficient!
------min avg abundance: 5.91875923190547 which is OK!
SETTING sq26 to be an ERROR of sq6

------checking: sq10
------checking: sq20
------checking: sq38
------checking: sq67
####processing: sq38 #####
---hits: sq1 
---hits: sq90 
---hits: sq16 
---hits: sq155 
---hits: sq151 
---hits: sq147 
---hits: sq119 
---hits: sq116 
---hits: sq107 
---hits: sq105 
---hits: sq101 
---hits: sq96 
---hits: sq87 
---hits: sq79 
---hits: sq77 
---hits: sq75 
---hits: sq60 
---hits: sq56 
---hits: sq49 
---hits: sq41 
---hits: sq35 
---hits: sq27 
---hits: sq25 
---hits: sq17 
---hits: sq14 
---hits: sq13 
---hits: sq12 
---hits: sq8 
---hits: sq70 
---hits: sq178 
---hits: sq165 
---hits: sq135 
---hits: sq133 
---hits: sq130 
---hits: sq127 
---hits: sq125 
---hits: sq121 
---hits: sq118 
---hits: sq102 
---hits: sq98 
---hits: sq67 
---hits: sq66 
---hits: sq63 
---hits: sq59 
---hits: sq43 
---hits: sq42 
---hits: sq39 
---hits: sq36 
---hits: sq31 
---hits: sq24 
---hits: sq22 
---hits: sq171 
---hits: sq157 
---hits: sq156 
---hits: sq138 
---hits: sq122 
---hits: sq120 
---hits: sq110 
---hits: sq94 
---hits: sq76 
---hits: sq34 
---hits: sq85 
---hits: sq83 
---hits: sq163 
---hits: sq152 
---hits: sq134 
---hits: sq40 
---hits: sq33 
---hits: sq162 
---hits: sq153 
---hits: sq187 
---hits: sq186 
---hits: sq172 
---hits: sq92 
---hits: sq23 
---hits: sq175 
---hits: sq173 
---hits: sq160 
---hits: sq149 
---hits: sq146 
---hits: sq145 
---hits: sq144 
---hits: sq142 
---hits: sq141 
---hits: sq140 
---hits: sq124 
---hits: sq123 
---hits: sq117 
---hits: sq109 
---hits: sq99 
---hits: sq57 
---hits: sq183 
---hits: sq174 
---hits: sq161 
---hits: sq158 
---hits: sq132 
---hits: sq131 
---hits: sq129 
---hits: sq184 
---hits: sq18 
---hits: sq104 
---hits: sq185 
---hits: sq139 
---hits: sq136 
---hits: sq68 
---hits: sq53 
---hits: sq45 
---hits: sq181 
---hits: sq182 
---hits: sq180 
---hits: sq170 
---hits: sq164 
---hits: sq80 
---hits: sq46 
---hits: sq179 
---hits: sq176 
---hits: sq168 
---hits: sq154 
---hits: sq137 
---hits: sq71 
---hits: sq6 
---hits: sq93 
---hits: sq167 
---hits: sq28 
---hits: sq44 
---hits: sq26 
---hits: sq20 
---hits: sq10 
---hits: sq113 
---hits: sq88 
---hits: sq112 
---hits: sq73 
---hits: sq32 
---hits: sq177 
---hits: sq166 
---hits: sq150 
---hits: sq100 
---hits: sq84 
---hits: sq21 
---hits: sq128 
---hits: sq86 
---hits: sq3 
---hits: sq5 
---hits: sq143 
---hits: sq159 
---hits: sq108 
---hits: sq97 
---hits: sq95 
---hits: sq81 
---hits: sq52 
---hits: sq29 
---hits: sq19 
---hits: sq11 
---hits: sq106 
---hits: sq114 
---hits: sq103 
---hits: sq74 
---hits: sq65 
---hits: sq126 
---hits: sq91
---potential parent: sq40 
---potential parent: sq1 
---potential parent: sq8 
---potential parent: sq12 
---potential parent: sq16 
---potential parent: sq17 
---potential parent: sq27 
---potential parent: sq13 
---potential parent: sq31 
---potential parent: sq14 
---potential parent: sq22 
---potential parent: sq25 
---potential parent: sq35 
---potential parent: sq6 
---potential parent: sq10 
---potential parent: sq20 
---potential parent: sq26 
---potential parent: sq67
------checking: sq40
------relative cooccurence: 1 which is sufficient!
------min avg abundance: 0.0408163265306122
------checking: sq1
------relative cooccurence: 1 which is sufficient!
------min avg abundance: 24.4831460674157 which is OK!
SETTING sq38 to be an ERROR of sq1

------checking: sq8
------checking: sq12
------checking: sq16
------checking: sq17
------checking: sq27
------checking: sq13
------checking: sq31
------checking: sq14
------checking: sq22
------checking: sq25
------checking: sq35
------checking: sq6
------checking: sq10
------checking: sq20
------checking: sq26
------checking: sq67
####processing: sq51 #####
---hits: sq50 
---hits: sq7 
---hits: sq4 
---hits: sq191 
---hits: sq89 
---hits: sq78 
---hits: sq30 
---hits: sq9 
---hits: sq2 
---hits: sq72 
---hits: sq69 
---hits: sq64 
---hits: sq61 
---hits: sq58 
---hits: sq55 
---hits: sq54 
---hits: sq47 
---hits: sq37 
---hits: sq15 
---hits: sq115 
---hits: sq62 
---hits: sq48 
---hits: sq148 
---hits: sq188 
---hits: sq190 
---hits: sq82 
---hits: sq111
---potential parent: sq2 
---potential parent: sq7 
---potential parent: sq4 
---potential parent: sq9 
---potential parent: sq15 
---potential parent: sq30
------checking: sq2
------relative cooccurence: 1 which is sufficient!
------min avg abundance: 71.6829268292683 which is OK!
SETTING sq51 to be an ERROR of sq2

------checking: sq7
------checking: sq4
------checking: sq9
------checking: sq15
------checking: sq30
####processing: sq67 #####
---hits: sq1 
---hits: sq90 
---hits: sq16 
---hits: sq155 
---hits: sq151 
---hits: sq147 
---hits: sq119 
---hits: sq116 
---hits: sq107 
---hits: sq105 
---hits: sq101 
---hits: sq96 
---hits: sq87 
---hits: sq79 
---hits: sq77 
---hits: sq75 
---hits: sq60 
---hits: sq56 
---hits: sq49 
---hits: sq41 
---hits: sq38 
---hits: sq35 
---hits: sq27 
---hits: sq25 
---hits: sq17 
---hits: sq14 
---hits: sq13 
---hits: sq12 
---hits: sq8 
---hits: sq70 
---hits: sq178 
---hits: sq165 
---hits: sq135 
---hits: sq133 
---hits: sq130 
---hits: sq127 
---hits: sq125 
---hits: sq121 
---hits: sq118 
---hits: sq102 
---hits: sq98 
---hits: sq66 
---hits: sq63 
---hits: sq59 
---hits: sq43 
---hits: sq42 
---hits: sq39 
---hits: sq36 
---hits: sq31 
---hits: sq24 
---hits: sq22 
---hits: sq171 
---hits: sq157 
---hits: sq156 
---hits: sq138 
---hits: sq122 
---hits: sq120 
---hits: sq110 
---hits: sq94 
---hits: sq76 
---hits: sq34 
---hits: sq85 
---hits: sq83 
---hits: sq163 
---hits: sq152 
---hits: sq134 
---hits: sq40 
---hits: sq33 
---hits: sq162 
---hits: sq153 
---hits: sq187 
---hits: sq186 
---hits: sq172 
---hits: sq92 
---hits: sq23 
---hits: sq175 
---hits: sq173 
---hits: sq160 
---hits: sq149 
---hits: sq146 
---hits: sq145 
---hits: sq144 
---hits: sq142 
---hits: sq141 
---hits: sq140 
---hits: sq124 
---hits: sq123 
---hits: sq117 
---hits: sq109 
---hits: sq99 
---hits: sq57 
---hits: sq183 
---hits: sq174 
---hits: sq161 
---hits: sq158 
---hits: sq132 
---hits: sq131 
---hits: sq129 
---hits: sq184 
---hits: sq18 
---hits: sq104 
---hits: sq185 
---hits: sq139 
---hits: sq136 
---hits: sq68 
---hits: sq53 
---hits: sq45 
---hits: sq181 
---hits: sq182 
---hits: sq180 
---hits: sq170 
---hits: sq164 
---hits: sq80 
---hits: sq46 
---hits: sq179 
---hits: sq176 
---hits: sq168 
---hits: sq154 
---hits: sq137 
---hits: sq71 
---hits: sq6 
---hits: sq93 
---hits: sq167 
---hits: sq28 
---hits: sq44 
---hits: sq26 
---hits: sq20 
---hits: sq10 
---hits: sq113 
---hits: sq88 
---hits: sq112 
---hits: sq73 
---hits: sq32 
---hits: sq177 
---hits: sq166 
---hits: sq150 
---hits: sq100 
---hits: sq84 
---hits: sq21 
---hits: sq128 
---hits: sq86 
---hits: sq3 
---hits: sq5 
---hits: sq143 
---hits: sq159 
---hits: sq108 
---hits: sq97 
---hits: sq95 
---hits: sq81 
---hits: sq52 
---hits: sq29 
---hits: sq19 
---hits: sq11 
---hits: sq106 
---hits: sq114 
---hits: sq103 
---hits: sq74 
---hits: sq65 
---hits: sq126 
---hits: sq91
---potential parent: sq40 
---potential parent: sq1 
---potential parent: sq8 
---potential parent: sq12 
---potential parent: sq16 
---potential parent: sq17 
---potential parent: sq27 
---potential parent: sq13 
---potential parent: sq31 
---potential parent: sq14 
---potential parent: sq22 
---potential parent: sq25 
---potential parent: sq35 
---potential parent: sq6 
---potential parent: sq10 
---potential parent: sq20 
---potential parent: sq26 
---potential parent: sq38
------checking: sq40
------relative cooccurence: 1 which is sufficient!
------min avg abundance: 0.166666666666667
------checking: sq1
------relative cooccurence: 1 which is sufficient!
------min avg abundance: 173.310344827586 which is OK!
SETTING sq67 to be an ERROR of sq1

------checking: sq8
------checking: sq12
------checking: sq16
------checking: sq17
------checking: sq27
------checking: sq13
------checking: sq31
------checking: sq14
------checking: sq22
------checking: sq25
------checking: sq35
------checking: sq6
------checking: sq10
------checking: sq20
------checking: sq26
------checking: sq38
####processing: sq37 #####
---hits: sq2 
---hits: sq69 
---hits: sq64 
---hits: sq61 
---hits: sq58 
---hits: sq55 
---hits: sq54 
---hits: sq47 
---hits: sq4 
---hits: sq115 
---hits: sq48 
---hits: sq30 
---hits: sq9 
---hits: sq7 
---hits: sq72 
---hits: sq15 
---hits: sq148 
---hits: sq191 
---hits: sq89 
---hits: sq78 
---hits: sq62 
---hits: sq50 
---hits: sq188 
---hits: sq51 
---hits: sq190 
---hits: sq82 
---hits: sq111
---potential parent: sq2 
---potential parent: sq7 
---potential parent: sq4 
---potential parent: sq9 
---potential parent: sq15 
---potential parent: sq30 
---potential parent: sq51 
---potential parent: sq54
------checking: sq2
------relative cooccurence: 1 which is sufficient!
------min avg abundance: 51.2720588235294 which is OK!
SETTING sq37 to be an ERROR of sq2

------checking: sq7
------checking: sq4
------checking: sq9
------checking: sq15
------checking: sq30
------checking: sq51
------checking: sq54
####processing: sq41 #####
---hits: sq1 
---hits: sq90 
---hits: sq16 
---hits: sq155 
---hits: sq151 
---hits: sq147 
---hits: sq119 
---hits: sq116 
---hits: sq107 
---hits: sq105 
---hits: sq101 
---hits: sq96 
---hits: sq87 
---hits: sq79 
---hits: sq77 
---hits: sq75 
---hits: sq60 
---hits: sq56 
---hits: sq49 
---hits: sq38 
---hits: sq35 
---hits: sq27 
---hits: sq25 
---hits: sq17 
---hits: sq14 
---hits: sq13 
---hits: sq12 
---hits: sq8 
---hits: sq70 
---hits: sq178 
---hits: sq165 
---hits: sq135 
---hits: sq133 
---hits: sq130 
---hits: sq127 
---hits: sq125 
---hits: sq121 
---hits: sq118 
---hits: sq102 
---hits: sq98 
---hits: sq67 
---hits: sq66 
---hits: sq63 
---hits: sq59 
---hits: sq43 
---hits: sq42 
---hits: sq39 
---hits: sq36 
---hits: sq31 
---hits: sq24 
---hits: sq22 
---hits: sq171 
---hits: sq157 
---hits: sq156 
---hits: sq138 
---hits: sq122 
---hits: sq120 
---hits: sq110 
---hits: sq94 
---hits: sq85 
---hits: sq76 
---hits: sq34 
---hits: sq83 
---hits: sq163 
---hits: sq162 
---hits: sq152 
---hits: sq134 
---hits: sq40 
---hits: sq33 
---hits: sq153 
---hits: sq187 
---hits: sq186 
---hits: sq172 
---hits: sq92 
---hits: sq23 
---hits: sq175 
---hits: sq173 
---hits: sq160 
---hits: sq149 
---hits: sq146 
---hits: sq145 
---hits: sq144 
---hits: sq142 
---hits: sq141 
---hits: sq140 
---hits: sq124 
---hits: sq123 
---hits: sq117 
---hits: sq109 
---hits: sq99 
---hits: sq57 
---hits: sq183 
---hits: sq174 
---hits: sq161 
---hits: sq158 
---hits: sq132 
---hits: sq131 
---hits: sq129 
---hits: sq184 
---hits: sq18 
---hits: sq104 
---hits: sq139 
---hits: sq136 
---hits: sq68 
---hits: sq45 
---hits: sq185 
---hits: sq181 
---hits: sq53 
---hits: sq182 
---hits: sq170 
---hits: sq164 
---hits: sq80 
---hits: sq180 
---hits: sq46 
---hits: sq71 
---hits: sq179 
---hits: sq176 
---hits: sq168 
---hits: sq154 
---hits: sq137 
---hits: sq6 
---hits: sq167 
---hits: sq93 
---hits: sq88 
---hits: sq28 
---hits: sq150 
---hits: sq44 
---hits: sq26 
---hits: sq20 
---hits: sq10 
---hits: sq113 
---hits: sq112 
---hits: sq73 
---hits: sq32 
---hits: sq177 
---hits: sq166 
---hits: sq100 
---hits: sq84 
---hits: sq21 
---hits: sq3 
---hits: sq128 
---hits: sq86 
---hits: sq5 
---hits: sq159 
---hits: sq143 
---hits: sq108 
---hits: sq97 
---hits: sq95 
---hits: sq81 
---hits: sq29 
---hits: sq19 
---hits: sq11 
---hits: sq106 
---hits: sq52 
---hits: sq114 
---hits: sq103 
---hits: sq91 
---hits: sq74 
---hits: sq65 
---hits: sq126
---potential parent: sq40 
---potential parent: sq1 
---potential parent: sq8 
---potential parent: sq12 
---potential parent: sq16 
---potential parent: sq17 
---potential parent: sq27 
---potential parent: sq13 
---potential parent: sq31 
---potential parent: sq14 
---potential parent: sq22 
---potential parent: sq25 
---potential parent: sq35 
---potential parent: sq6 
---potential parent: sq10 
---potential parent: sq20 
---potential parent: sq26 
---potential parent: sq38 
---potential parent: sq67
------checking: sq40
------relative cooccurence: 1 which is sufficient!
------min avg abundance: 0.0459770114942529
------checking: sq1
------relative cooccurence: 1 which is sufficient!
------min avg abundance: 49.3272727272727 which is OK!
SETTING sq41 to be an ERROR of sq1

------checking: sq8
------checking: sq12
------checking: sq16
------checking: sq17
------checking: sq27
------checking: sq13
------checking: sq31
------checking: sq14
------checking: sq22
------checking: sq25
------checking: sq35
------checking: sq6
------checking: sq10
------checking: sq20
------checking: sq26
------checking: sq38
------checking: sq67
####processing: sq54 #####
---hits: sq2 
---hits: sq69 
---hits: sq64 
---hits: sq61 
---hits: sq58 
---hits: sq55 
---hits: sq47 
---hits: sq37 
---hits: sq4 
---hits: sq115 
---hits: sq78 
---hits: sq48 
---hits: sq30 
---hits: sq9 
---hits: sq7 
---hits: sq72 
---hits: sq15 
---hits: sq148 
---hits: sq191 
---hits: sq89 
---hits: sq62 
---hits: sq50 
---hits: sq188 
---hits: sq51 
---hits: sq190 
---hits: sq82 
---hits: sq111
---potential parent: sq2 
---potential parent: sq7 
---potential parent: sq4 
---potential parent: sq9 
---potential parent: sq15 
---potential parent: sq30 
---potential parent: sq51 
---potential parent: sq37
------checking: sq2
------relative cooccurence: 1 which is sufficient!
------min avg abundance: 104.964285714286 which is OK!
SETTING sq54 to be an ERROR of sq2

------checking: sq7
------checking: sq4
------checking: sq9
------checking: sq15
------checking: sq30
------checking: sq51
------checking: sq37
####processing: sq5 #####
---hits: sq10 
---hits: sq6 
---hits: sq3 
---hits: sq21 
---hits: sq166 
---hits: sq106 
---hits: sq159 
---hits: sq113 
---hits: sq108 
---hits: sq97 
---hits: sq95 
---hits: sq81 
---hits: sq44 
---hits: sq29 
---hits: sq26 
---hits: sq20 
---hits: sq19 
---hits: sq11 
---hits: sq143 
---hits: sq126 
---hits: sq177 
---hits: sq114 
---hits: sq103 
---hits: sq100 
---hits: sq84 
---hits: sq74 
---hits: sq65 
---hits: sq53 
---hits: sq28 
---hits: sq88 
---hits: sq176 
---hits: sq137 
---hits: sq180 
---hits: sq167 
---hits: sq112 
---hits: sq73 
---hits: sq46 
---hits: sq32 
---hits: sq179 
---hits: sq168 
---hits: sq154 
---hits: sq128 
---hits: sq86 
---hits: sq93 
---hits: sq52 
---hits: sq150 
---hits: sq91 
---hits: sq31 
---hits: sq130 
---hits: sq125 
---hits: sq102 
---hits: sq8 
---hits: sq76 
---hits: sq27 
---hits: sq165 
---hits: sq155 
---hits: sq133 
---hits: sq90 
---hits: sq85 
---hits: sq66 
---hits: sq63 
---hits: sq43 
---hits: sq42 
---hits: sq39 
---hits: sq36 
---hits: sq24 
---hits: sq16 
---hits: sq1 
---hits: sq70 
---hits: sq41 
---hits: sq22 
---hits: sq134 
---hits: sq98 
---hits: sq162 
---hits: sq156 
---hits: sq151 
---hits: sq147 
---hits: sq122 
---hits: sq120 
---hits: sq119 
---hits: sq116 
---hits: sq110 
---hits: sq107 
---hits: sq105 
---hits: sq101 
---hits: sq96 
---hits: sq94 
---hits: sq87 
---hits: sq79 
---hits: sq77 
---hits: sq75 
---hits: sq60 
---hits: sq59 
---hits: sq56 
---hits: sq49 
---hits: sq40 
---hits: sq38 
---hits: sq35 
---hits: sq34 
---hits: sq25 
---hits: sq17 
---hits: sq14 
---hits: sq13 
---hits: sq12 
---hits: sq83 
---hits: sq157 
---hits: sq138 
---hits: sq178 
---hits: sq163 
---hits: sq152 
---hits: sq146 
---hits: sq135 
---hits: sq127 
---hits: sq121 
---hits: sq118 
---hits: sq104 
---hits: sq92 
---hits: sq67 
---hits: sq57 
---hits: sq33 
---hits: sq23 
---hits: sq18 
---hits: sq153 
---hits: sq187 
---hits: sq186 
---hits: sq181 
---hits: sq175 
---hits: sq172 
---hits: sq171 
---hits: sq160 
---hits: sq158 
---hits: sq149 
---hits: sq145 
---hits: sq142 
---hits: sq141 
---hits: sq140 
---hits: sq139 
---hits: sq136 
---hits: sq132 
---hits: sq124 
---hits: sq123 
---hits: sq117 
---hits: sq109 
---hits: sq99 
---hits: sq68 
---hits: sq45 
---hits: sq184 
---hits: sq183 
---hits: sq182 
---hits: sq174 
---hits: sq173 
---hits: sq170 
---hits: sq164 
---hits: sq161 
---hits: sq144 
---hits: sq131 
---hits: sq129 
---hits: sq80 
---hits: sq71 
---hits: sq185
---potential parent: sq40 
---potential parent: sq1 
---potential parent: sq8 
---potential parent: sq12 
---potential parent: sq16 
---potential parent: sq17 
---potential parent: sq27 
---potential parent: sq13 
---potential parent: sq31 
---potential parent: sq14 
---potential parent: sq22 
---potential parent: sq25 
---potential parent: sq35 
---potential parent: sq6 
---potential parent: sq10 
---potential parent: sq20 
---potential parent: sq26 
---potential parent: sq38 
---potential parent: sq67 
---potential parent: sq41
------checking: sq40
------relative cooccurence: 0
------checking: sq1
------relative cooccurence: 0
------checking: sq8
------relative cooccurence: 0
------checking: sq12
------relative cooccurence: 0
------checking: sq16
------relative cooccurence: 0
------checking: sq17
------relative cooccurence: 0
------checking: sq27
------relative cooccurence: 0
------checking: sq13
------relative cooccurence: 0
------checking: sq31
------relative cooccurence: 0
------checking: sq14
------relative cooccurence: 0
------checking: sq22
------relative cooccurence: 0
------checking: sq25
------relative cooccurence: 0
------checking: sq35
------relative cooccurence: 0
------checking: sq6
------relative cooccurence: 0
------checking: sq10
------relative cooccurence: 0
------checking: sq20
------relative cooccurence: 0
------checking: sq26
------relative cooccurence: 0
------checking: sq38
------relative cooccurence: 0
------checking: sq67
------relative cooccurence: 0
------checking: sq41
------relative cooccurence: 0
No parent found!

####processing: sq50 #####
---hits: sq51 
---hits: sq7 
---hits: sq4 
---hits: sq191 
---hits: sq89 
---hits: sq78 
---hits: sq30 
---hits: sq9 
---hits: sq2 
---hits: sq72 
---hits: sq69 
---hits: sq64 
---hits: sq61 
---hits: sq58 
---hits: sq55 
---hits: sq54 
---hits: sq47 
---hits: sq37 
---hits: sq15 
---hits: sq115 
---hits: sq62 
---hits: sq48 
---hits: sq148 
---hits: sq188 
---hits: sq190 
---hits: sq82 
---hits: sq111
---potential parent: sq2 
---potential parent: sq7 
---potential parent: sq4 
---potential parent: sq9 
---potential parent: sq15 
---potential parent: sq30 
---potential parent: sq51 
---potential parent: sq37 
---potential parent: sq54
------checking: sq2
------relative cooccurence: 1 which is sufficient!
------min avg abundance: 95.0909090909091 which is OK!
SETTING sq50 to be an ERROR of sq2

------checking: sq7
------checking: sq4
------checking: sq9
------checking: sq15
------checking: sq30
------checking: sq51
------checking: sq37
------checking: sq54
####processing: sq3 #####
---hits: sq6 
---hits: sq21 
---hits: sq10 
---hits: sq5 
---hits: sq159 
---hits: sq113 
---hits: sq108 
---hits: sq97 
---hits: sq95 
---hits: sq81 
---hits: sq44 
---hits: sq29 
---hits: sq26 
---hits: sq20 
---hits: sq19 
---hits: sq11 
---hits: sq166 
---hits: sq143 
---hits: sq106 
---hits: sq177 
---hits: sq114 
---hits: sq103 
---hits: sq100 
---hits: sq84 
---hits: sq74 
---hits: sq65 
---hits: sq126 
---hits: sq53 
---hits: sq28 
---hits: sq88 
---hits: sq137 
---hits: sq180 
---hits: sq167 
---hits: sq112 
---hits: sq73 
---hits: sq46 
---hits: sq32 
---hits: sq176 
---hits: sq179 
---hits: sq168 
---hits: sq154 
---hits: sq128 
---hits: sq86 
---hits: sq93 
---hits: sq52 
---hits: sq150 
---hits: sq91 
---hits: sq31 
---hits: sq130 
---hits: sq125 
---hits: sq102 
---hits: sq8 
---hits: sq165 
---hits: sq155 
---hits: sq133 
---hits: sq90 
---hits: sq85 
---hits: sq66 
---hits: sq63 
---hits: sq43 
---hits: sq42 
---hits: sq39 
---hits: sq36 
---hits: sq24 
---hits: sq16 
---hits: sq1 
---hits: sq76 
---hits: sq41 
---hits: sq27 
---hits: sq22 
---hits: sq70 
---hits: sq162 
---hits: sq156 
---hits: sq151 
---hits: sq147 
---hits: sq122 
---hits: sq120 
---hits: sq119 
---hits: sq116 
---hits: sq110 
---hits: sq107 
---hits: sq105 
---hits: sq101 
---hits: sq96 
---hits: sq94 
---hits: sq87 
---hits: sq79 
---hits: sq77 
---hits: sq75 
---hits: sq60 
---hits: sq59 
---hits: sq56 
---hits: sq49 
---hits: sq40 
---hits: sq38 
---hits: sq35 
---hits: sq34 
---hits: sq25 
---hits: sq17 
---hits: sq14 
---hits: sq13 
---hits: sq12 
---hits: sq134 
---hits: sq98 
---hits: sq83 
---hits: sq178 
---hits: sq163 
---hits: sq152 
---hits: sq146 
---hits: sq135 
---hits: sq127 
---hits: sq121 
---hits: sq118 
---hits: sq92 
---hits: sq67 
---hits: sq57 
---hits: sq33 
---hits: sq23 
---hits: sq18 
---hits: sq157 
---hits: sq153 
---hits: sq138 
---hits: sq104 
---hits: sq187 
---hits: sq186 
---hits: sq175 
---hits: sq172 
---hits: sq171 
---hits: sq160 
---hits: sq158 
---hits: sq149 
---hits: sq145 
---hits: sq142 
---hits: sq141 
---hits: sq140 
---hits: sq139 
---hits: sq136 
---hits: sq124 
---hits: sq123 
---hits: sq117 
---hits: sq109 
---hits: sq99 
---hits: sq68 
---hits: sq45 
---hits: sq181 
---hits: sq132 
---hits: sq183 
---hits: sq182 
---hits: sq174 
---hits: sq173 
---hits: sq170 
---hits: sq164 
---hits: sq161 
---hits: sq144 
---hits: sq129 
---hits: sq80 
---hits: sq184 
---hits: sq131 
---hits: sq71 
---hits: sq185
---potential parent: sq40 
---potential parent: sq1 
---potential parent: sq8 
---potential parent: sq12 
---potential parent: sq16 
---potential parent: sq17 
---potential parent: sq27 
---potential parent: sq13 
---potential parent: sq31 
---potential parent: sq14 
---potential parent: sq22 
---potential parent: sq25 
---potential parent: sq35 
---potential parent: sq6 
---potential parent: sq10 
---potential parent: sq20 
---potential parent: sq26 
---potential parent: sq38 
---potential parent: sq67 
---potential parent: sq41 
---potential parent: sq5 
---potential parent: sq11 
---potential parent: sq21 
---potential parent: sq28 
---potential parent: sq29 
---potential parent: sq32 
---potential parent: sq65 
---potential parent: sq70 
---potential parent: sq73
------checking: sq40
------relative cooccurence: 0
------checking: sq1
------relative cooccurence: 0
------checking: sq8
------relative cooccurence: 0
------checking: sq12
------relative cooccurence: 0
------checking: sq16
------relative cooccurence: 0
------checking: sq17
------relative cooccurence: 0
------checking: sq27
------relative cooccurence: 0
------checking: sq13
------relative cooccurence: 0
------checking: sq31
------relative cooccurence: 0
------checking: sq14
------relative cooccurence: 0
------checking: sq22
------relative cooccurence: 0
------checking: sq25
------relative cooccurence: 0
------checking: sq35
------relative cooccurence: 0
------checking: sq6
------relative cooccurence: 0
------checking: sq10
------relative cooccurence: 0
------checking: sq20
------relative cooccurence: 0
------checking: sq26
------relative cooccurence: 0
------checking: sq38
------relative cooccurence: 0
------checking: sq67
------relative cooccurence: 0
------checking: sq41
------relative cooccurence: 0
------checking: sq5
------relative cooccurence: 1 which is sufficient!
------min avg abundance: 0.211834665626828
------checking: sq11
------relative cooccurence: 1 which is sufficient!
------min avg abundance: 0.0961201013842854
------checking: sq21
------relative cooccurence: 1 which is sufficient!
------min avg abundance: 0.071265025758443
------checking: sq28
------relative cooccurence: 1 which is sufficient!
------min avg abundance: 0.0171573406122051
------checking: sq29
------relative cooccurence: 1 which is sufficient!
------min avg abundance: 0.0211899916197773
------checking: sq32
------relative cooccurence: 1 which is sufficient!
------min avg abundance: 0.0271007993760967
------checking: sq65
------relative cooccurence: 1 which is sufficient!
------min avg abundance: 0.00438682004289335
------checking: sq70
------relative cooccurence: 0
------checking: sq73
------relative cooccurence: 1 which is sufficient!
------min avg abundance: 0.000161429186396901
No parent found!

####processing: sq11 #####
---hits: sq20 
---hits: sq177 
---hits: sq103 
---hits: sq84 
---hits: sq74 
---hits: sq6 
---hits: sq3 
---hits: sq21 
---hits: sq10 
---hits: sq5 
---hits: sq159 
---hits: sq113 
---hits: sq108 
---hits: sq97 
---hits: sq95 
---hits: sq81 
---hits: sq44 
---hits: sq29 
---hits: sq26 
---hits: sq19 
---hits: sq166 
---hits: sq143 
---hits: sq106 
---hits: sq114 
---hits: sq100 
---hits: sq65 
---hits: sq126 
---hits: sq53 
---hits: sq28 
---hits: sq88 
---hits: sq137 
---hits: sq180 
---hits: sq167 
---hits: sq112 
---hits: sq73 
---hits: sq46 
---hits: sq32 
---hits: sq176 
---hits: sq179 
---hits: sq168 
---hits: sq154 
---hits: sq128 
---hits: sq86 
---hits: sq93 
---hits: sq52 
---hits: sq150 
---hits: sq91 
---hits: sq31 
---hits: sq130 
---hits: sq125 
---hits: sq102 
---hits: sq8 
---hits: sq165 
---hits: sq155 
---hits: sq133 
---hits: sq96 
---hits: sq90 
---hits: sq85 
---hits: sq66 
---hits: sq63 
---hits: sq43 
---hits: sq42 
---hits: sq39 
---hits: sq36 
---hits: sq24 
---hits: sq16 
---hits: sq1 
---hits: sq76 
---hits: sq41 
---hits: sq27 
---hits: sq22 
---hits: sq70 
---hits: sq162 
---hits: sq156 
---hits: sq151 
---hits: sq147 
---hits: sq122 
---hits: sq120 
---hits: sq119 
---hits: sq116 
---hits: sq110 
---hits: sq107 
---hits: sq105 
---hits: sq101 
---hits: sq94 
---hits: sq87 
---hits: sq79 
---hits: sq77 
---hits: sq75 
---hits: sq60 
---hits: sq59 
---hits: sq56 
---hits: sq49 
---hits: sq40 
---hits: sq38 
---hits: sq35 
---hits: sq34 
---hits: sq25 
---hits: sq17 
---hits: sq14 
---hits: sq13 
---hits: sq12 
---hits: sq134 
---hits: sq98 
---hits: sq83 
---hits: sq178 
---hits: sq163 
---hits: sq152 
---hits: sq146 
---hits: sq135 
---hits: sq127 
---hits: sq121 
---hits: sq118 
---hits: sq92 
---hits: sq67 
---hits: sq57 
---hits: sq33 
---hits: sq23 
---hits: sq18 
---hits: sq157 
---hits: sq153 
---hits: sq138 
---hits: sq104 
---hits: sq187 
---hits: sq186 
---hits: sq175 
---hits: sq172 
---hits: sq171 
---hits: sq160 
---hits: sq158 
---hits: sq149 
---hits: sq145 
---hits: sq142 
---hits: sq141 
---hits: sq140 
---hits: sq139 
---hits: sq136 
---hits: sq124 
---hits: sq123 
---hits: sq117 
---hits: sq109 
---hits: sq99 
---hits: sq68 
---hits: sq45 
---hits: sq181 
---hits: sq132 
---hits: sq183 
---hits: sq182 
---hits: sq174 
---hits: sq173 
---hits: sq170 
---hits: sq164 
---hits: sq161 
---hits: sq144 
---hits: sq129 
---hits: sq80 
---hits: sq184 
---hits: sq131 
---hits: sq71 
---hits: sq185
---potential parent: sq40 
---potential parent: sq1 
---potential parent: sq8 
---potential parent: sq12 
---potential parent: sq16 
---potential parent: sq17 
---potential parent: sq27 
---potential parent: sq13 
---potential parent: sq31 
---potential parent: sq14 
---potential parent: sq22 
---potential parent: sq25 
---potential parent: sq35 
---potential parent: sq6 
---potential parent: sq10 
---potential parent: sq20 
---potential parent: sq26 
---potential parent: sq38 
---potential parent: sq67 
---potential parent: sq41 
---potential parent: sq5 
---potential parent: sq3 
---potential parent: sq21 
---potential parent: sq28 
---potential parent: sq29 
---potential parent: sq32 
---potential parent: sq65 
---potential parent: sq70 
---potential parent: sq73
------checking: sq40
------relative cooccurence: 0
------checking: sq1
------relative cooccurence: 0
------checking: sq8
------relative cooccurence: 0
------checking: sq12
------relative cooccurence: 0
------checking: sq16
------relative cooccurence: 0
------checking: sq17
------relative cooccurence: 0
------checking: sq27
------relative cooccurence: 0
------checking: sq13
------relative cooccurence: 0
------checking: sq31
------relative cooccurence: 0
------checking: sq14
------relative cooccurence: 0
------checking: sq22
------relative cooccurence: 0
------checking: sq25
------relative cooccurence: 0
------checking: sq35
------relative cooccurence: 0
------checking: sq6
------relative cooccurence: 0
------checking: sq10
------relative cooccurence: 0
------checking: sq20
------relative cooccurence: 0
------checking: sq26
------relative cooccurence: 0
------checking: sq38
------relative cooccurence: 0
------checking: sq67
------relative cooccurence: 0
------checking: sq41
------relative cooccurence: 0
------checking: sq5
------relative cooccurence: 1 which is sufficient!
------min avg abundance: 2.00694100148736 which is OK!
SETTING sq11 to be an ERROR of sq5

------checking: sq3
------checking: sq21
------checking: sq28
------checking: sq29
------checking: sq32
------checking: sq65
------checking: sq70
------checking: sq73
####processing: sq21 #####
---hits: sq6 
---hits: sq3 
---hits: sq10 
---hits: sq5 
---hits: sq143 
---hits: sq159 
---hits: sq113 
---hits: sq108 
---hits: sq97 
---hits: sq95 
---hits: sq81 
---hits: sq44 
---hits: sq29 
---hits: sq26 
---hits: sq20 
---hits: sq19 
---hits: sq11 
---hits: sq166 
---hits: sq106 
---hits: sq177 
---hits: sq114 
---hits: sq103 
---hits: sq100 
---hits: sq84 
---hits: sq74 
---hits: sq65 
---hits: sq53 
---hits: sq28 
---hits: sq126 
---hits: sq88 
---hits: sq180 
---hits: sq167 
---hits: sq112 
---hits: sq73 
---hits: sq46 
---hits: sq32 
---hits: sq176 
---hits: sq137 
---hits: sq179 
---hits: sq168 
---hits: sq154 
---hits: sq128 
---hits: sq86 
---hits: sq93 
---hits: sq52 
---hits: sq150 
---hits: sq91 
---hits: sq130 
---hits: sq125 
---hits: sq102 
---hits: sq8 
---hits: sq31 
---hits: sq165 
---hits: sq155 
---hits: sq133 
---hits: sq90 
---hits: sq85 
---hits: sq66 
---hits: sq63 
---hits: sq43 
---hits: sq42 
---hits: sq39 
---hits: sq36 
---hits: sq24 
---hits: sq16 
---hits: sq1 
---hits: sq76 
---hits: sq27 
---hits: sq22 
---hits: sq70 
---hits: sq41 
---hits: sq162 
---hits: sq156 
---hits: sq151 
---hits: sq147 
---hits: sq122 
---hits: sq120 
---hits: sq119 
---hits: sq116 
---hits: sq110 
---hits: sq107 
---hits: sq105 
---hits: sq101 
---hits: sq96 
---hits: sq94 
---hits: sq87 
---hits: sq79 
---hits: sq77 
---hits: sq75 
---hits: sq60 
---hits: sq59 
---hits: sq56 
---hits: sq49 
---hits: sq40 
---hits: sq38 
---hits: sq35 
---hits: sq34 
---hits: sq25 
---hits: sq17 
---hits: sq14 
---hits: sq13 
---hits: sq12 
---hits: sq134 
---hits: sq98 
---hits: sq83 
---hits: sq178 
---hits: sq163 
---hits: sq152 
---hits: sq146 
---hits: sq135 
---hits: sq127 
---hits: sq121 
---hits: sq118 
---hits: sq92 
---hits: sq67 
---hits: sq57 
---hits: sq33 
---hits: sq23 
---hits: sq18 
---hits: sq157 
---hits: sq153 
---hits: sq138 
---hits: sq104 
---hits: sq187 
---hits: sq186 
---hits: sq175 
---hits: sq172 
---hits: sq171 
---hits: sq160 
---hits: sq158 
---hits: sq149 
---hits: sq145 
---hits: sq142 
---hits: sq141 
---hits: sq140 
---hits: sq139 
---hits: sq136 
---hits: sq124 
---hits: sq123 
---hits: sq117 
---hits: sq109 
---hits: sq99 
---hits: sq68 
---hits: sq45 
---hits: sq181 
---hits: sq132 
---hits: sq183 
---hits: sq182 
---hits: sq174 
---hits: sq173 
---hits: sq170 
---hits: sq164 
---hits: sq161 
---hits: sq144 
---hits: sq129 
---hits: sq80 
---hits: sq184 
---hits: sq131 
---hits: sq71 
---hits: sq185
---potential parent: sq40 
---potential parent: sq1 
---potential parent: sq8 
---potential parent: sq12 
---potential parent: sq16 
---potential parent: sq17 
---potential parent: sq27 
---potential parent: sq13 
---potential parent: sq31 
---potential parent: sq14 
---potential parent: sq22 
---potential parent: sq25 
---potential parent: sq35 
---potential parent: sq6 
---potential parent: sq10 
---potential parent: sq20 
---potential parent: sq26 
---potential parent: sq38 
---potential parent: sq67 
---potential parent: sq41 
---potential parent: sq5 
---potential parent: sq3 
---potential parent: sq11 
---potential parent: sq28 
---potential parent: sq29 
---potential parent: sq32 
---potential parent: sq65 
---potential parent: sq70 
---potential parent: sq73
------checking: sq40
------relative cooccurence: 0
------checking: sq1
------relative cooccurence: 0
------checking: sq8
------relative cooccurence: 0
------checking: sq12
------relative cooccurence: 0
------checking: sq16
------relative cooccurence: 0
------checking: sq17
------relative cooccurence: 0
------checking: sq27
------relative cooccurence: 0
------checking: sq13
------relative cooccurence: 0
------checking: sq31
------relative cooccurence: 0
------checking: sq14
------relative cooccurence: 0
------checking: sq22
------relative cooccurence: 0
------checking: sq25
------relative cooccurence: 0
------checking: sq35
------relative cooccurence: 0
------checking: sq6
------relative cooccurence: 0
------checking: sq10
------relative cooccurence: 0
------checking: sq20
------relative cooccurence: 0
------checking: sq26
------relative cooccurence: 0
------checking: sq38
------relative cooccurence: 0
------checking: sq67
------relative cooccurence: 0
------checking: sq41
------relative cooccurence: 0
------checking: sq5
------relative cooccurence: 1 which is sufficient!
------min avg abundance: 2.08541266794626 which is OK!
SETTING sq21 to be an ERROR of sq5

------checking: sq3
------checking: sq11
------checking: sq28
------checking: sq29
------checking: sq32
------checking: sq65
------checking: sq70
------checking: sq73
####processing: sq28 #####
---hits: sq53 
---hits: sq88 
---hits: sq180 
---hits: sq167 
---hits: sq112 
---hits: sq73 
---hits: sq46 
---hits: sq32 
---hits: sq176 
---hits: sq137 
---hits: sq179 
---hits: sq168 
---hits: sq154 
---hits: sq128 
---hits: sq86 
---hits: sq21 
---hits: sq6 
---hits: sq3 
---hits: sq10 
---hits: sq5 
---hits: sq143 
---hits: sq93 
---hits: sq52 
---hits: sq159 
---hits: sq113 
---hits: sq108 
---hits: sq97 
---hits: sq95 
---hits: sq81 
---hits: sq44 
---hits: sq29 
---hits: sq26 
---hits: sq20 
---hits: sq19 
---hits: sq11 
---hits: sq166 
---hits: sq106 
---hits: sq177 
---hits: sq150 
---hits: sq114 
---hits: sq103 
---hits: sq100 
---hits: sq91 
---hits: sq84 
---hits: sq74 
---hits: sq65 
---hits: sq126 
---hits: sq130 
---hits: sq125 
---hits: sq102 
---hits: sq8 
---hits: sq31 
---hits: sq165 
---hits: sq155 
---hits: sq133 
---hits: sq90 
---hits: sq85 
---hits: sq66 
---hits: sq63 
---hits: sq43 
---hits: sq42 
---hits: sq39 
---hits: sq36 
---hits: sq24 
---hits: sq22 
---hits: sq16 
---hits: sq1 
---hits: sq76 
---hits: sq27 
---hits: sq70 
---hits: sq41 
---hits: sq162 
---hits: sq156 
---hits: sq151 
---hits: sq147 
---hits: sq122 
---hits: sq120 
---hits: sq119 
---hits: sq116 
---hits: sq110 
---hits: sq107 
---hits: sq105 
---hits: sq101 
---hits: sq96 
---hits: sq94 
---hits: sq87 
---hits: sq83 
---hits: sq79 
---hits: sq77 
---hits: sq75 
---hits: sq60 
---hits: sq59 
---hits: sq56 
---hits: sq49 
---hits: sq38 
---hits: sq35 
---hits: sq34 
---hits: sq25 
---hits: sq17 
---hits: sq14 
---hits: sq13 
---hits: sq12 
---hits: sq134 
---hits: sq98 
---hits: sq178 
---hits: sq163 
---hits: sq153 
---hits: sq152 
---hits: sq135 
---hits: sq127 
---hits: sq121 
---hits: sq118 
---hits: sq92 
---hits: sq67 
---hits: sq40 
---hits: sq33 
---hits: sq157 
---hits: sq138 
---hits: sq139 
---hits: sq187 
---hits: sq186 
---hits: sq172 
---hits: sq171 
---hits: sq146 
---hits: sq57 
---hits: sq23 
---hits: sq18 
---hits: sq104 
---hits: sq175 
---hits: sq173 
---hits: sq160 
---hits: sq158 
---hits: sq149 
---hits: sq145 
---hits: sq144 
---hits: sq142 
---hits: sq141 
---hits: sq140 
---hits: sq136 
---hits: sq132 
---hits: sq124 
---hits: sq123 
---hits: sq117 
---hits: sq109 
---hits: sq99 
---hits: sq68 
---hits: sq45 
---hits: sq181 
---hits: sq131 
---hits: sq184 
---hits: sq183 
---hits: sq182 
---hits: sq174 
---hits: sq170 
---hits: sq164 
---hits: sq161 
---hits: sq129 
---hits: sq80 
---hits: sq71 
---hits: sq185
---potential parent: sq40 
---potential parent: sq1 
---potential parent: sq8 
---potential parent: sq12 
---potential parent: sq16 
---potential parent: sq17 
---potential parent: sq27 
---potential parent: sq13 
---potential parent: sq31 
---potential parent: sq14 
---potential parent: sq22 
---potential parent: sq25 
---potential parent: sq35 
---potential parent: sq6 
---potential parent: sq10 
---potential parent: sq20 
---potential parent: sq26 
---potential parent: sq38 
---potential parent: sq67 
---potential parent: sq41 
---potential parent: sq5 
---potential parent: sq3 
---potential parent: sq11 
---potential parent: sq21 
---potential parent: sq29 
---potential parent: sq32 
---potential parent: sq65 
---potential parent: sq70 
---potential parent: sq73
------checking: sq40
------relative cooccurence: 0
------checking: sq1
------relative cooccurence: 0
------checking: sq8
------relative cooccurence: 0
------checking: sq12
------relative cooccurence: 0
------checking: sq16
------relative cooccurence: 0
------checking: sq17
------relative cooccurence: 0
------checking: sq27
------relative cooccurence: 0
------checking: sq13
------relative cooccurence: 0
------checking: sq31
------relative cooccurence: 0
------checking: sq14
------relative cooccurence: 0
------checking: sq22
------relative cooccurence: 0
------checking: sq25
------relative cooccurence: 0
------checking: sq35
------relative cooccurence: 0
------checking: sq6
------relative cooccurence: 0
------checking: sq10
------relative cooccurence: 0
------checking: sq20
------relative cooccurence: 0
------checking: sq26
------relative cooccurence: 0
------checking: sq38
------relative cooccurence: 0
------checking: sq67
------relative cooccurence: 0
------checking: sq41
------relative cooccurence: 0
------checking: sq5
------relative cooccurence: 1 which is sufficient!
------min avg abundance: 9.46060606060606 which is OK!
SETTING sq28 to be an ERROR of sq5

------checking: sq3
------checking: sq11
------checking: sq21
------checking: sq29
------checking: sq32
------checking: sq65
------checking: sq70
------checking: sq73
####processing: sq29 #####
---hits: sq44 
---hits: sq6 
---hits: sq3 
---hits: sq21 
---hits: sq10 
---hits: sq5 
---hits: sq159 
---hits: sq113 
---hits: sq108 
---hits: sq97 
---hits: sq95 
---hits: sq81 
---hits: sq26 
---hits: sq20 
---hits: sq19 
---hits: sq11 
---hits: sq166 
---hits: sq143 
---hits: sq106 
---hits: sq177 
---hits: sq114 
---hits: sq103 
---hits: sq100 
---hits: sq84 
---hits: sq74 
---hits: sq65 
---hits: sq126 
---hits: sq53 
---hits: sq28 
---hits: sq88 
---hits: sq137 
---hits: sq180 
---hits: sq167 
---hits: sq112 
---hits: sq73 
---hits: sq46 
---hits: sq32 
---hits: sq176 
---hits: sq179 
---hits: sq168 
---hits: sq154 
---hits: sq128 
---hits: sq86 
---hits: sq93 
---hits: sq52 
---hits: sq150 
---hits: sq91 
---hits: sq31 
---hits: sq130 
---hits: sq125 
---hits: sq102 
---hits: sq36 
---hits: sq8 
---hits: sq165 
---hits: sq155 
---hits: sq133 
---hits: sq90 
---hits: sq85 
---hits: sq66 
---hits: sq63 
---hits: sq43 
---hits: sq42 
---hits: sq39 
---hits: sq35 
---hits: sq24 
---hits: sq16 
---hits: sq1 
---hits: sq76 
---hits: sq41 
---hits: sq27 
---hits: sq22 
---hits: sq70 
---hits: sq162 
---hits: sq156 
---hits: sq151 
---hits: sq147 
---hits: sq122 
---hits: sq120 
---hits: sq119 
---hits: sq116 
---hits: sq110 
---hits: sq107 
---hits: sq105 
---hits: sq101 
---hits: sq96 
---hits: sq94 
---hits: sq87 
---hits: sq79 
---hits: sq77 
---hits: sq75 
---hits: sq60 
---hits: sq59 
---hits: sq56 
---hits: sq49 
---hits: sq40 
---hits: sq38 
---hits: sq34 
---hits: sq25 
---hits: sq17 
---hits: sq14 
---hits: sq13 
---hits: sq12 
---hits: sq134 
---hits: sq98 
---hits: sq83 
---hits: sq178 
---hits: sq163 
---hits: sq152 
---hits: sq146 
---hits: sq135 
---hits: sq127 
---hits: sq124 
---hits: sq121 
---hits: sq118 
---hits: sq92 
---hits: sq67 
---hits: sq57 
---hits: sq33 
---hits: sq23 
---hits: sq18 
---hits: sq157 
---hits: sq153 
---hits: sq138 
---hits: sq104 
---hits: sq187 
---hits: sq186 
---hits: sq175 
---hits: sq172 
---hits: sq171 
---hits: sq160 
---hits: sq158 
---hits: sq149 
---hits: sq145 
---hits: sq142 
---hits: sq141 
---hits: sq140 
---hits: sq139 
---hits: sq136 
---hits: sq123 
---hits: sq117 
---hits: sq109 
---hits: sq99 
---hits: sq68 
---hits: sq45 
---hits: sq181 
---hits: sq132 
---hits: sq183 
---hits: sq182 
---hits: sq174 
---hits: sq173 
---hits: sq170 
---hits: sq164 
---hits: sq161 
---hits: sq144 
---hits: sq129 
---hits: sq80 
---hits: sq184 
---hits: sq131 
---hits: sq71 
---hits: sq185
---potential parent: sq40 
---potential parent: sq1 
---potential parent: sq8 
---potential parent: sq12 
---potential parent: sq16 
---potential parent: sq17 
---potential parent: sq27 
---potential parent: sq13 
---potential parent: sq31 
---potential parent: sq14 
---potential parent: sq22 
---potential parent: sq25 
---potential parent: sq35 
---potential parent: sq6 
---potential parent: sq10 
---potential parent: sq20 
---potential parent: sq26 
---potential parent: sq38 
---potential parent: sq67 
---potential parent: sq41 
---potential parent: sq5 
---potential parent: sq3 
---potential parent: sq11 
---potential parent: sq21 
---potential parent: sq28 
---potential parent: sq32 
---potential parent: sq65 
---potential parent: sq70 
---potential parent: sq73
------checking: sq40
------relative cooccurence: 0
------checking: sq1
------relative cooccurence: 0
------checking: sq8
------relative cooccurence: 0
------checking: sq12
------relative cooccurence: 0
------checking: sq16
------relative cooccurence: 0
------checking: sq17
------relative cooccurence: 0
------checking: sq27
------relative cooccurence: 0
------checking: sq13
------relative cooccurence: 0
------checking: sq31
------relative cooccurence: 0
------checking: sq14
------relative cooccurence: 0
------checking: sq22
------relative cooccurence: 0
------checking: sq25
------relative cooccurence: 0
------checking: sq35
------relative cooccurence: 0
------checking: sq6
------relative cooccurence: 0
------checking: sq10
------relative cooccurence: 0
------checking: sq20
------relative cooccurence: 0
------checking: sq26
------relative cooccurence: 0
------checking: sq38
------relative cooccurence: 0
------checking: sq67
------relative cooccurence: 0
------checking: sq41
------relative cooccurence: 0
------checking: sq5
------relative cooccurence: 1 which is sufficient!
------min avg abundance: 2.94843962008141 which is OK!
SETTING sq29 to be an ERROR of sq5

------checking: sq3
------checking: sq11
------checking: sq21
------checking: sq28
------checking: sq32
------checking: sq65
------checking: sq70
------checking: sq73
####processing: sq32 #####
---hits: sq46 
---hits: sq168 
---hits: sq128 
---hits: sq53 
---hits: sq28 
---hits: sq88 
---hits: sq180 
---hits: sq167 
---hits: sq112 
---hits: sq93 
---hits: sq73 
---hits: sq52 
---hits: sq176 
---hits: sq137 
---hits: sq179 
---hits: sq154 
---hits: sq86 
---hits: sq21 
---hits: sq6 
---hits: sq3 
---hits: sq10 
---hits: sq5 
---hits: sq143 
---hits: sq159 
---hits: sq113 
---hits: sq108 
---hits: sq97 
---hits: sq95 
---hits: sq81 
---hits: sq44 
---hits: sq29 
---hits: sq26 
---hits: sq20 
---hits: sq19 
---hits: sq11 
---hits: sq166 
---hits: sq106 
---hits: sq177 
---hits: sq150 
---hits: sq114 
---hits: sq103 
---hits: sq100 
---hits: sq91 
---hits: sq84 
---hits: sq74 
---hits: sq65 
---hits: sq126 
---hits: sq130 
---hits: sq125 
---hits: sq102 
---hits: sq8 
---hits: sq31 
---hits: sq165 
---hits: sq155 
---hits: sq133 
---hits: sq90 
---hits: sq85 
---hits: sq66 
---hits: sq63 
---hits: sq43 
---hits: sq42 
---hits: sq39 
---hits: sq36 
---hits: sq24 
---hits: sq22 
---hits: sq16 
---hits: sq1 
---hits: sq76 
---hits: sq27 
---hits: sq70 
---hits: sq41 
---hits: sq162 
---hits: sq156 
---hits: sq151 
---hits: sq147 
---hits: sq122 
---hits: sq120 
---hits: sq119 
---hits: sq116 
---hits: sq110 
---hits: sq107 
---hits: sq105 
---hits: sq101 
---hits: sq96 
---hits: sq94 
---hits: sq87 
---hits: sq83 
---hits: sq79 
---hits: sq77 
---hits: sq75 
---hits: sq60 
---hits: sq59 
---hits: sq56 
---hits: sq49 
---hits: sq38 
---hits: sq35 
---hits: sq34 
---hits: sq25 
---hits: sq17 
---hits: sq14 
---hits: sq13 
---hits: sq12 
---hits: sq134 
---hits: sq98 
---hits: sq178 
---hits: sq163 
---hits: sq153 
---hits: sq152 
---hits: sq135 
---hits: sq127 
---hits: sq121 
---hits: sq118 
---hits: sq92 
---hits: sq67 
---hits: sq40 
---hits: sq33 
---hits: sq157 
---hits: sq138 
---hits: sq139 
---hits: sq187 
---hits: sq186 
---hits: sq172 
---hits: sq171 
---hits: sq146 
---hits: sq57 
---hits: sq23 
---hits: sq18 
---hits: sq104 
---hits: sq175 
---hits: sq173 
---hits: sq160 
---hits: sq158 
---hits: sq149 
---hits: sq145 
---hits: sq144 
---hits: sq142 
---hits: sq141 
---hits: sq140 
---hits: sq136 
---hits: sq132 
---hits: sq124 
---hits: sq123 
---hits: sq117 
---hits: sq109 
---hits: sq99 
---hits: sq68 
---hits: sq45 
---hits: sq181 
---hits: sq131 
---hits: sq184 
---hits: sq183 
---hits: sq182 
---hits: sq174 
---hits: sq170 
---hits: sq164 
---hits: sq161 
---hits: sq129 
---hits: sq80 
---hits: sq71 
---hits: sq185
---potential parent: sq40 
---potential parent: sq1 
---potential parent: sq8 
---potential parent: sq12 
---potential parent: sq16 
---potential parent: sq17 
---potential parent: sq27 
---potential parent: sq13 
---potential parent: sq31 
---potential parent: sq14 
---potential parent: sq22 
---potential parent: sq25 
---potential parent: sq35 
---potential parent: sq6 
---potential parent: sq10 
---potential parent: sq20 
---potential parent: sq26 
---potential parent: sq38 
---potential parent: sq67 
---potential parent: sq41 
---potential parent: sq5 
---potential parent: sq3 
---potential parent: sq11 
---potential parent: sq21 
---potential parent: sq28 
---potential parent: sq29 
---potential parent: sq65 
---potential parent: sq70 
---potential parent: sq73
------checking: sq40
------relative cooccurence: 0
------checking: sq1
------relative cooccurence: 0
------checking: sq8
------relative cooccurence: 0
------checking: sq12
------relative cooccurence: 0
------checking: sq16
------relative cooccurence: 0
------checking: sq17
------relative cooccurence: 0
------checking: sq27
------relative cooccurence: 0
------checking: sq13
------relative cooccurence: 0
------checking: sq31
------relative cooccurence: 0
------checking: sq14
------relative cooccurence: 0
------checking: sq22
------relative cooccurence: 0
------checking: sq25
------relative cooccurence: 0
------checking: sq35
------relative cooccurence: 0
------checking: sq6
------relative cooccurence: 0
------checking: sq10
------relative cooccurence: 0
------checking: sq20
------relative cooccurence: 0
------checking: sq26
------relative cooccurence: 0
------checking: sq38
------relative cooccurence: 0
------checking: sq67
------relative cooccurence: 0
------checking: sq41
------relative cooccurence: 0
------checking: sq5
------relative cooccurence: 1 which is sufficient!
------min avg abundance: 7.55350553505535 which is OK!
SETTING sq32 to be an ERROR of sq5

------checking: sq3
------checking: sq11
------checking: sq21
------checking: sq28
------checking: sq29
------checking: sq65
------checking: sq70
------checking: sq73
####processing: sq47 #####
---hits: sq48 
---hits: sq2 
---hits: sq69 
---hits: sq64 
---hits: sq61 
---hits: sq58 
---hits: sq55 
---hits: sq54 
---hits: sq37 
---hits: sq4 
---hits: sq115 
---hits: sq30 
---hits: sq9 
---hits: sq7 
---hits: sq72 
---hits: sq15 
---hits: sq148 
---hits: sq191 
---hits: sq89 
---hits: sq78 
---hits: sq62 
---hits: sq50 
---hits: sq188 
---hits: sq51 
---hits: sq190 
---hits: sq82 
---hits: sq111
---potential parent: sq2 
---potential parent: sq7 
---potential parent: sq4 
---potential parent: sq9 
---potential parent: sq15 
---potential parent: sq30 
---potential parent: sq51 
---potential parent: sq37 
---potential parent: sq54 
---potential parent: sq50
------checking: sq2
------relative cooccurence: 1 which is sufficient!
------min avg abundance: 82.5038167938931 which is OK!
SETTING sq47 to be an ERROR of sq2

------checking: sq7
------checking: sq4
------checking: sq9
------checking: sq15
------checking: sq30
------checking: sq51
------checking: sq37
------checking: sq54
------checking: sq50
####processing: sq65 #####
---hits: sq100 
---hits: sq6 
---hits: sq3 
---hits: sq21 
---hits: sq10 
---hits: sq5 
---hits: sq159 
---hits: sq113 
---hits: sq108 
---hits: sq97 
---hits: sq95 
---hits: sq81 
---hits: sq44 
---hits: sq29 
---hits: sq26 
---hits: sq20 
---hits: sq19 
---hits: sq11 
---hits: sq166 
---hits: sq143 
---hits: sq106 
---hits: sq177 
---hits: sq114 
---hits: sq103 
---hits: sq84 
---hits: sq74 
---hits: sq126 
---hits: sq53 
---hits: sq28 
---hits: sq88 
---hits: sq137 
---hits: sq180 
---hits: sq167 
---hits: sq112 
---hits: sq73 
---hits: sq46 
---hits: sq32 
---hits: sq176 
---hits: sq179 
---hits: sq168 
---hits: sq154 
---hits: sq150 
---hits: sq128 
---hits: sq91 
---hits: sq86 
---hits: sq93 
---hits: sq52 
---hits: sq31 
---hits: sq130 
---hits: sq125 
---hits: sq102 
---hits: sq8 
---hits: sq165 
---hits: sq155 
---hits: sq133 
---hits: sq90 
---hits: sq85 
---hits: sq66 
---hits: sq63 
---hits: sq43 
---hits: sq42 
---hits: sq39 
---hits: sq36 
---hits: sq24 
---hits: sq16 
---hits: sq1 
---hits: sq76 
---hits: sq41 
---hits: sq27 
---hits: sq22 
---hits: sq70 
---hits: sq162 
---hits: sq156 
---hits: sq151 
---hits: sq147 
---hits: sq122 
---hits: sq120 
---hits: sq119 
---hits: sq116 
---hits: sq110 
---hits: sq107 
---hits: sq105 
---hits: sq101 
---hits: sq96 
---hits: sq94 
---hits: sq87 
---hits: sq79 
---hits: sq77 
---hits: sq75 
---hits: sq60 
---hits: sq59 
---hits: sq56 
---hits: sq49 
---hits: sq40 
---hits: sq38 
---hits: sq35 
---hits: sq34 
---hits: sq25 
---hits: sq17 
---hits: sq14 
---hits: sq13 
---hits: sq12 
---hits: sq134 
---hits: sq98 
---hits: sq83 
---hits: sq178 
---hits: sq163 
---hits: sq152 
---hits: sq146 
---hits: sq135 
---hits: sq127 
---hits: sq121 
---hits: sq118 
---hits: sq92 
---hits: sq67 
---hits: sq57 
---hits: sq33 
---hits: sq23 
---hits: sq18 
---hits: sq157 
---hits: sq153 
---hits: sq138 
---hits: sq104 
---hits: sq187 
---hits: sq186 
---hits: sq175 
---hits: sq172 
---hits: sq171 
---hits: sq160 
---hits: sq158 
---hits: sq149 
---hits: sq145 
---hits: sq142 
---hits: sq141 
---hits: sq140 
---hits: sq139 
---hits: sq136 
---hits: sq124 
---hits: sq123 
---hits: sq117 
---hits: sq109 
---hits: sq99 
---hits: sq68 
---hits: sq45 
---hits: sq181 
---hits: sq132 
---hits: sq183 
---hits: sq182 
---hits: sq174 
---hits: sq173 
---hits: sq170 
---hits: sq164 
---hits: sq161 
---hits: sq144 
---hits: sq129 
---hits: sq80 
---hits: sq184 
---hits: sq131 
---hits: sq71 
---hits: sq185
---potential parent: sq40 
---potential parent: sq1 
---potential parent: sq8 
---potential parent: sq12 
---potential parent: sq16 
---potential parent: sq17 
---potential parent: sq27 
---potential parent: sq13 
---potential parent: sq31 
---potential parent: sq14 
---potential parent: sq22 
---potential parent: sq25 
---potential parent: sq35 
---potential parent: sq6 
---potential parent: sq10 
---potential parent: sq20 
---potential parent: sq26 
---potential parent: sq38 
---potential parent: sq67 
---potential parent: sq41 
---potential parent: sq5 
---potential parent: sq3 
---potential parent: sq11 
---potential parent: sq21 
---potential parent: sq28 
---potential parent: sq29 
---potential parent: sq32 
---potential parent: sq70 
---potential parent: sq73
------checking: sq40
------relative cooccurence: 0
------checking: sq1
------relative cooccurence: 0
------checking: sq8
------relative cooccurence: 0
------checking: sq12
------relative cooccurence: 0
------checking: sq16
------relative cooccurence: 0
------checking: sq17
------relative cooccurence: 0
------checking: sq27
------relative cooccurence: 0
------checking: sq13
------relative cooccurence: 0
------checking: sq31
------relative cooccurence: 0
------checking: sq14
------relative cooccurence: 0
------checking: sq22
------relative cooccurence: 0
------checking: sq25
------relative cooccurence: 0
------checking: sq35
------relative cooccurence: 0
------checking: sq6
------relative cooccurence: 0
------checking: sq10
------relative cooccurence: 0
------checking: sq20
------relative cooccurence: 0
------checking: sq26
------relative cooccurence: 0
------checking: sq38
------relative cooccurence: 0
------checking: sq67
------relative cooccurence: 0
------checking: sq41
------relative cooccurence: 0
------checking: sq5
------relative cooccurence: 1 which is sufficient!
------min avg abundance: 44.989010989011 which is OK!
SETTING sq65 to be an ERROR of sq5

------checking: sq3
------checking: sq11
------checking: sq21
------checking: sq28
------checking: sq29
------checking: sq32
------checking: sq70
------checking: sq73
####processing: sq70 #####
---hits: sq27 
---hits: sq90 
---hits: sq1 
---hits: sq16 
---hits: sq98 
---hits: sq155 
---hits: sq151 
---hits: sq147 
---hits: sq119 
---hits: sq116 
---hits: sq107 
---hits: sq105 
---hits: sq101 
---hits: sq96 
---hits: sq87 
---hits: sq79 
---hits: sq77 
---hits: sq75 
---hits: sq60 
---hits: sq56 
---hits: sq49 
---hits: sq41 
---hits: sq38 
---hits: sq35 
---hits: sq25 
---hits: sq17 
---hits: sq14 
---hits: sq13 
---hits: sq12 
---hits: sq8 
---hits: sq157 
---hits: sq138 
---hits: sq76 
---hits: sq178 
---hits: sq165 
---hits: sq135 
---hits: sq133 
---hits: sq130 
---hits: sq127 
---hits: sq125 
---hits: sq121 
---hits: sq118 
---hits: sq102 
---hits: sq67 
---hits: sq66 
---hits: sq63 
---hits: sq59 
---hits: sq43 
---hits: sq42 
---hits: sq39 
---hits: sq36 
---hits: sq31 
---hits: sq24 
---hits: sq22 
---hits: sq134 
---hits: sq85 
---hits: sq171 
---hits: sq156 
---hits: sq122 
---hits: sq120 
---hits: sq110 
---hits: sq94 
---hits: sq34 
---hits: sq83 
---hits: sq162 
---hits: sq163 
---hits: sq152 
---hits: sq40 
---hits: sq33 
---hits: sq153 
---hits: sq187 
---hits: sq186 
---hits: sq172 
---hits: sq92 
---hits: sq23 
---hits: sq131 
---hits: sq175 
---hits: sq173 
---hits: sq160 
---hits: sq149 
---hits: sq146 
---hits: sq145 
---hits: sq144 
---hits: sq142 
---hits: sq141 
---hits: sq140 
---hits: sq132 
---hits: sq124 
---hits: sq123 
---hits: sq117 
---hits: sq109 
---hits: sq99 
---hits: sq57 
---hits: sq184 
---hits: sq183 
---hits: sq174 
---hits: sq161 
---hits: sq158 
---hits: sq129 
---hits: sq104 
---hits: sq18 
---hits: sq181 
---hits: sq139 
---hits: sq136 
---hits: sq68 
---hits: sq45 
---hits: sq185 
---hits: sq53 
---hits: sq182 
---hits: sq170 
---hits: sq164 
---hits: sq80 
---hits: sq176 
---hits: sq180 
---hits: sq46 
---hits: sq71 
---hits: sq179 
---hits: sq168 
---hits: sq154 
---hits: sq137 
---hits: sq10 
---hits: sq167 
---hits: sq28 
---hits: sq6 
---hits: sq93 
---hits: sq166 
---hits: sq88 
---hits: sq112 
---hits: sq73 
---hits: sq44 
---hits: sq32 
---hits: sq26 
---hits: sq20 
---hits: sq113 
---hits: sq21 
---hits: sq177 
---hits: sq150 
---hits: sq128 
---hits: sq100 
---hits: sq86 
---hits: sq84 
---hits: sq5 
---hits: sq3 
---hits: sq143 
---hits: sq159 
---hits: sq108 
---hits: sq106 
---hits: sq97 
---hits: sq95 
---hits: sq81 
---hits: sq52 
---hits: sq29 
---hits: sq19 
---hits: sq11 
---hits: sq126 
---hits: sq114 
---hits: sq103 
---hits: sq74 
---hits: sq65 
---hits: sq91
---potential parent: sq40 
---potential parent: sq1 
---potential parent: sq8 
---potential parent: sq12 
---potential parent: sq16 
---potential parent: sq17 
---potential parent: sq27 
---potential parent: sq13 
---potential parent: sq31 
---potential parent: sq14 
---potential parent: sq22 
---potential parent: sq25 
---potential parent: sq35 
---potential parent: sq6 
---potential parent: sq10 
---potential parent: sq20 
---potential parent: sq26 
---potential parent: sq38 
---potential parent: sq67 
---potential parent: sq41 
---potential parent: sq5 
---potential parent: sq3 
---potential parent: sq11 
---potential parent: sq21 
---potential parent: sq28 
---potential parent: sq29 
---potential parent: sq32 
---potential parent: sq65 
---potential parent: sq73
------checking: sq40
------relative cooccurence: 1 which is sufficient!
------min avg abundance: 0.177777777777778
------checking: sq1
------relative cooccurence: 1 which is sufficient!
------min avg abundance: 42.390625 which is OK!
SETTING sq70 to be an ERROR of sq1

------checking: sq8
------checking: sq12
------checking: sq16
------checking: sq17
------checking: sq27
------checking: sq13
------checking: sq31
------checking: sq14
------checking: sq22
------checking: sq25
------checking: sq35
------checking: sq6
------checking: sq10
------checking: sq20
------checking: sq26
------checking: sq38
------checking: sq67
------checking: sq41
------checking: sq5
------checking: sq3
------checking: sq11
------checking: sq21
------checking: sq28
------checking: sq29
------checking: sq32
------checking: sq65
------checking: sq73
####processing: sq73 #####
---hits: sq137 
---hits: sq154 
---hits: sq86 
---hits: sq53 
---hits: sq28 
---hits: sq88 
---hits: sq180 
---hits: sq167 
---hits: sq112 
---hits: sq46 
---hits: sq32 
---hits: sq176 
---hits: sq179 
---hits: sq168 
---hits: sq128 
---hits: sq21 
---hits: sq6 
---hits: sq3 
---hits: sq10 
---hits: sq5 
---hits: sq143 
---hits: sq93 
---hits: sq52 
---hits: sq159 
---hits: sq113 
---hits: sq108 
---hits: sq97 
---hits: sq95 
---hits: sq81 
---hits: sq44 
---hits: sq29 
---hits: sq26 
---hits: sq20 
---hits: sq19 
---hits: sq11 
---hits: sq166 
---hits: sq106 
---hits: sq177 
---hits: sq150 
---hits: sq114 
---hits: sq103 
---hits: sq100 
---hits: sq91 
---hits: sq84 
---hits: sq74 
---hits: sq65 
---hits: sq126 
---hits: sq130 
---hits: sq125 
---hits: sq102 
---hits: sq8 
---hits: sq31 
---hits: sq165 
---hits: sq155 
---hits: sq133 
---hits: sq90 
---hits: sq85 
---hits: sq66 
---hits: sq63 
---hits: sq43 
---hits: sq42 
---hits: sq39 
---hits: sq36 
---hits: sq24 
---hits: sq22 
---hits: sq16 
---hits: sq1 
---hits: sq76 
---hits: sq27 
---hits: sq70 
---hits: sq41 
---hits: sq162 
---hits: sq156 
---hits: sq151 
---hits: sq147 
---hits: sq122 
---hits: sq120 
---hits: sq119 
---hits: sq116 
---hits: sq110 
---hits: sq107 
---hits: sq105 
---hits: sq101 
---hits: sq96 
---hits: sq94 
---hits: sq87 
---hits: sq83 
---hits: sq79 
---hits: sq77 
---hits: sq75 
---hits: sq60 
---hits: sq59 
---hits: sq56 
---hits: sq49 
---hits: sq38 
---hits: sq35 
---hits: sq34 
---hits: sq25 
---hits: sq17 
---hits: sq14 
---hits: sq13 
---hits: sq12 
---hits: sq134 
---hits: sq98 
---hits: sq178 
---hits: sq163 
---hits: sq153 
---hits: sq152 
---hits: sq135 
---hits: sq127 
---hits: sq121 
---hits: sq118 
---hits: sq92 
---hits: sq67 
---hits: sq40 
---hits: sq33 
---hits: sq157 
---hits: sq138 
---hits: sq139 
---hits: sq187 
---hits: sq186 
---hits: sq172 
---hits: sq171 
---hits: sq146 
---hits: sq57 
---hits: sq23 
---hits: sq18 
---hits: sq104 
---hits: sq175 
---hits: sq173 
---hits: sq160 
---hits: sq158 
---hits: sq149 
---hits: sq145 
---hits: sq144 
---hits: sq142 
---hits: sq141 
---hits: sq140 
---hits: sq136 
---hits: sq132 
---hits: sq124 
---hits: sq123 
---hits: sq117 
---hits: sq109 
---hits: sq99 
---hits: sq68 
---hits: sq45 
---hits: sq181 
---hits: sq131 
---hits: sq184 
---hits: sq183 
---hits: sq182 
---hits: sq174 
---hits: sq170 
---hits: sq164 
---hits: sq161 
---hits: sq129 
---hits: sq80 
---hits: sq71 
---hits: sq185
---potential parent: sq40 
---potential parent: sq1 
---potential parent: sq8 
---potential parent: sq12 
---potential parent: sq16 
---potential parent: sq17 
---potential parent: sq27 
---potential parent: sq13 
---potential parent: sq31 
---potential parent: sq14 
---potential parent: sq22 
---potential parent: sq25 
---potential parent: sq35 
---potential parent: sq6 
---potential parent: sq10 
---potential parent: sq20 
---potential parent: sq26 
---potential parent: sq38 
---potential parent: sq67 
---potential parent: sq41 
---potential parent: sq5 
---potential parent: sq3 
---potential parent: sq11 
---potential parent: sq21 
---potential parent: sq28 
---potential parent: sq29 
---potential parent: sq32 
---potential parent: sq65 
---potential parent: sq70
------checking: sq40
------relative cooccurence: 0
------checking: sq1
------relative cooccurence: 0
------checking: sq8
------relative cooccurence: 0
------checking: sq12
------relative cooccurence: 0
------checking: sq16
------relative cooccurence: 0
------checking: sq17
------relative cooccurence: 0
------checking: sq27
------relative cooccurence: 0
------checking: sq13
------relative cooccurence: 0
------checking: sq31
------relative cooccurence: 0
------checking: sq14
------relative cooccurence: 0
------checking: sq22
------relative cooccurence: 0
------checking: sq25
------relative cooccurence: 0
------checking: sq35
------relative cooccurence: 0
------checking: sq6
------relative cooccurence: 0
------checking: sq10
------relative cooccurence: 0
------checking: sq20
------relative cooccurence: 0
------checking: sq26
------relative cooccurence: 0
------checking: sq38
------relative cooccurence: 0
------checking: sq67
------relative cooccurence: 0
------checking: sq41
------relative cooccurence: 0
------checking: sq5
------relative cooccurence: 1 which is sufficient!
------min avg abundance: 36.9833333333333 which is OK!
SETTING sq73 to be an ERROR of sq5

------checking: sq3
------checking: sq11
------checking: sq21
------checking: sq28
------checking: sq29
------checking: sq32
------checking: sq65
------checking: sq70
####processing: sq44 #####
---hits: sq6 
---hits: sq26 
---hits: sq20 
---hits: sq10 
---hits: sq113 
---hits: sq177 
---hits: sq166 
---hits: sq100 
---hits: sq84 
---hits: sq29 
---hits: sq137 
---hits: sq53 
---hits: sq3 
---hits: sq21 
---hits: sq5 
---hits: sq180 
---hits: sq159 
---hits: sq108 
---hits: sq97 
---hits: sq95 
---hits: sq81 
---hits: sq46 
---hits: sq19 
---hits: sq11 
---hits: sq143 
---hits: sq106 
---hits: sq179 
---hits: sq176 
---hits: sq168 
---hits: sq154 
---hits: sq114 
---hits: sq103 
---hits: sq74 
---hits: sq65 
---hits: sq126 
---hits: sq28 
---hits: sq93 
---hits: sq88 
---hits: sq167 
---hits: sq112 
---hits: sq73 
---hits: sq32 
---hits: sq150 
---hits: sq128 
---hits: sq86 
---hits: sq31 
---hits: sq52 
---hits: sq36 
---hits: sq8 
---hits: sq165 
---hits: sq155 
---hits: sq133 
---hits: sq130 
---hits: sq125 
---hits: sq102 
---hits: sq91 
---hits: sq66 
---hits: sq63 
---hits: sq43 
---hits: sq42 
---hits: sq39 
---hits: sq35 
---hits: sq24 
---hits: sq1 
---hits: sq90 
---hits: sq22 
---hits: sq16 
---hits: sq156 
---hits: sq151 
---hits: sq147 
---hits: sq122 
---hits: sq120 
---hits: sq119 
---hits: sq116 
---hits: sq110 
---hits: sq107 
---hits: sq105 
---hits: sq101 
---hits: sq96 
---hits: sq94 
---hits: sq87 
---hits: sq79 
---hits: sq77 
---hits: sq76 
---hits: sq75 
---hits: sq60 
---hits: sq59 
---hits: sq56 
---hits: sq49 
---hits: sq41 
---hits: sq40 
---hits: sq38 
---hits: sq34 
---hits: sq27 
---hits: sq25 
---hits: sq17 
---hits: sq14 
---hits: sq13 
---hits: sq12 
---hits: sq83 
---hits: sq70 
---hits: sq178 
---hits: sq163 
---hits: sq152 
---hits: sq135 
---hits: sq134 
---hits: sq127 
---hits: sq124 
---hits: sq121 
---hits: sq118 
---hits: sq98 
---hits: sq92 
---hits: sq67 
---hits: sq33 
---hits: sq23 
---hits: sq153 
---hits: sq85 
---hits: sq187 
---hits: sq186 
---hits: sq175 
---hits: sq172 
---hits: sq171 
---hits: sq160 
---hits: sq158 
---hits: sq157 
---hits: sq149 
---hits: sq146 
---hits: sq145 
---hits: sq142 
---hits: sq141 
---hits: sq140 
---hits: sq138 
---hits: sq123 
---hits: sq117 
---hits: sq109 
---hits: sq99 
---hits: sq57 
---hits: sq162 
---hits: sq183 
---hits: sq174 
---hits: sq173 
---hits: sq161 
---hits: sq144 
---hits: sq132 
---hits: sq129 
---hits: sq18 
---hits: sq184 
---hits: sq131 
---hits: sq104 
---hits: sq139 
---hits: sq136 
---hits: sq68 
---hits: sq45 
---hits: sq181 
---hits: sq182 
---hits: sq170 
---hits: sq164 
---hits: sq80 
---hits: sq185 
---hits: sq71
---potential parent: sq40 
---potential parent: sq1 
---potential parent: sq8 
---potential parent: sq12 
---potential parent: sq16 
---potential parent: sq17 
---potential parent: sq27 
---potential parent: sq13 
---potential parent: sq31 
---potential parent: sq14 
---potential parent: sq22 
---potential parent: sq25 
---potential parent: sq35 
---potential parent: sq6 
---potential parent: sq10 
---potential parent: sq20 
---potential parent: sq26 
---potential parent: sq38 
---potential parent: sq67 
---potential parent: sq41 
---potential parent: sq5 
---potential parent: sq3 
---potential parent: sq11 
---potential parent: sq21 
---potential parent: sq28 
---potential parent: sq29 
---potential parent: sq32 
---potential parent: sq65 
---potential parent: sq70 
---potential parent: sq73 
---potential parent: sq49 
---potential parent: sq52 
---potential parent: sq88 
---potential parent: sq91
------checking: sq40
------relative cooccurence: 1 which is sufficient!
------min avg abundance: 0.025974025974026
------checking: sq1
------relative cooccurence: 0.625
------checking: sq8
------relative cooccurence: 0.625
------checking: sq12
------relative cooccurence: 0.625
------checking: sq16
------relative cooccurence: 0.625
------checking: sq17
------relative cooccurence: 0.5
------checking: sq27
------relative cooccurence: 0.625
------checking: sq13
------relative cooccurence: 0.625
------checking: sq31
------relative cooccurence: 0.625
------checking: sq14
------relative cooccurence: 0.5
------checking: sq22
------relative cooccurence: 0.375
------checking: sq25
------relative cooccurence: 0.5
------checking: sq35
------relative cooccurence: 0.5
------checking: sq6
------relative cooccurence: 1 which is sufficient!
------min avg abundance: 11.5399239543726 which is OK!
SETTING sq44 to be an ERROR of sq6

------checking: sq10
------checking: sq20
------checking: sq26
------checking: sq38
------checking: sq67
------checking: sq41
------checking: sq5
------checking: sq3
------checking: sq11
------checking: sq21
------checking: sq28
------checking: sq29
------checking: sq32
------checking: sq65
------checking: sq70
------checking: sq73
------checking: sq49
------checking: sq52
------checking: sq88
------checking: sq91
####processing: sq48 #####
---hits: sq47 
---hits: sq2 
---hits: sq69 
---hits: sq64 
---hits: sq61 
---hits: sq58 
---hits: sq55 
---hits: sq54 
---hits: sq37 
---hits: sq4 
---hits: sq115 
---hits: sq30 
---hits: sq9 
---hits: sq7 
---hits: sq72 
---hits: sq15 
---hits: sq148 
---hits: sq191 
---hits: sq89 
---hits: sq78 
---hits: sq62 
---hits: sq50 
---hits: sq188 
---hits: sq51 
---hits: sq190 
---hits: sq82 
---hits: sq111
---potential parent: sq2 
---potential parent: sq7 
---potential parent: sq4 
---potential parent: sq9 
---potential parent: sq15 
---potential parent: sq30 
---potential parent: sq51 
---potential parent: sq37 
---potential parent: sq54 
---potential parent: sq50 
---potential parent: sq47 
---potential parent: sq61 
---potential parent: sq62 
---potential parent: sq82 
---potential parent: sq115
------checking: sq2
------relative cooccurence: 1 which is sufficient!
------min avg abundance: 85.0365853658537 which is OK!
SETTING sq48 to be an ERROR of sq2

------checking: sq7
------checking: sq4
------checking: sq9
------checking: sq15
------checking: sq30
------checking: sq51
------checking: sq37
------checking: sq54
------checking: sq50
------checking: sq47
------checking: sq61
------checking: sq62
------checking: sq82
------checking: sq115
####processing: sq49 #####
---hits: sq66 
---hits: sq1 
---hits: sq90 
---hits: sq16 
---hits: sq155 
---hits: sq151 
---hits: sq147 
---hits: sq119 
---hits: sq116 
---hits: sq107 
---hits: sq105 
---hits: sq101 
---hits: sq96 
---hits: sq87 
---hits: sq79 
---hits: sq77 
---hits: sq75 
---hits: sq60 
---hits: sq56 
---hits: sq41 
---hits: sq38 
---hits: sq35 
---hits: sq27 
---hits: sq25 
---hits: sq17 
---hits: sq14 
---hits: sq13 
---hits: sq12 
---hits: sq8 
---hits: sq70 
---hits: sq178 
---hits: sq165 
---hits: sq135 
---hits: sq133 
---hits: sq130 
---hits: sq127 
---hits: sq125 
---hits: sq121 
---hits: sq118 
---hits: sq102 
---hits: sq98 
---hits: sq67 
---hits: sq63 
---hits: sq59 
---hits: sq43 
---hits: sq42 
---hits: sq39 
---hits: sq36 
---hits: sq31 
---hits: sq24 
---hits: sq22 
---hits: sq171 
---hits: sq157 
---hits: sq156 
---hits: sq138 
---hits: sq122 
---hits: sq120 
---hits: sq110 
---hits: sq94 
---hits: sq76 
---hits: sq34 
---hits: sq85 
---hits: sq83 
---hits: sq163 
---hits: sq152 
---hits: sq134 
---hits: sq40 
---hits: sq33 
---hits: sq162 
---hits: sq153 
---hits: sq187 
---hits: sq186 
---hits: sq172 
---hits: sq92 
---hits: sq23 
---hits: sq175 
---hits: sq173 
---hits: sq160 
---hits: sq149 
---hits: sq146 
---hits: sq145 
---hits: sq144 
---hits: sq142 
---hits: sq141 
---hits: sq140 
---hits: sq124 
---hits: sq123 
---hits: sq117 
---hits: sq109 
---hits: sq99 
---hits: sq57 
---hits: sq183 
---hits: sq174 
---hits: sq161 
---hits: sq158 
---hits: sq132 
---hits: sq131 
---hits: sq129 
---hits: sq184 
---hits: sq80 
---hits: sq18 
---hits: sq104 
---hits: sq185 
---hits: sq139 
---hits: sq136 
---hits: sq71 
---hits: sq68 
---hits: sq53 
---hits: sq45 
---hits: sq181 
---hits: sq182 
---hits: sq180 
---hits: sq170 
---hits: sq164 
---hits: sq46 
---hits: sq179 
---hits: sq176 
---hits: sq168 
---hits: sq154 
---hits: sq137 
---hits: sq6 
---hits: sq93 
---hits: sq167 
---hits: sq28 
---hits: sq44 
---hits: sq26 
---hits: sq20 
---hits: sq10 
---hits: sq113 
---hits: sq88 
---hits: sq112 
---hits: sq73 
---hits: sq32 
---hits: sq177 
---hits: sq166 
---hits: sq150 
---hits: sq100 
---hits: sq84 
---hits: sq21 
---hits: sq128 
---hits: sq86 
---hits: sq3 
---hits: sq5 
---hits: sq143 
---hits: sq159 
---hits: sq108 
---hits: sq97 
---hits: sq95 
---hits: sq81 
---hits: sq52 
---hits: sq29 
---hits: sq19 
---hits: sq11 
---hits: sq106 
---hits: sq114 
---hits: sq103 
---hits: sq74 
---hits: sq65 
---hits: sq126 
---hits: sq91
---potential parent: sq40 
---potential parent: sq1 
---potential parent: sq8 
---potential parent: sq12 
---potential parent: sq16 
---potential parent: sq17 
---potential parent: sq27 
---potential parent: sq13 
---potential parent: sq31 
---potential parent: sq14 
---potential parent: sq22 
---potential parent: sq25 
---potential parent: sq35 
---potential parent: sq6 
---potential parent: sq10 
---potential parent: sq20 
---potential parent: sq26 
---potential parent: sq38 
---potential parent: sq67 
---potential parent: sq41 
---potential parent: sq5 
---potential parent: sq3 
---potential parent: sq11 
---potential parent: sq21 
---potential parent: sq28 
---potential parent: sq29 
---potential parent: sq32 
---potential parent: sq65 
---potential parent: sq70 
---potential parent: sq73 
---potential parent: sq44 
---potential parent: sq52 
---potential parent: sq88 
---potential parent: sq91
------checking: sq40
------relative cooccurence: 1 which is sufficient!
------min avg abundance: 0.126984126984127
------checking: sq1
------relative cooccurence: 1 which is sufficient!
------min avg abundance: 62 which is OK!
SETTING sq49 to be an ERROR of sq1

------checking: sq8
------checking: sq12
------checking: sq16
------checking: sq17
------checking: sq27
------checking: sq13
------checking: sq31
------checking: sq14
------checking: sq22
------checking: sq25
------checking: sq35
------checking: sq6
------checking: sq10
------checking: sq20
------checking: sq26
------checking: sq38
------checking: sq67
------checking: sq41
------checking: sq5
------checking: sq3
------checking: sq11
------checking: sq21
------checking: sq28
------checking: sq29
------checking: sq32
------checking: sq65
------checking: sq70
------checking: sq73
------checking: sq44
------checking: sq52
------checking: sq88
------checking: sq91
####processing: sq52 #####
---hits: sq93 
---hits: sq46 
---hits: sq32 
---hits: sq168 
---hits: sq128 
---hits: sq53 
---hits: sq28 
---hits: sq88 
---hits: sq180 
---hits: sq167 
---hits: sq112 
---hits: sq73 
---hits: sq176 
---hits: sq137 
---hits: sq179 
---hits: sq154 
---hits: sq86 
---hits: sq21 
---hits: sq6 
---hits: sq3 
---hits: sq10 
---hits: sq5 
---hits: sq143 
---hits: sq159 
---hits: sq113 
---hits: sq108 
---hits: sq97 
---hits: sq95 
---hits: sq81 
---hits: sq44 
---hits: sq29 
---hits: sq26 
---hits: sq20 
---hits: sq19 
---hits: sq11 
---hits: sq166 
---hits: sq106 
---hits: sq177 
---hits: sq150 
---hits: sq114 
---hits: sq103 
---hits: sq100 
---hits: sq91 
---hits: sq84 
---hits: sq74 
---hits: sq65 
---hits: sq126 
---hits: sq22 
---hits: sq130 
---hits: sq125 
---hits: sq102 
---hits: sq8 
---hits: sq31 
---hits: sq165 
---hits: sq155 
---hits: sq133 
---hits: sq90 
---hits: sq85 
---hits: sq66 
---hits: sq63 
---hits: sq43 
---hits: sq42 
---hits: sq39 
---hits: sq36 
---hits: sq24 
---hits: sq16 
---hits: sq1 
---hits: sq76 
---hits: sq27 
---hits: sq70 
---hits: sq41 
---hits: sq162 
---hits: sq156 
---hits: sq151 
---hits: sq147 
---hits: sq122 
---hits: sq120 
---hits: sq119 
---hits: sq116 
---hits: sq110 
---hits: sq107 
---hits: sq105 
---hits: sq101 
---hits: sq96 
---hits: sq94 
---hits: sq87 
---hits: sq83 
---hits: sq79 
---hits: sq77 
---hits: sq75 
---hits: sq60 
---hits: sq59 
---hits: sq56 
---hits: sq49 
---hits: sq38 
---hits: sq35 
---hits: sq34 
---hits: sq25 
---hits: sq17 
---hits: sq14 
---hits: sq13 
---hits: sq12 
---hits: sq134 
---hits: sq98 
---hits: sq178 
---hits: sq163 
---hits: sq153 
---hits: sq152 
---hits: sq135 
---hits: sq127 
---hits: sq121 
---hits: sq118 
---hits: sq92 
---hits: sq67 
---hits: sq40 
---hits: sq33 
---hits: sq157 
---hits: sq138 
---hits: sq139 
---hits: sq187 
---hits: sq186 
---hits: sq172 
---hits: sq171 
---hits: sq146 
---hits: sq57 
---hits: sq23 
---hits: sq18 
---hits: sq104 
---hits: sq184 
---hits: sq175 
---hits: sq173 
---hits: sq160 
---hits: sq158 
---hits: sq149 
---hits: sq145 
---hits: sq144 
---hits: sq142 
---hits: sq141 
---hits: sq140 
---hits: sq136 
---hits: sq132 
---hits: sq124 
---hits: sq123 
---hits: sq117 
---hits: sq109 
---hits: sq99 
---hits: sq68 
---hits: sq45 
---hits: sq181 
---hits: sq131 
---hits: sq183 
---hits: sq182 
---hits: sq174 
---hits: sq170 
---hits: sq164 
---hits: sq161 
---hits: sq129 
---hits: sq80 
---hits: sq71 
---hits: sq185
---potential parent: sq40 
---potential parent: sq1 
---potential parent: sq8 
---potential parent: sq12 
---potential parent: sq16 
---potential parent: sq17 
---potential parent: sq27 
---potential parent: sq13 
---potential parent: sq31 
---potential parent: sq14 
---potential parent: sq22 
---potential parent: sq25 
---potential parent: sq35 
---potential parent: sq6 
---potential parent: sq10 
---potential parent: sq20 
---potential parent: sq26 
---potential parent: sq38 
---potential parent: sq67 
---potential parent: sq41 
---potential parent: sq5 
---potential parent: sq3 
---potential parent: sq11 
---potential parent: sq21 
---potential parent: sq28 
---potential parent: sq29 
---potential parent: sq32 
---potential parent: sq65 
---potential parent: sq70 
---potential parent: sq73 
---potential parent: sq44 
---potential parent: sq49 
---potential parent: sq88 
---potential parent: sq91
------checking: sq40
------relative cooccurence: 0
------checking: sq1
------relative cooccurence: 0
------checking: sq8
------relative cooccurence: 0
------checking: sq12
------relative cooccurence: 0
------checking: sq16
------relative cooccurence: 0
------checking: sq17
------relative cooccurence: 0
------checking: sq27
------relative cooccurence: 0
------checking: sq13
------relative cooccurence: 0
------checking: sq31
------relative cooccurence: 0
------checking: sq14
------relative cooccurence: 0
------checking: sq22
------relative cooccurence: 0
------checking: sq25
------relative cooccurence: 0
------checking: sq35
------relative cooccurence: 0
------checking: sq6
------relative cooccurence: 0
------checking: sq10
------relative cooccurence: 0
------checking: sq20
------relative cooccurence: 0
------checking: sq26
------relative cooccurence: 0
------checking: sq38
------relative cooccurence: 0
------checking: sq67
------relative cooccurence: 0
------checking: sq41
------relative cooccurence: 0
------checking: sq5
------relative cooccurence: 1 which is sufficient!
------min avg abundance: 23.5287356321839 which is OK!
SETTING sq52 to be an ERROR of sq5

------checking: sq3
------checking: sq11
------checking: sq21
------checking: sq28
------checking: sq29
------checking: sq32
------checking: sq65
------checking: sq70
------checking: sq73
------checking: sq44
------checking: sq49
------checking: sq88
------checking: sq91
####processing: sq61 #####
---hits: sq2 
---hits: sq69 
---hits: sq64 
---hits: sq58 
---hits: sq55 
---hits: sq54 
---hits: sq47 
---hits: sq37 
---hits: sq4 
---hits: sq115 
---hits: sq48 
---hits: sq30 
---hits: sq9 
---hits: sq7 
---hits: sq148 
---hits: sq72 
---hits: sq15 
---hits: sq191 
---hits: sq89 
---hits: sq78 
---hits: sq62 
---hits: sq50 
---hits: sq188 
---hits: sq51 
---hits: sq190 
---hits: sq82 
---hits: sq111
---potential parent: sq2 
---potential parent: sq7 
---potential parent: sq4 
---potential parent: sq9 
---potential parent: sq15 
---potential parent: sq30 
---potential parent: sq51 
---potential parent: sq37 
---potential parent: sq54 
---potential parent: sq50 
---potential parent: sq47 
---potential parent: sq48 
---potential parent: sq62 
---potential parent: sq82 
---potential parent: sq115
------checking: sq2
------relative cooccurence: 1 which is sufficient!
------min avg abundance: 110.291262135922 which is OK!
SETTING sq61 to be an ERROR of sq2

------checking: sq7
------checking: sq4
------checking: sq9
------checking: sq15
------checking: sq30
------checking: sq51
------checking: sq37
------checking: sq54
------checking: sq50
------checking: sq47
------checking: sq48
------checking: sq62
------checking: sq82
------checking: sq115
####processing: sq62 #####
---hits: sq15 
---hits: sq4 
---hits: sq30 
---hits: sq9 
---hits: sq7 
---hits: sq2 
---hits: sq72 
---hits: sq69 
---hits: sq64 
---hits: sq61 
---hits: sq58 
---hits: sq55 
---hits: sq54 
---hits: sq47 
---hits: sq37 
---hits: sq191 
---hits: sq115 
---hits: sq89 
---hits: sq78 
---hits: sq50 
---hits: sq48 
---hits: sq51 
---hits: sq148 
---hits: sq188 
---hits: sq190 
---hits: sq82 
---hits: sq111
---potential parent: sq2 
---potential parent: sq7 
---potential parent: sq4 
---potential parent: sq9 
---potential parent: sq15 
---potential parent: sq30 
---potential parent: sq51 
---potential parent: sq37 
---potential parent: sq54 
---potential parent: sq50 
---potential parent: sq47 
---potential parent: sq48 
---potential parent: sq61 
---potential parent: sq82 
---potential parent: sq115
------checking: sq2
------relative cooccurence: 1 which is sufficient!
------min avg abundance: 95.2577319587629 which is OK!
SETTING sq62 to be an ERROR of sq2

------checking: sq7
------checking: sq4
------checking: sq9
------checking: sq15
------checking: sq30
------checking: sq51
------checking: sq37
------checking: sq54
------checking: sq50
------checking: sq47
------checking: sq48
------checking: sq61
------checking: sq82
------checking: sq115
####processing: sq82 #####
---hits: sq190 
---hits: sq111 
---hits: sq4 
---hits: sq55 
---hits: sq30 
---hits: sq15 
---hits: sq9 
---hits: sq7 
---hits: sq2 
---hits: sq191 
---hits: sq72 
---hits: sq69 
---hits: sq64 
---hits: sq62 
---hits: sq61 
---hits: sq58 
---hits: sq54 
---hits: sq47 
---hits: sq37 
---hits: sq115 
---hits: sq89 
---hits: sq78 
---hits: sq50 
---hits: sq48 
---hits: sq51 
---hits: sq148 
---hits: sq188
---potential parent: sq2 
---potential parent: sq7 
---potential parent: sq4 
---potential parent: sq9 
---potential parent: sq15 
---potential parent: sq30 
---potential parent: sq51 
---potential parent: sq37 
---potential parent: sq54 
---potential parent: sq50 
---potential parent: sq47 
---potential parent: sq48 
---potential parent: sq61 
---potential parent: sq62 
---potential parent: sq115
------checking: sq2
------relative cooccurence: 1 which is sufficient!
------min avg abundance: 128.456140350877 which is OK!
SETTING sq82 to be an ERROR of sq2

------checking: sq7
------checking: sq4
------checking: sq9
------checking: sq15
------checking: sq30
------checking: sq51
------checking: sq37
------checking: sq54
------checking: sq50
------checking: sq47
------checking: sq48
------checking: sq61
------checking: sq62
------checking: sq115
####processing: sq88 #####
---hits: sq53 
---hits: sq28 
---hits: sq180 
---hits: sq167 
---hits: sq137 
---hits: sq112 
---hits: sq73 
---hits: sq46 
---hits: sq32 
---hits: sq176 
---hits: sq179 
---hits: sq168 
---hits: sq154 
---hits: sq128 
---hits: sq86 
---hits: sq21 
---hits: sq6 
---hits: sq3 
---hits: sq10 
---hits: sq5 
---hits: sq159 
---hits: sq150 
---hits: sq143 
---hits: sq113 
---hits: sq108 
---hits: sq97 
---hits: sq95 
---hits: sq93 
---hits: sq91 
---hits: sq81 
---hits: sq52 
---hits: sq44 
---hits: sq29 
---hits: sq26 
---hits: sq20 
---hits: sq19 
---hits: sq11 
---hits: sq166 
---hits: sq106 
---hits: sq177 
---hits: sq114 
---hits: sq103 
---hits: sq100 
---hits: sq84 
---hits: sq74 
---hits: sq65 
---hits: sq126 
---hits: sq130 
---hits: sq125 
---hits: sq102 
---hits: sq31 
---hits: sq8 
---hits: sq165 
---hits: sq155 
---hits: sq133 
---hits: sq90 
---hits: sq85 
---hits: sq66 
---hits: sq63 
---hits: sq43 
---hits: sq42 
---hits: sq41 
---hits: sq39 
---hits: sq36 
---hits: sq24 
---hits: sq22 
---hits: sq16 
---hits: sq1 
---hits: sq76 
---hits: sq27 
---hits: sq70 
---hits: sq162 
---hits: sq156 
---hits: sq151 
---hits: sq147 
---hits: sq122 
---hits: sq120 
---hits: sq119 
---hits: sq116 
---hits: sq110 
---hits: sq107 
---hits: sq105 
---hits: sq101 
---hits: sq96 
---hits: sq94 
---hits: sq87 
---hits: sq83 
---hits: sq79 
---hits: sq77 
---hits: sq75 
---hits: sq60 
---hits: sq59 
---hits: sq56 
---hits: sq49 
---hits: sq38 
---hits: sq35 
---hits: sq34 
---hits: sq25 
---hits: sq17 
---hits: sq14 
---hits: sq13 
---hits: sq12 
---hits: sq134 
---hits: sq98 
---hits: sq178 
---hits: sq163 
---hits: sq153 
---hits: sq152 
---hits: sq135 
---hits: sq127 
---hits: sq121 
---hits: sq118 
---hits: sq92 
---hits: sq67 
---hits: sq40 
---hits: sq33 
---hits: sq157 
---hits: sq138 
---hits: sq139 
---hits: sq187 
---hits: sq186 
---hits: sq172 
---hits: sq171 
---hits: sq146 
---hits: sq57 
---hits: sq23 
---hits: sq18 
---hits: sq104 
---hits: sq175 
---hits: sq173 
---hits: sq160 
---hits: sq158 
---hits: sq149 
---hits: sq145 
---hits: sq144 
---hits: sq142 
---hits: sq141 
---hits: sq140 
---hits: sq136 
---hits: sq132 
---hits: sq124 
---hits: sq123 
---hits: sq117 
---hits: sq109 
---hits: sq99 
---hits: sq68 
---hits: sq45 
---hits: sq181 
---hits: sq131 
---hits: sq184 
---hits: sq183 
---hits: sq182 
---hits: sq174 
---hits: sq170 
---hits: sq164 
---hits: sq161 
---hits: sq129 
---hits: sq80 
---hits: sq71 
---hits: sq185
---potential parent: sq40 
---potential parent: sq1 
---potential parent: sq8 
---potential parent: sq12 
---potential parent: sq16 
---potential parent: sq17 
---potential parent: sq27 
---potential parent: sq13 
---potential parent: sq31 
---potential parent: sq14 
---potential parent: sq22 
---potential parent: sq25 
---potential parent: sq35 
---potential parent: sq6 
---potential parent: sq10 
---potential parent: sq20 
---potential parent: sq26 
---potential parent: sq38 
---potential parent: sq67 
---potential parent: sq41 
---potential parent: sq5 
---potential parent: sq3 
---potential parent: sq11 
---potential parent: sq21 
---potential parent: sq28 
---potential parent: sq29 
---potential parent: sq32 
---potential parent: sq65 
---potential parent: sq70 
---potential parent: sq73 
---potential parent: sq44 
---potential parent: sq49 
---potential parent: sq52 
---potential parent: sq91
------checking: sq40
------relative cooccurence: 0
------checking: sq1
------relative cooccurence: 0
------checking: sq8
------relative cooccurence: 0
------checking: sq12
------relative cooccurence: 0
------checking: sq16
------relative cooccurence: 0
------checking: sq17
------relative cooccurence: 0
------checking: sq27
------relative cooccurence: 0
------checking: sq13
------relative cooccurence: 0
------checking: sq31
------relative cooccurence: 0
------checking: sq14
------relative cooccurence: 0
------checking: sq22
------relative cooccurence: 0
------checking: sq25
------relative cooccurence: 0
------checking: sq35
------relative cooccurence: 0
------checking: sq6
------relative cooccurence: 0
------checking: sq10
------relative cooccurence: 0
------checking: sq20
------relative cooccurence: 0
------checking: sq26
------relative cooccurence: 0
------checking: sq38
------relative cooccurence: 0
------checking: sq67
------relative cooccurence: 0
------checking: sq41
------relative cooccurence: 0
------checking: sq5
------relative cooccurence: 1 which is sufficient!
------min avg abundance: 59.3333333333333 which is OK!
SETTING sq88 to be an ERROR of sq5

------checking: sq3
------checking: sq11
------checking: sq21
------checking: sq28
------checking: sq29
------checking: sq32
------checking: sq65
------checking: sq70
------checking: sq73
------checking: sq44
------checking: sq49
------checking: sq52
------checking: sq91
####processing: sq91 #####
---hits: sq150 
---hits: sq88 
---hits: sq53 
---hits: sq28 
---hits: sq180 
---hits: sq167 
---hits: sq137 
---hits: sq112 
---hits: sq73 
---hits: sq46 
---hits: sq32 
---hits: sq176 
---hits: sq179 
---hits: sq168 
---hits: sq154 
---hits: sq128 
---hits: sq100 
---hits: sq86 
---hits: sq65 
---hits: sq21 
---hits: sq6 
---hits: sq3 
---hits: sq10 
---hits: sq5 
---hits: sq159 
---hits: sq143 
---hits: sq113 
---hits: sq108 
---hits: sq97 
---hits: sq95 
---hits: sq93 
---hits: sq81 
---hits: sq52 
---hits: sq44 
---hits: sq29 
---hits: sq26 
---hits: sq20 
---hits: sq19 
---hits: sq11 
---hits: sq166 
---hits: sq106 
---hits: sq177 
---hits: sq114 
---hits: sq103 
---hits: sq84 
---hits: sq74 
---hits: sq126 
---hits: sq130 
---hits: sq125 
---hits: sq102 
---hits: sq31 
---hits: sq8 
---hits: sq165 
---hits: sq155 
---hits: sq133 
---hits: sq90 
---hits: sq85 
---hits: sq66 
---hits: sq63 
---hits: sq43 
---hits: sq42 
---hits: sq41 
---hits: sq39 
---hits: sq36 
---hits: sq24 
---hits: sq22 
---hits: sq16 
---hits: sq1 
---hits: sq76 
---hits: sq27 
---hits: sq70 
---hits: sq162 
---hits: sq156 
---hits: sq151 
---hits: sq147 
---hits: sq122 
---hits: sq120 
---hits: sq119 
---hits: sq116 
---hits: sq110 
---hits: sq107 
---hits: sq105 
---hits: sq101 
---hits: sq96 
---hits: sq94 
---hits: sq87 
---hits: sq83 
---hits: sq79 
---hits: sq77 
---hits: sq75 
---hits: sq60 
---hits: sq59 
---hits: sq56 
---hits: sq49 
---hits: sq38 
---hits: sq35 
---hits: sq34 
---hits: sq25 
---hits: sq17 
---hits: sq14 
---hits: sq13 
---hits: sq12 
---hits: sq134 
---hits: sq98 
---hits: sq178 
---hits: sq172 
---hits: sq163 
---hits: sq153 
---hits: sq152 
---hits: sq135 
---hits: sq127 
---hits: sq121 
---hits: sq118 
---hits: sq92 
---hits: sq67 
---hits: sq40 
---hits: sq33 
---hits: sq157 
---hits: sq138 
---hits: sq139 
---hits: sq187 
---hits: sq186 
---hits: sq171 
---hits: sq146 
---hits: sq57 
---hits: sq23 
---hits: sq18 
---hits: sq104 
---hits: sq175 
---hits: sq173 
---hits: sq160 
---hits: sq158 
---hits: sq149 
---hits: sq145 
---hits: sq144 
---hits: sq142 
---hits: sq141 
---hits: sq140 
---hits: sq136 
---hits: sq132 
---hits: sq124 
---hits: sq123 
---hits: sq117 
---hits: sq109 
---hits: sq99 
---hits: sq68 
---hits: sq45 
---hits: sq181 
---hits: sq131 
---hits: sq184 
---hits: sq183 
---hits: sq182 
---hits: sq174 
---hits: sq170 
---hits: sq164 
---hits: sq161 
---hits: sq129 
---hits: sq80 
---hits: sq71 
---hits: sq185
---potential parent: sq40 
---potential parent: sq1 
---potential parent: sq8 
---potential parent: sq12 
---potential parent: sq16 
---potential parent: sq17 
---potential parent: sq27 
---potential parent: sq13 
---potential parent: sq31 
---potential parent: sq14 
---potential parent: sq22 
---potential parent: sq25 
---potential parent: sq35 
---potential parent: sq6 
---potential parent: sq10 
---potential parent: sq20 
---potential parent: sq26 
---potential parent: sq38 
---potential parent: sq67 
---potential parent: sq41 
---potential parent: sq5 
---potential parent: sq3 
---potential parent: sq11 
---potential parent: sq21 
---potential parent: sq28 
---potential parent: sq29 
---potential parent: sq32 
---potential parent: sq65 
---potential parent: sq70 
---potential parent: sq73 
---potential parent: sq44 
---potential parent: sq49 
---potential parent: sq52 
---potential parent: sq88
------checking: sq40
------relative cooccurence: 0
------checking: sq1
------relative cooccurence: 0
------checking: sq8
------relative cooccurence: 0
------checking: sq12
------relative cooccurence: 0
------checking: sq16
------relative cooccurence: 0
------checking: sq17
------relative cooccurence: 0
------checking: sq27
------relative cooccurence: 0
------checking: sq13
------relative cooccurence: 0
------checking: sq31
------relative cooccurence: 0
------checking: sq14
------relative cooccurence: 0
------checking: sq22
------relative cooccurence: 0
------checking: sq25
------relative cooccurence: 0
------checking: sq35
------relative cooccurence: 0
------checking: sq6
------relative cooccurence: 0
------checking: sq10
------relative cooccurence: 0
------checking: sq20
------relative cooccurence: 0
------checking: sq26
------relative cooccurence: 0
------checking: sq38
------relative cooccurence: 0
------checking: sq67
------relative cooccurence: 0
------checking: sq41
------relative cooccurence: 0
------checking: sq5
------relative cooccurence: 1 which is sufficient!
------min avg abundance: 46.2340425531915 which is OK!
SETTING sq91 to be an ERROR of sq5

------checking: sq3
------checking: sq11
------checking: sq21
------checking: sq28
------checking: sq29
------checking: sq32
------checking: sq65
------checking: sq70
------checking: sq73
------checking: sq44
------checking: sq49
------checking: sq52
------checking: sq88
####processing: sq115 #####
---hits: sq2 
---hits: sq69 
---hits: sq64 
---hits: sq61 
---hits: sq58 
---hits: sq55 
---hits: sq54 
---hits: sq47 
---hits: sq37 
---hits: sq4 
---hits: sq48 
---hits: sq30 
---hits: sq9 
---hits: sq7 
---hits: sq72 
---hits: sq15 
---hits: sq148 
---hits: sq191 
---hits: sq89 
---hits: sq78 
---hits: sq62 
---hits: sq50 
---hits: sq188 
---hits: sq51 
---hits: sq190 
---hits: sq82 
---hits: sq111
---potential parent: sq2 
---potential parent: sq7 
---potential parent: sq4 
---potential parent: sq9 
---potential parent: sq15 
---potential parent: sq30 
---potential parent: sq51 
---potential parent: sq37 
---potential parent: sq54 
---potential parent: sq50 
---potential parent: sq47 
---potential parent: sq48 
---potential parent: sq61 
---potential parent: sq62 
---potential parent: sq82
------checking: sq2
------relative cooccurence: 1 which is sufficient!
------min avg abundance: 289.647058823529 which is OK!
SETTING sq115 to be an ERROR of sq2

------checking: sq7
------checking: sq4
------checking: sq9
------checking: sq15
------checking: sq30
------checking: sq51
------checking: sq37
------checking: sq54
------checking: sq50
------checking: sq47
------checking: sq48
------checking: sq61
------checking: sq62
------checking: sq82
####processing: sq19 #####
---hits: sq26 
---hits: sq114 
---hits: sq6 
---hits: sq3 
---hits: sq21 
---hits: sq10 
---hits: sq5 
---hits: sq159 
---hits: sq113 
---hits: sq108 
---hits: sq97 
---hits: sq95 
---hits: sq81 
---hits: sq44 
---hits: sq29 
---hits: sq20 
---hits: sq11 
---hits: sq166 
---hits: sq143 
---hits: sq106 
---hits: sq177 
---hits: sq103 
---hits: sq100 
---hits: sq84 
---hits: sq74 
---hits: sq65 
---hits: sq126 
---hits: sq53 
---hits: sq28 
---hits: sq88 
---hits: sq137 
---hits: sq180 
---hits: sq167 
---hits: sq112 
---hits: sq73 
---hits: sq46 
---hits: sq32 
---hits: sq176 
---hits: sq179 
---hits: sq168 
---hits: sq154 
---hits: sq128 
---hits: sq86 
---hits: sq93 
---hits: sq52 
---hits: sq150 
---hits: sq91 
---hits: sq31 
---hits: sq130 
---hits: sq125 
---hits: sq102 
---hits: sq8 
---hits: sq165 
---hits: sq155 
---hits: sq133 
---hits: sq90 
---hits: sq85 
---hits: sq66 
---hits: sq63 
---hits: sq43 
---hits: sq42 
---hits: sq39 
---hits: sq36 
---hits: sq24 
---hits: sq16 
---hits: sq1 
---hits: sq76 
---hits: sq41 
---hits: sq27 
---hits: sq22 
---hits: sq70 
---hits: sq162 
---hits: sq156 
---hits: sq151 
---hits: sq147 
---hits: sq122 
---hits: sq120 
---hits: sq119 
---hits: sq116 
---hits: sq110 
---hits: sq107 
---hits: sq105 
---hits: sq101 
---hits: sq96 
---hits: sq94 
---hits: sq87 
---hits: sq79 
---hits: sq77 
---hits: sq75 
---hits: sq60 
---hits: sq59 
---hits: sq56 
---hits: sq49 
---hits: sq40 
---hits: sq38 
---hits: sq35 
---hits: sq34 
---hits: sq25 
---hits: sq17 
---hits: sq14 
---hits: sq13 
---hits: sq12 
---hits: sq134 
---hits: sq98 
---hits: sq83 
---hits: sq178 
---hits: sq163 
---hits: sq152 
---hits: sq146 
---hits: sq135 
---hits: sq127 
---hits: sq121 
---hits: sq118 
---hits: sq92 
---hits: sq67 
---hits: sq57 
---hits: sq33 
---hits: sq23 
---hits: sq18 
---hits: sq157 
---hits: sq153 
---hits: sq138 
---hits: sq104 
---hits: sq187 
---hits: sq186 
---hits: sq175 
---hits: sq172 
---hits: sq171 
---hits: sq160 
---hits: sq158 
---hits: sq149 
---hits: sq145 
---hits: sq142 
---hits: sq141 
---hits: sq140 
---hits: sq139 
---hits: sq136 
---hits: sq124 
---hits: sq123 
---hits: sq117 
---hits: sq109 
---hits: sq99 
---hits: sq68 
---hits: sq45 
---hits: sq181 
---hits: sq132 
---hits: sq183 
---hits: sq182 
---hits: sq174 
---hits: sq173 
---hits: sq170 
---hits: sq164 
---hits: sq161 
---hits: sq144 
---hits: sq129 
---hits: sq80 
---hits: sq184 
---hits: sq131 
---hits: sq71 
---hits: sq185
---potential parent: sq40 
---potential parent: sq1 
---potential parent: sq8 
---potential parent: sq12 
---potential parent: sq16 
---potential parent: sq17 
---potential parent: sq27 
---potential parent: sq13 
---potential parent: sq31 
---potential parent: sq14 
---potential parent: sq22 
---potential parent: sq25 
---potential parent: sq35 
---potential parent: sq6 
---potential parent: sq10 
---potential parent: sq20 
---potential parent: sq26 
---potential parent: sq38 
---potential parent: sq67 
---potential parent: sq41 
---potential parent: sq5 
---potential parent: sq3 
---potential parent: sq11 
---potential parent: sq21 
---potential parent: sq28 
---potential parent: sq29 
---potential parent: sq32 
---potential parent: sq65 
---potential parent: sq70 
---potential parent: sq73 
---potential parent: sq44 
---potential parent: sq49 
---potential parent: sq52 
---potential parent: sq88 
---potential parent: sq91 
---potential parent: sq23 
---potential parent: sq100
------checking: sq40
------relative cooccurence: 0
------checking: sq1
------relative cooccurence: 0
------checking: sq8
------relative cooccurence: 0
------checking: sq12
------relative cooccurence: 0
------checking: sq16
------relative cooccurence: 0
------checking: sq17
------relative cooccurence: 0
------checking: sq27
------relative cooccurence: 0
------checking: sq13
------relative cooccurence: 0
------checking: sq31
------relative cooccurence: 0
------checking: sq14
------relative cooccurence: 0
------checking: sq22
------relative cooccurence: 0
------checking: sq25
------relative cooccurence: 0
------checking: sq35
------relative cooccurence: 0
------checking: sq6
------relative cooccurence: 0
------checking: sq10
------relative cooccurence: 0
------checking: sq20
------relative cooccurence: 0
------checking: sq26
------relative cooccurence: 0
------checking: sq38
------relative cooccurence: 0
------checking: sq67
------relative cooccurence: 0
------checking: sq41
------relative cooccurence: 0
------checking: sq5
------relative cooccurence: 1 which is sufficient!
------min avg abundance: 3.49776896380764 which is OK!
SETTING sq19 to be an ERROR of sq5

------checking: sq3
------checking: sq11
------checking: sq21
------checking: sq28
------checking: sq29
------checking: sq32
------checking: sq65
------checking: sq70
------checking: sq73
------checking: sq44
------checking: sq49
------checking: sq52
------checking: sq88
------checking: sq91
------checking: sq23
------checking: sq100
####processing: sq23 #####
---hits: sq175 
---hits: sq160 
---hits: sq149 
---hits: sq146 
---hits: sq145 
---hits: sq142 
---hits: sq141 
---hits: sq140 
---hits: sq124 
---hits: sq123 
---hits: sq117 
---hits: sq109 
---hits: sq99 
---hits: sq57 
---hits: sq40 
---hits: sq183 
---hits: sq174 
---hits: sq161 
---hits: sq158 
---hits: sq132 
---hits: sq129 
---hits: sq184 
---hits: sq18 
---hits: sq104 
---hits: sq8 
---hits: sq136 
---hits: sq68 
---hits: sq45 
---hits: sq181 
---hits: sq165 
---hits: sq133 
---hits: sq130 
---hits: sq125 
---hits: sq102 
---hits: sq66 
---hits: sq63 
---hits: sq43 
---hits: sq42 
---hits: sq39 
---hits: sq36 
---hits: sq31 
---hits: sq24 
---hits: sq1 
---hits: sq182 
---hits: sq170 
---hits: sq164 
---hits: sq90 
---hits: sq80 
---hits: sq16 
---hits: sq156 
---hits: sq155 
---hits: sq151 
---hits: sq147 
---hits: sq122 
---hits: sq120 
---hits: sq119 
---hits: sq116 
---hits: sq110 
---hits: sq107 
---hits: sq105 
---hits: sq101 
---hits: sq96 
---hits: sq94 
---hits: sq92 
---hits: sq87 
---hits: sq79 
---hits: sq77 
---hits: sq76 
---hits: sq75 
---hits: sq60 
---hits: sq56 
---hits: sq49 
---hits: sq41 
---hits: sq38 
---hits: sq35 
---hits: sq34 
---hits: sq27 
---hits: sq25 
---hits: sq17 
---hits: sq14 
---hits: sq13 
---hits: sq12 
---hits: sq71 
---hits: sq70 
---hits: sq178 
---hits: sq163 
---hits: sq152 
---hits: sq135 
---hits: sq134 
---hits: sq127 
---hits: sq121 
---hits: sq118 
---hits: sq98 
---hits: sq67 
---hits: sq59 
---hits: sq33 
---hits: sq153 
---hits: sq22 
---hits: sq187 
---hits: sq186 
---hits: sq172 
---hits: sq171 
---hits: sq157 
---hits: sq138 
---hits: sq85 
---hits: sq83 
---hits: sq173 
---hits: sq144 
---hits: sq162 
---hits: sq131 
---hits: sq139 
---hits: sq185 
---hits: sq53 
---hits: sq180 
---hits: sq46 
---hits: sq6 
---hits: sq179 
---hits: sq176 
---hits: sq168 
---hits: sq154 
---hits: sq137 
---hits: sq44 
---hits: sq26 
---hits: sq20 
---hits: sq10 
---hits: sq143 
---hits: sq113 
---hits: sq93 
---hits: sq167 
---hits: sq28 
---hits: sq177 
---hits: sq166 
---hits: sq100 
---hits: sq84 
---hits: sq88 
---hits: sq21 
---hits: sq112 
---hits: sq73 
---hits: sq32 
---hits: sq3 
---hits: sq150 
---hits: sq5 
---hits: sq159 
---hits: sq128 
---hits: sq108 
---hits: sq97 
---hits: sq95 
---hits: sq86 
---hits: sq81 
---hits: sq29 
---hits: sq19 
---hits: sq11 
---hits: sq106 
---hits: sq114 
---hits: sq103 
---hits: sq74 
---hits: sq65 
---hits: sq52 
---hits: sq126 
---hits: sq91
---potential parent: sq40 
---potential parent: sq1 
---potential parent: sq8 
---potential parent: sq12 
---potential parent: sq16 
---potential parent: sq17 
---potential parent: sq27 
---potential parent: sq13 
---potential parent: sq31 
---potential parent: sq14 
---potential parent: sq22 
---potential parent: sq25 
---potential parent: sq35 
---potential parent: sq6 
---potential parent: sq10 
---potential parent: sq20 
---potential parent: sq26 
---potential parent: sq38 
---potential parent: sq67 
---potential parent: sq41 
---potential parent: sq5 
---potential parent: sq3 
---potential parent: sq11 
---potential parent: sq21 
---potential parent: sq28 
---potential parent: sq29 
---potential parent: sq32 
---potential parent: sq65 
---potential parent: sq70 
---potential parent: sq73 
---potential parent: sq44 
---potential parent: sq49 
---potential parent: sq52 
---potential parent: sq88 
---potential parent: sq91 
---potential parent: sq19 
---potential parent: sq100
------checking: sq40
------relative cooccurence: 1 which is sufficient!
------min avg abundance: 0.0115830115830116
------checking: sq1
------relative cooccurence: 0.714285714285714
------checking: sq8
------relative cooccurence: 0.714285714285714
------checking: sq12
------relative cooccurence: 0.714285714285714
------checking: sq16
------relative cooccurence: 0.714285714285714
------checking: sq17
------relative cooccurence: 0.714285714285714
------checking: sq27
------relative cooccurence: 0.571428571428571
------checking: sq13
------relative cooccurence: 0.714285714285714
------checking: sq31
------relative cooccurence: 0.571428571428571
------checking: sq14
------relative cooccurence: 0.714285714285714
------checking: sq22
------relative cooccurence: 0.571428571428571
------checking: sq25
------relative cooccurence: 0.714285714285714
------checking: sq35
------relative cooccurence: 0.571428571428571
------checking: sq6
------relative cooccurence: 0.714285714285714
------checking: sq10
------relative cooccurence: 0.714285714285714
------checking: sq20
------relative cooccurence: 0.714285714285714
------checking: sq26
------relative cooccurence: 0.571428571428571
------checking: sq38
------relative cooccurence: 0.428571428571429
------checking: sq67
------relative cooccurence: 0.428571428571429
------checking: sq41
------relative cooccurence: 0.571428571428571
------checking: sq5
------relative cooccurence: 0
------checking: sq3
------relative cooccurence: 0
------checking: sq11
------relative cooccurence: 0
------checking: sq21
------relative cooccurence: 0
------checking: sq28
------relative cooccurence: 0
------checking: sq29
------relative cooccurence: 0
------checking: sq32
------relative cooccurence: 0
------checking: sq65
------relative cooccurence: 0
------checking: sq70
------relative cooccurence: 0.428571428571429
------checking: sq73
------relative cooccurence: 0
------checking: sq44
------relative cooccurence: 0.571428571428571
------checking: sq49
------relative cooccurence: 0.428571428571429
------checking: sq52
------relative cooccurence: 0
------checking: sq88
------relative cooccurence: 0
------checking: sq91
------relative cooccurence: 0
------checking: sq19
------relative cooccurence: 0
------checking: sq100
------relative cooccurence: 0.428571428571429
No parent found!

####processing: sq55 #####
---hits: sq2 
---hits: sq69 
---hits: sq64 
---hits: sq61 
---hits: sq58 
---hits: sq54 
---hits: sq47 
---hits: sq37 
---hits: sq4 
---hits: sq115 
---hits: sq48 
---hits: sq30 
---hits: sq9 
---hits: sq7 
---hits: sq72 
---hits: sq15 
---hits: sq148 
---hits: sq191 
---hits: sq89 
---hits: sq78 
---hits: sq62 
---hits: sq50 
---hits: sq188 
---hits: sq51 
---hits: sq190 
---hits: sq82 
---hits: sq111
---potential parent: sq2 
---potential parent: sq7 
---potential parent: sq4 
---potential parent: sq9 
---potential parent: sq15 
---potential parent: sq30 
---potential parent: sq51 
---potential parent: sq37 
---potential parent: sq54 
---potential parent: sq50 
---potential parent: sq47 
---potential parent: sq48 
---potential parent: sq61 
---potential parent: sq62 
---potential parent: sq82 
---potential parent: sq115 
---potential parent: sq58 
---potential parent: sq72 
---potential parent: sq78
------checking: sq2
------relative cooccurence: 1 which is sufficient!
------min avg abundance: 100.434782608696 which is OK!
SETTING sq55 to be an ERROR of sq2

------checking: sq7
------checking: sq4
------checking: sq9
------checking: sq15
------checking: sq30
------checking: sq51
------checking: sq37
------checking: sq54
------checking: sq50
------checking: sq47
------checking: sq48
------checking: sq61
------checking: sq62
------checking: sq82
------checking: sq115
------checking: sq58
------checking: sq72
------checking: sq78
####processing: sq58 #####
---hits: sq2 
---hits: sq69 
---hits: sq64 
---hits: sq61 
---hits: sq55 
---hits: sq54 
---hits: sq47 
---hits: sq37 
---hits: sq4 
---hits: sq115 
---hits: sq48 
---hits: sq30 
---hits: sq9 
---hits: sq7 
---hits: sq72 
---hits: sq15 
---hits: sq148 
---hits: sq191 
---hits: sq89 
---hits: sq78 
---hits: sq62 
---hits: sq50 
---hits: sq188 
---hits: sq51 
---hits: sq190 
---hits: sq82 
---hits: sq111
---potential parent: sq2 
---potential parent: sq7 
---potential parent: sq4 
---potential parent: sq9 
---potential parent: sq15 
---potential parent: sq30 
---potential parent: sq51 
---potential parent: sq37 
---potential parent: sq54 
---potential parent: sq50 
---potential parent: sq47 
---potential parent: sq48 
---potential parent: sq61 
---potential parent: sq62 
---potential parent: sq82 
---potential parent: sq115 
---potential parent: sq55 
---potential parent: sq72 
---potential parent: sq78
------checking: sq2
------relative cooccurence: 1 which is sufficient!
------min avg abundance: 81.0813953488372 which is OK!
SETTING sq58 to be an ERROR of sq2

------checking: sq7
------checking: sq4
------checking: sq9
------checking: sq15
------checking: sq30
------checking: sq51
------checking: sq37
------checking: sq54
------checking: sq50
------checking: sq47
------checking: sq48
------checking: sq61
------checking: sq62
------checking: sq82
------checking: sq115
------checking: sq55
------checking: sq72
------checking: sq78
####processing: sq72 #####
---hits: sq9 
---hits: sq4 
---hits: sq89 
---hits: sq30 
---hits: sq7 
---hits: sq2 
---hits: sq69 
---hits: sq64 
---hits: sq61 
---hits: sq58 
---hits: sq55 
---hits: sq54 
---hits: sq47 
---hits: sq37 
---hits: sq15 
---hits: sq191 
---hits: sq115 
---hits: sq78 
---hits: sq62 
---hits: sq50 
---hits: sq48 
---hits: sq51 
---hits: sq148 
---hits: sq188 
---hits: sq190 
---hits: sq82 
---hits: sq111
---potential parent: sq2 
---potential parent: sq7 
---potential parent: sq4 
---potential parent: sq9 
---potential parent: sq15 
---potential parent: sq30 
---potential parent: sq51 
---potential parent: sq37 
---potential parent: sq54 
---potential parent: sq50 
---potential parent: sq47 
---potential parent: sq48 
---potential parent: sq61 
---potential parent: sq62 
---potential parent: sq82 
---potential parent: sq115 
---potential parent: sq55 
---potential parent: sq58 
---potential parent: sq78
------checking: sq2
------relative cooccurence: 1 which is sufficient!
------min avg abundance: 20.7741935483871 which is OK!
SETTING sq72 to be an ERROR of sq2

------checking: sq7
------checking: sq4
------checking: sq9
------checking: sq15
------checking: sq30
------checking: sq51
------checking: sq37
------checking: sq54
------checking: sq50
------checking: sq47
------checking: sq48
------checking: sq61
------checking: sq62
------checking: sq82
------checking: sq115
------checking: sq55
------checking: sq58
------checking: sq78
####processing: sq78 #####
---hits: sq7 
---hits: sq54 
---hits: sq4 
---hits: sq191 
---hits: sq89 
---hits: sq50 
---hits: sq30 
---hits: sq9 
---hits: sq2 
---hits: sq72 
---hits: sq69 
---hits: sq64 
---hits: sq61 
---hits: sq58 
---hits: sq55 
---hits: sq51 
---hits: sq47 
---hits: sq37 
---hits: sq15 
---hits: sq115 
---hits: sq62 
---hits: sq48 
---hits: sq148 
---hits: sq188 
---hits: sq190 
---hits: sq82 
---hits: sq111
---potential parent: sq2 
---potential parent: sq7 
---potential parent: sq4 
---potential parent: sq9 
---potential parent: sq15 
---potential parent: sq30 
---potential parent: sq51 
---potential parent: sq37 
---potential parent: sq54 
---potential parent: sq50 
---potential parent: sq47 
---potential parent: sq48 
---potential parent: sq61 
---potential parent: sq62 
---potential parent: sq82 
---potential parent: sq115 
---potential parent: sq55 
---potential parent: sq58 
---potential parent: sq72
------checking: sq2
------relative cooccurence: 1 which is sufficient!
------min avg abundance: 154.955555555556 which is OK!
SETTING sq78 to be an ERROR of sq2

------checking: sq7
------checking: sq4
------checking: sq9
------checking: sq15
------checking: sq30
------checking: sq51
------checking: sq37
------checking: sq54
------checking: sq50
------checking: sq47
------checking: sq48
------checking: sq61
------checking: sq62
------checking: sq82
------checking: sq115
------checking: sq55
------checking: sq58
------checking: sq72
####processing: sq100 #####
---hits: sq6 
---hits: sq44 
---hits: sq26 
---hits: sq20 
---hits: sq10 
---hits: sq113 
---hits: sq65 
---hits: sq177 
---hits: sq166 
---hits: sq84 
---hits: sq137 
---hits: sq53 
---hits: sq3 
---hits: sq21 
---hits: sq5 
---hits: sq180 
---hits: sq159 
---hits: sq108 
---hits: sq97 
---hits: sq95 
---hits: sq81 
---hits: sq46 
---hits: sq29 
---hits: sq19 
---hits: sq11 
---hits: sq143 
---hits: sq106 
---hits: sq179 
---hits: sq176 
---hits: sq168 
---hits: sq154 
---hits: sq114 
---hits: sq103 
---hits: sq74 
---hits: sq126 
---hits: sq150 
---hits: sq28 
---hits: sq93 
---hits: sq88 
---hits: sq167 
---hits: sq112 
---hits: sq73 
---hits: sq32 
---hits: sq128 
---hits: sq91 
---hits: sq86 
---hits: sq31 
---hits: sq52 
---hits: sq8 
---hits: sq165 
---hits: sq155 
---hits: sq133 
---hits: sq130 
---hits: sq125 
---hits: sq102 
---hits: sq66 
---hits: sq63 
---hits: sq43 
---hits: sq42 
---hits: sq39 
---hits: sq36 
---hits: sq24 
---hits: sq1 
---hits: sq90 
---hits: sq22 
---hits: sq16 
---hits: sq156 
---hits: sq151 
---hits: sq147 
---hits: sq122 
---hits: sq120 
---hits: sq119 
---hits: sq116 
---hits: sq110 
---hits: sq107 
---hits: sq105 
---hits: sq101 
---hits: sq96 
---hits: sq94 
---hits: sq87 
---hits: sq79 
---hits: sq77 
---hits: sq76 
---hits: sq75 
---hits: sq60 
---hits: sq59 
---hits: sq56 
---hits: sq49 
---hits: sq41 
---hits: sq40 
---hits: sq38 
---hits: sq35 
---hits: sq34 
---hits: sq27 
---hits: sq25 
---hits: sq17 
---hits: sq14 
---hits: sq13 
---hits: sq12 
---hits: sq83 
---hits: sq70 
---hits: sq178 
---hits: sq163 
---hits: sq152 
---hits: sq135 
---hits: sq134 
---hits: sq127 
---hits: sq121 
---hits: sq118 
---hits: sq98 
---hits: sq92 
---hits: sq67 
---hits: sq33 
---hits: sq23 
---hits: sq153 
---hits: sq85 
---hits: sq187 
---hits: sq186 
---hits: sq175 
---hits: sq172 
---hits: sq171 
---hits: sq160 
---hits: sq158 
---hits: sq157 
---hits: sq149 
---hits: sq146 
---hits: sq145 
---hits: sq142 
---hits: sq141 
---hits: sq140 
---hits: sq138 
---hits: sq124 
---hits: sq123 
---hits: sq117 
---hits: sq109 
---hits: sq99 
---hits: sq57 
---hits: sq162 
---hits: sq183 
---hits: sq174 
---hits: sq173 
---hits: sq161 
---hits: sq144 
---hits: sq132 
---hits: sq129 
---hits: sq18 
---hits: sq184 
---hits: sq131 
---hits: sq104 
---hits: sq139 
---hits: sq136 
---hits: sq68 
---hits: sq45 
---hits: sq181 
---hits: sq182 
---hits: sq170 
---hits: sq164 
---hits: sq80 
---hits: sq185 
---hits: sq71
---potential parent: sq40 
---potential parent: sq1 
---potential parent: sq8 
---potential parent: sq12 
---potential parent: sq16 
---potential parent: sq17 
---potential parent: sq27 
---potential parent: sq13 
---potential parent: sq31 
---potential parent: sq14 
---potential parent: sq22 
---potential parent: sq25 
---potential parent: sq35 
---potential parent: sq6 
---potential parent: sq10 
---potential parent: sq20 
---potential parent: sq26 
---potential parent: sq38 
---potential parent: sq67 
---potential parent: sq41 
---potential parent: sq5 
---potential parent: sq3 
---potential parent: sq11 
---potential parent: sq21 
---potential parent: sq28 
---potential parent: sq29 
---potential parent: sq32 
---potential parent: sq65 
---potential parent: sq70 
---potential parent: sq73 
---potential parent: sq44 
---potential parent: sq49 
---potential parent: sq52 
---potential parent: sq88 
---potential parent: sq91 
---potential parent: sq19 
---potential parent: sq23
------checking: sq40
------relative cooccurence: 1 which is sufficient!
------min avg abundance: 0.0652173913043478
------checking: sq1
------relative cooccurence: 0.571428571428571
------checking: sq8
------relative cooccurence: 0.571428571428571
------checking: sq12
------relative cooccurence: 0.571428571428571
------checking: sq16
------relative cooccurence: 0.571428571428571
------checking: sq17
------relative cooccurence: 0.428571428571429
------checking: sq27
------relative cooccurence: 0.571428571428571
------checking: sq13
------relative cooccurence: 0.571428571428571
------checking: sq31
------relative cooccurence: 0.571428571428571
------checking: sq14
------relative cooccurence: 0.428571428571429
------checking: sq22
------relative cooccurence: 0.428571428571429
------checking: sq25
------relative cooccurence: 0.285714285714286
------checking: sq35
------relative cooccurence: 0.428571428571429
------checking: sq6
------relative cooccurence: 1 which is sufficient!
------min avg abundance: 65.0434782608696 which is OK!
SETTING sq100 to be an ERROR of sq6

------checking: sq10
------checking: sq20
------checking: sq26
------checking: sq38
------checking: sq67
------checking: sq41
------checking: sq5
------checking: sq3
------checking: sq11
------checking: sq21
------checking: sq28
------checking: sq29
------checking: sq32
------checking: sq65
------checking: sq70
------checking: sq73
------checking: sq44
------checking: sq49
------checking: sq52
------checking: sq88
------checking: sq91
------checking: sq19
------checking: sq23
####processing: sq46 #####
---hits: sq168 
---hits: sq53 
---hits: sq180 
---hits: sq93 
---hits: sq179 
---hits: sq176 
---hits: sq154 
---hits: sq137 
---hits: sq32 
---hits: sq6 
---hits: sq128 
---hits: sq28 
---hits: sq88 
---hits: sq44 
---hits: sq26 
---hits: sq20 
---hits: sq10 
---hits: sq167 
---hits: sq113 
---hits: sq112 
---hits: sq73 
---hits: sq52 
---hits: sq150 
---hits: sq177 
---hits: sq166 
---hits: sq100 
---hits: sq84 
---hits: sq86 
---hits: sq21 
---hits: sq3 
---hits: sq8 
---hits: sq5 
---hits: sq143 
---hits: sq159 
---hits: sq108 
---hits: sq97 
---hits: sq95 
---hits: sq81 
---hits: sq29 
---hits: sq19 
---hits: sq11 
---hits: sq165 
---hits: sq155 
---hits: sq133 
---hits: sq130 
---hits: sq125 
---hits: sq106 
---hits: sq102 
---hits: sq66 
---hits: sq63 
---hits: sq43 
---hits: sq42 
---hits: sq39 
---hits: sq36 
---hits: sq31 
---hits: sq24 
---hits: sq22 
---hits: sq1 
---hits: sq90 
---hits: sq16 
---hits: sq114 
---hits: sq103 
---hits: sq91 
---hits: sq74 
---hits: sq65 
---hits: sq156 
---hits: sq151 
---hits: sq147 
---hits: sq126 
---hits: sq122 
---hits: sq120 
---hits: sq119 
---hits: sq116 
---hits: sq110 
---hits: sq107 
---hits: sq105 
---hits: sq101 
---hits: sq96 
---hits: sq94 
---hits: sq87 
---hits: sq83 
---hits: sq79 
---hits: sq77 
---hits: sq76 
---hits: sq75 
---hits: sq60 
---hits: sq59 
---hits: sq56 
---hits: sq49 
---hits: sq41 
---hits: sq38 
---hits: sq35 
---hits: sq34 
---hits: sq27 
---hits: sq25 
---hits: sq17 
---hits: sq14 
---hits: sq13 
---hits: sq12 
---hits: sq70 
---hits: sq178 
---hits: sq163 
---hits: sq153 
---hits: sq152 
---hits: sq135 
---hits: sq134 
---hits: sq127 
---hits: sq121 
---hits: sq118 
---hits: sq98 
---hits: sq92 
---hits: sq67 
---hits: sq40 
---hits: sq33 
---hits: sq187 
---hits: sq186 
---hits: sq172 
---hits: sq171 
---hits: sq157 
---hits: sq138 
---hits: sq23 
---hits: sq85 
---hits: sq175 
---hits: sq173 
---hits: sq160 
---hits: sq158 
---hits: sq149 
---hits: sq146 
---hits: sq145 
---hits: sq144 
---hits: sq142 
---hits: sq141 
---hits: sq140 
---hits: sq124 
---hits: sq123 
---hits: sq117 
---hits: sq109 
---hits: sq99 
---hits: sq57 
---hits: sq162 
---hits: sq132 
---hits: sq183 
---hits: sq174 
---hits: sq161 
---hits: sq131 
---hits: sq129 
---hits: sq184 
---hits: sq139 
---hits: sq18 
---hits: sq104 
---hits: sq185 
---hits: sq136 
---hits: sq68 
---hits: sq45 
---hits: sq181 
---hits: sq182 
---hits: sq170 
---hits: sq164 
---hits: sq80 
---hits: sq71
---potential parent: sq40 
---potential parent: sq1 
---potential parent: sq8 
---potential parent: sq12 
---potential parent: sq16 
---potential parent: sq17 
---potential parent: sq27 
---potential parent: sq13 
---potential parent: sq31 
---potential parent: sq14 
---potential parent: sq22 
---potential parent: sq25 
---potential parent: sq35 
---potential parent: sq6 
---potential parent: sq10 
---potential parent: sq20 
---potential parent: sq26 
---potential parent: sq38 
---potential parent: sq67 
---potential parent: sq41 
---potential parent: sq5 
---potential parent: sq3 
---potential parent: sq11 
---potential parent: sq21 
---potential parent: sq28 
---potential parent: sq29 
---potential parent: sq32 
---potential parent: sq65 
---potential parent: sq70 
---potential parent: sq73 
---potential parent: sq44 
---potential parent: sq49 
---potential parent: sq52 
---potential parent: sq88 
---potential parent: sq91 
---potential parent: sq19 
---potential parent: sq23 
---potential parent: sq100 
---potential parent: sq60 
---potential parent: sq93 
---potential parent: sq98
------checking: sq40
------relative cooccurence: 1 which is sufficient!
------min avg abundance: 0.020979020979021
------checking: sq1
------relative cooccurence: 0.5
------checking: sq8
------relative cooccurence: 0.5
------checking: sq12
------relative cooccurence: 0.5
------checking: sq16
------relative cooccurence: 0.5
------checking: sq17
------relative cooccurence: 0.333333333333333
------checking: sq27
------relative cooccurence: 0.5
------checking: sq13
------relative cooccurence: 0.5
------checking: sq31
------relative cooccurence: 0.5
------checking: sq14
------relative cooccurence: 0.333333333333333
------checking: sq22
------relative cooccurence: 0.333333333333333
------checking: sq25
------relative cooccurence: 0.166666666666667
------checking: sq35
------relative cooccurence: 0.333333333333333
------checking: sq6
------relative cooccurence: 1 which is sufficient!
------min avg abundance: 15.4226804123711 which is OK!
SETTING sq46 to be an ERROR of sq6

------checking: sq10
------checking: sq20
------checking: sq26
------checking: sq38
------checking: sq67
------checking: sq41
------checking: sq5
------checking: sq3
------checking: sq11
------checking: sq21
------checking: sq28
------checking: sq29
------checking: sq32
------checking: sq65
------checking: sq70
------checking: sq73
------checking: sq44
------checking: sq49
------checking: sq52
------checking: sq88
------checking: sq91
------checking: sq19
------checking: sq23
------checking: sq100
------checking: sq60
------checking: sq93
------checking: sq98
####processing: sq60 #####
---hits: sq1 
---hits: sq90 
---hits: sq16 
---hits: sq155 
---hits: sq151 
---hits: sq147 
---hits: sq119 
---hits: sq116 
---hits: sq107 
---hits: sq105 
---hits: sq101 
---hits: sq96 
---hits: sq87 
---hits: sq79 
---hits: sq77 
---hits: sq75 
---hits: sq56 
---hits: sq49 
---hits: sq41 
---hits: sq38 
---hits: sq35 
---hits: sq27 
---hits: sq25 
---hits: sq17 
---hits: sq14 
---hits: sq13 
---hits: sq12 
---hits: sq8 
---hits: sq70 
---hits: sq178 
---hits: sq165 
---hits: sq135 
---hits: sq133 
---hits: sq130 
---hits: sq127 
---hits: sq125 
---hits: sq121 
---hits: sq118 
---hits: sq102 
---hits: sq98 
---hits: sq67 
---hits: sq66 
---hits: sq63 
---hits: sq59 
---hits: sq43 
---hits: sq42 
---hits: sq39 
---hits: sq36 
---hits: sq31 
---hits: sq24 
---hits: sq22 
---hits: sq171 
---hits: sq157 
---hits: sq156 
---hits: sq138 
---hits: sq122 
---hits: sq120 
---hits: sq110 
---hits: sq94 
---hits: sq76 
---hits: sq34 
---hits: sq85 
---hits: sq83 
---hits: sq163 
---hits: sq152 
---hits: sq134 
---hits: sq40 
---hits: sq33 
---hits: sq162 
---hits: sq153 
---hits: sq187 
---hits: sq186 
---hits: sq172 
---hits: sq92 
---hits: sq23 
---hits: sq175 
---hits: sq173 
---hits: sq160 
---hits: sq149 
---hits: sq146 
---hits: sq145 
---hits: sq144 
---hits: sq142 
---hits: sq141 
---hits: sq140 
---hits: sq124 
---hits: sq123 
---hits: sq117 
---hits: sq109 
---hits: sq99 
---hits: sq57 
---hits: sq183 
---hits: sq174 
---hits: sq161 
---hits: sq158 
---hits: sq132 
---hits: sq131 
---hits: sq129 
---hits: sq184 
---hits: sq18 
---hits: sq104 
---hits: sq185 
---hits: sq139 
---hits: sq136 
---hits: sq68 
---hits: sq53 
---hits: sq45 
---hits: sq181 
---hits: sq182 
---hits: sq180 
---hits: sq170 
---hits: sq164 
---hits: sq80 
---hits: sq46 
---hits: sq179 
---hits: sq176 
---hits: sq168 
---hits: sq154 
---hits: sq137 
---hits: sq71 
---hits: sq6 
---hits: sq93 
---hits: sq167 
---hits: sq28 
---hits: sq44 
---hits: sq26 
---hits: sq20 
---hits: sq10 
---hits: sq113 
---hits: sq88 
---hits: sq112 
---hits: sq73 
---hits: sq32 
---hits: sq177 
---hits: sq166 
---hits: sq150 
---hits: sq100 
---hits: sq84 
---hits: sq21 
---hits: sq128 
---hits: sq86 
---hits: sq3 
---hits: sq5 
---hits: sq143 
---hits: sq159 
---hits: sq108 
---hits: sq97 
---hits: sq95 
---hits: sq81 
---hits: sq52 
---hits: sq29 
---hits: sq19 
---hits: sq11 
---hits: sq106 
---hits: sq114 
---hits: sq103 
---hits: sq74 
---hits: sq65 
---hits: sq126 
---hits: sq91
---potential parent: sq40 
---potential parent: sq1 
---potential parent: sq8 
---potential parent: sq12 
---potential parent: sq16 
---potential parent: sq17 
---potential parent: sq27 
---potential parent: sq13 
---potential parent: sq31 
---potential parent: sq14 
---potential parent: sq22 
---potential parent: sq25 
---potential parent: sq35 
---potential parent: sq6 
---potential parent: sq10 
---potential parent: sq20 
---potential parent: sq26 
---potential parent: sq38 
---potential parent: sq67 
---potential parent: sq41 
---potential parent: sq5 
---potential parent: sq3 
---potential parent: sq11 
---potential parent: sq21 
---potential parent: sq28 
---potential parent: sq29 
---potential parent: sq32 
---potential parent: sq65 
---potential parent: sq70 
---potential parent: sq73 
---potential parent: sq44 
---potential parent: sq49 
---potential parent: sq52 
---potential parent: sq88 
---potential parent: sq91 
---potential parent: sq19 
---potential parent: sq23 
---potential parent: sq100 
---potential parent: sq46 
---potential parent: sq93 
---potential parent: sq98
------checking: sq40
------relative cooccurence: 1 which is sufficient!
------min avg abundance: 0.142857142857143
------checking: sq1
------relative cooccurence: 1 which is sufficient!
------min avg abundance: 106 which is OK!
SETTING sq60 to be an ERROR of sq1

------checking: sq8
------checking: sq12
------checking: sq16
------checking: sq17
------checking: sq27
------checking: sq13
------checking: sq31
------checking: sq14
------checking: sq22
------checking: sq25
------checking: sq35
------checking: sq6
------checking: sq10
------checking: sq20
------checking: sq26
------checking: sq38
------checking: sq67
------checking: sq41
------checking: sq5
------checking: sq3
------checking: sq11
------checking: sq21
------checking: sq28
------checking: sq29
------checking: sq32
------checking: sq65
------checking: sq70
------checking: sq73
------checking: sq44
------checking: sq49
------checking: sq52
------checking: sq88
------checking: sq91
------checking: sq19
------checking: sq23
------checking: sq100
------checking: sq46
------checking: sq93
------checking: sq98
####processing: sq64 #####
---hits: sq2 
---hits: sq69 
---hits: sq61 
---hits: sq58 
---hits: sq55 
---hits: sq54 
---hits: sq47 
---hits: sq37 
---hits: sq4 
---hits: sq115 
---hits: sq48 
---hits: sq30 
---hits: sq9 
---hits: sq7 
---hits: sq72 
---hits: sq15 
---hits: sq148 
---hits: sq191 
---hits: sq89 
---hits: sq78 
---hits: sq62 
---hits: sq50 
---hits: sq188 
---hits: sq51 
---hits: sq190 
---hits: sq82 
---hits: sq111
---potential parent: sq2 
---potential parent: sq7 
---potential parent: sq4 
---potential parent: sq9 
---potential parent: sq15 
---potential parent: sq30 
---potential parent: sq51 
---potential parent: sq37 
---potential parent: sq54 
---potential parent: sq50 
---potential parent: sq47 
---potential parent: sq48 
---potential parent: sq61 
---potential parent: sq62 
---potential parent: sq82 
---potential parent: sq115 
---potential parent: sq55 
---potential parent: sq58 
---potential parent: sq72 
---potential parent: sq78 
---potential parent: sq69
------checking: sq2
------relative cooccurence: 1 which is sufficient!
------min avg abundance: 83.7829457364341 which is OK!
SETTING sq64 to be an ERROR of sq2

------checking: sq7
------checking: sq4
------checking: sq9
------checking: sq15
------checking: sq30
------checking: sq51
------checking: sq37
------checking: sq54
------checking: sq50
------checking: sq47
------checking: sq48
------checking: sq61
------checking: sq62
------checking: sq82
------checking: sq115
------checking: sq55
------checking: sq58
------checking: sq72
------checking: sq78
------checking: sq69
####processing: sq69 #####
---hits: sq2 
---hits: sq64 
---hits: sq61 
---hits: sq58 
---hits: sq55 
---hits: sq54 
---hits: sq47 
---hits: sq37 
---hits: sq4 
---hits: sq115 
---hits: sq48 
---hits: sq30 
---hits: sq9 
---hits: sq7 
---hits: sq72 
---hits: sq15 
---hits: sq148 
---hits: sq191 
---hits: sq89 
---hits: sq78 
---hits: sq62 
---hits: sq50 
---hits: sq188 
---hits: sq51 
---hits: sq190 
---hits: sq82 
---hits: sq111
---potential parent: sq2 
---potential parent: sq7 
---potential parent: sq4 
---potential parent: sq9 
---potential parent: sq15 
---potential parent: sq30 
---potential parent: sq51 
---potential parent: sq37 
---potential parent: sq54 
---potential parent: sq50 
---potential parent: sq47 
---potential parent: sq48 
---potential parent: sq61 
---potential parent: sq62 
---potential parent: sq82 
---potential parent: sq115 
---potential parent: sq55 
---potential parent: sq58 
---potential parent: sq72 
---potential parent: sq78 
---potential parent: sq64
------checking: sq2
------relative cooccurence: 1 which is sufficient!
------min avg abundance: 104.220183486239 which is OK!
SETTING sq69 to be an ERROR of sq2

------checking: sq7
------checking: sq4
------checking: sq9
------checking: sq15
------checking: sq30
------checking: sq51
------checking: sq37
------checking: sq54
------checking: sq50
------checking: sq47
------checking: sq48
------checking: sq61
------checking: sq62
------checking: sq82
------checking: sq115
------checking: sq55
------checking: sq58
------checking: sq72
------checking: sq78
------checking: sq64
####processing: sq93 #####
---hits: sq46 
---hits: sq168 
---hits: sq53 
---hits: sq52 
---hits: sq180 
---hits: sq179 
---hits: sq176 
---hits: sq154 
---hits: sq137 
---hits: sq32 
---hits: sq6 
---hits: sq128 
---hits: sq28 
---hits: sq88 
---hits: sq44 
---hits: sq26 
---hits: sq20 
---hits: sq10 
---hits: sq167 
---hits: sq113 
---hits: sq112 
---hits: sq73 
---hits: sq150 
---hits: sq177 
---hits: sq166 
---hits: sq100 
---hits: sq84 
---hits: sq22 
---hits: sq86 
---hits: sq21 
---hits: sq3 
---hits: sq8 
---hits: sq5 
---hits: sq143 
---hits: sq159 
---hits: sq108 
---hits: sq97 
---hits: sq95 
---hits: sq81 
---hits: sq29 
---hits: sq19 
---hits: sq11 
---hits: sq165 
---hits: sq155 
---hits: sq133 
---hits: sq130 
---hits: sq125 
---hits: sq106 
---hits: sq102 
---hits: sq66 
---hits: sq63 
---hits: sq43 
---hits: sq42 
---hits: sq39 
---hits: sq36 
---hits: sq31 
---hits: sq24 
---hits: sq1 
---hits: sq90 
---hits: sq16 
---hits: sq114 
---hits: sq103 
---hits: sq91 
---hits: sq74 
---hits: sq65 
---hits: sq156 
---hits: sq151 
---hits: sq147 
---hits: sq126 
---hits: sq122 
---hits: sq120 
---hits: sq119 
---hits: sq116 
---hits: sq110 
---hits: sq107 
---hits: sq105 
---hits: sq101 
---hits: sq96 
---hits: sq94 
---hits: sq87 
---hits: sq83 
---hits: sq79 
---hits: sq77 
---hits: sq76 
---hits: sq75 
---hits: sq60 
---hits: sq59 
---hits: sq56 
---hits: sq49 
---hits: sq41 
---hits: sq38 
---hits: sq35 
---hits: sq34 
---hits: sq27 
---hits: sq25 
---hits: sq17 
---hits: sq14 
---hits: sq13 
---hits: sq12 
---hits: sq70 
---hits: sq178 
---hits: sq163 
---hits: sq153 
---hits: sq152 
---hits: sq135 
---hits: sq134 
---hits: sq127 
---hits: sq121 
---hits: sq118 
---hits: sq98 
---hits: sq92 
---hits: sq67 
---hits: sq40 
---hits: sq33 
---hits: sq187 
---hits: sq186 
---hits: sq172 
---hits: sq171 
---hits: sq157 
---hits: sq138 
---hits: sq23 
---hits: sq85 
---hits: sq175 
---hits: sq173 
---hits: sq160 
---hits: sq158 
---hits: sq149 
---hits: sq146 
---hits: sq145 
---hits: sq144 
---hits: sq142 
---hits: sq141 
---hits: sq140 
---hits: sq124 
---hits: sq123 
---hits: sq117 
---hits: sq109 
---hits: sq99 
---hits: sq57 
---hits: sq162 
---hits: sq184 
---hits: sq132 
---hits: sq183 
---hits: sq174 
---hits: sq161 
---hits: sq131 
---hits: sq129 
---hits: sq139 
---hits: sq18 
---hits: sq104 
---hits: sq185 
---hits: sq136 
---hits: sq68 
---hits: sq45 
---hits: sq181 
---hits: sq182 
---hits: sq170 
---hits: sq164 
---hits: sq80 
---hits: sq71
---potential parent: sq40 
---potential parent: sq1 
---potential parent: sq8 
---potential parent: sq12 
---potential parent: sq16 
---potential parent: sq17 
---potential parent: sq27 
---potential parent: sq13 
---potential parent: sq31 
---potential parent: sq14 
---potential parent: sq22 
---potential parent: sq25 
---potential parent: sq35 
---potential parent: sq6 
---potential parent: sq10 
---potential parent: sq20 
---potential parent: sq26 
---potential parent: sq38 
---potential parent: sq67 
---potential parent: sq41 
---potential parent: sq5 
---potential parent: sq3 
---potential parent: sq11 
---potential parent: sq21 
---potential parent: sq28 
---potential parent: sq29 
---potential parent: sq32 
---potential parent: sq65 
---potential parent: sq70 
---potential parent: sq73 
---potential parent: sq44 
---potential parent: sq49 
---potential parent: sq52 
---potential parent: sq88 
---potential parent: sq91 
---potential parent: sq19 
---potential parent: sq23 
---potential parent: sq100 
---potential parent: sq46 
---potential parent: sq60 
---potential parent: sq98
------checking: sq40
------relative cooccurence: 1 which is sufficient!
------min avg abundance: 0.0821917808219178
------checking: sq1
------relative cooccurence: 0.5
------checking: sq8
------relative cooccurence: 0.5
------checking: sq12
------relative cooccurence: 0.5
------checking: sq16
------relative cooccurence: 0.5
------checking: sq17
------relative cooccurence: 0.333333333333333
------checking: sq27
------relative cooccurence: 0.5
------checking: sq13
------relative cooccurence: 0.5
------checking: sq31
------relative cooccurence: 0.5
------checking: sq14
------relative cooccurence: 0.333333333333333
------checking: sq22
------relative cooccurence: 0.333333333333333
------checking: sq25
------relative cooccurence: 0.166666666666667
------checking: sq35
------relative cooccurence: 0.333333333333333
------checking: sq6
------relative cooccurence: 1 which is sufficient!
------min avg abundance: 52.3275862068966 which is OK!
SETTING sq93 to be an ERROR of sq6

------checking: sq10
------checking: sq20
------checking: sq26
------checking: sq38
------checking: sq67
------checking: sq41
------checking: sq5
------checking: sq3
------checking: sq11
------checking: sq21
------checking: sq28
------checking: sq29
------checking: sq32
------checking: sq65
------checking: sq70
------checking: sq73
------checking: sq44
------checking: sq49
------checking: sq52
------checking: sq88
------checking: sq91
------checking: sq19
------checking: sq23
------checking: sq100
------checking: sq46
------checking: sq60
------checking: sq98
####processing: sq98 #####
---hits: sq27 
---hits: sq90 
---hits: sq70 
---hits: sq1 
---hits: sq16 
---hits: sq157 
---hits: sq155 
---hits: sq151 
---hits: sq147 
---hits: sq138 
---hits: sq119 
---hits: sq116 
---hits: sq107 
---hits: sq105 
---hits: sq101 
---hits: sq96 
---hits: sq87 
---hits: sq79 
---hits: sq77 
---hits: sq76 
---hits: sq75 
---hits: sq60 
---hits: sq56 
---hits: sq49 
---hits: sq41 
---hits: sq38 
---hits: sq35 
---hits: sq25 
---hits: sq17 
---hits: sq14 
---hits: sq13 
---hits: sq12 
---hits: sq8 
---hits: sq178 
---hits: sq165 
---hits: sq135 
---hits: sq134 
---hits: sq133 
---hits: sq130 
---hits: sq127 
---hits: sq125 
---hits: sq121 
---hits: sq118 
---hits: sq102 
---hits: sq67 
---hits: sq66 
---hits: sq63 
---hits: sq59 
---hits: sq43 
---hits: sq42 
---hits: sq39 
---hits: sq36 
---hits: sq31 
---hits: sq24 
---hits: sq22 
---hits: sq85 
---hits: sq171 
---hits: sq156 
---hits: sq122 
---hits: sq120 
---hits: sq110 
---hits: sq94 
---hits: sq34 
---hits: sq83 
---hits: sq162 
---hits: sq163 
---hits: sq152 
---hits: sq40 
---hits: sq33 
---hits: sq153 
---hits: sq187 
---hits: sq186 
---hits: sq172 
---hits: sq92 
---hits: sq23 
---hits: sq175 
---hits: sq173 
---hits: sq160 
---hits: sq149 
---hits: sq146 
---hits: sq145 
---hits: sq144 
---hits: sq142 
---hits: sq141 
---hits: sq140 
---hits: sq132 
---hits: sq131 
---hits: sq124 
---hits: sq123 
---hits: sq117 
---hits: sq109 
---hits: sq99 
---hits: sq57 
---hits: sq184 
---hits: sq183 
---hits: sq174 
---hits: sq161 
---hits: sq158 
---hits: sq129 
---hits: sq104 
---hits: sq18 
---hits: sq180 
---hits: sq181 
---hits: sq139 
---hits: sq136 
---hits: sq68 
---hits: sq45 
---hits: sq185 
---hits: sq176 
---hits: sq53 
---hits: sq182 
---hits: sq170 
---hits: sq164 
---hits: sq80 
---hits: sq46 
---hits: sq71 
---hits: sq112 
---hits: sq10 
---hits: sq179 
---hits: sq168 
---hits: sq154 
---hits: sq137 
---hits: sq167 
---hits: sq166 
---hits: sq28 
---hits: sq6 
---hits: sq93 
---hits: sq88 
---hits: sq73 
---hits: sq44 
---hits: sq32 
---hits: sq26 
---hits: sq20 
---hits: sq113 
---hits: sq21 
---hits: sq5 
---hits: sq177 
---hits: sq150 
---hits: sq128 
---hits: sq100 
---hits: sq86 
---hits: sq84 
---hits: sq3 
---hits: sq143 
---hits: sq106 
---hits: sq159 
---hits: sq108 
---hits: sq97 
---hits: sq95 
---hits: sq81 
---hits: sq52 
---hits: sq29 
---hits: sq19 
---hits: sq11 
---hits: sq126 
---hits: sq114 
---hits: sq103 
---hits: sq74 
---hits: sq65 
---hits: sq91
---potential parent: sq40 
---potential parent: sq1 
---potential parent: sq8 
---potential parent: sq12 
---potential parent: sq16 
---potential parent: sq17 
---potential parent: sq27 
---potential parent: sq13 
---potential parent: sq31 
---potential parent: sq14 
---potential parent: sq22 
---potential parent: sq25 
---potential parent: sq35 
---potential parent: sq6 
---potential parent: sq10 
---potential parent: sq20 
---potential parent: sq26 
---potential parent: sq38 
---potential parent: sq67 
---potential parent: sq41 
---potential parent: sq5 
---potential parent: sq3 
---potential parent: sq11 
---potential parent: sq21 
---potential parent: sq28 
---potential parent: sq29 
---potential parent: sq32 
---potential parent: sq65 
---potential parent: sq70 
---potential parent: sq73 
---potential parent: sq44 
---potential parent: sq49 
---potential parent: sq52 
---potential parent: sq88 
---potential parent: sq91 
---potential parent: sq19 
---potential parent: sq23 
---potential parent: sq100 
---potential parent: sq46 
---potential parent: sq60 
---potential parent: sq93
------checking: sq40
------relative cooccurence: 1 which is sufficient!
------min avg abundance: 0.5
------checking: sq1
------relative cooccurence: 1 which is sufficient!
------min avg abundance: 175.736842105263 which is OK!
SETTING sq98 to be an ERROR of sq1

------checking: sq8
------checking: sq12
------checking: sq16
------checking: sq17
------checking: sq27
------checking: sq13
------checking: sq31
------checking: sq14
------checking: sq22
------checking: sq25
------checking: sq35
------checking: sq6
------checking: sq10
------checking: sq20
------checking: sq26
------checking: sq38
------checking: sq67
------checking: sq41
------checking: sq5
------checking: sq3
------checking: sq11
------checking: sq21
------checking: sq28
------checking: sq29
------checking: sq32
------checking: sq65
------checking: sq70
------checking: sq73
------checking: sq44
------checking: sq49
------checking: sq52
------checking: sq88
------checking: sq91
------checking: sq19
------checking: sq23
------checking: sq100
------checking: sq46
------checking: sq60
------checking: sq93
####processing: sq36 #####
---hits: sq35 
---hits: sq8 
---hits: sq165 
---hits: sq133 
---hits: sq130 
---hits: sq125 
---hits: sq102 
---hits: sq66 
---hits: sq63 
---hits: sq43 
---hits: sq42 
---hits: sq39 
---hits: sq31 
---hits: sq24 
---hits: sq1 
---hits: sq90 
---hits: sq16 
---hits: sq156 
---hits: sq155 
---hits: sq151 
---hits: sq147 
---hits: sq122 
---hits: sq120 
---hits: sq119 
---hits: sq116 
---hits: sq110 
---hits: sq107 
---hits: sq105 
---hits: sq101 
---hits: sq96 
---hits: sq94 
---hits: sq87 
---hits: sq79 
---hits: sq77 
---hits: sq76 
---hits: sq75 
---hits: sq60 
---hits: sq56 
---hits: sq49 
---hits: sq41 
---hits: sq38 
---hits: sq34 
---hits: sq27 
---hits: sq25 
---hits: sq17 
---hits: sq14 
---hits: sq13 
---hits: sq12 
---hits: sq70 
---hits: sq178 
---hits: sq163 
---hits: sq152 
---hits: sq135 
---hits: sq134 
---hits: sq127 
---hits: sq124 
---hits: sq121 
---hits: sq118 
---hits: sq98 
---hits: sq67 
---hits: sq59 
---hits: sq40 
---hits: sq33 
---hits: sq153 
---hits: sq22 
---hits: sq187 
---hits: sq186 
---hits: sq172 
---hits: sq171 
---hits: sq157 
---hits: sq138 
---hits: sq92 
---hits: sq23 
---hits: sq85 
---hits: sq83 
---hits: sq175 
---hits: sq173 
---hits: sq160 
---hits: sq149 
---hits: sq146 
---hits: sq145 
---hits: sq144 
---hits: sq142 
---hits: sq141 
---hits: sq140 
---hits: sq123 
---hits: sq117 
---hits: sq109 
---hits: sq99 
---hits: sq57 
---hits: sq162 
---hits: sq183 
---hits: sq174 
---hits: sq161 
---hits: sq158 
---hits: sq132 
---hits: sq131 
---hits: sq129 
---hits: sq184 
---hits: sq18 
---hits: sq104 
---hits: sq185 
---hits: sq139 
---hits: sq136 
---hits: sq68 
---hits: sq53 
---hits: sq45 
---hits: sq181 
---hits: sq182 
---hits: sq180 
---hits: sq170 
---hits: sq164 
---hits: sq80 
---hits: sq46 
---hits: sq179 
---hits: sq176 
---hits: sq168 
---hits: sq154 
---hits: sq137 
---hits: sq71 
---hits: sq44 
---hits: sq6 
---hits: sq93 
---hits: sq167 
---hits: sq28 
---hits: sq26 
---hits: sq20 
---hits: sq10 
---hits: sq113 
---hits: sq88 
---hits: sq112 
---hits: sq73 
---hits: sq32 
---hits: sq177 
---hits: sq166 
---hits: sq150 
---hits: sq100 
---hits: sq84 
---hits: sq21 
---hits: sq128 
---hits: sq86 
---hits: sq29 
---hits: sq3 
---hits: sq5 
---hits: sq143 
---hits: sq159 
---hits: sq108 
---hits: sq97 
---hits: sq95 
---hits: sq81 
---hits: sq52 
---hits: sq19 
---hits: sq11 
---hits: sq106 
---hits: sq114 
---hits: sq103 
---hits: sq74 
---hits: sq65 
---hits: sq126 
---hits: sq91
---potential parent: sq40 
---potential parent: sq1 
---potential parent: sq8 
---potential parent: sq12 
---potential parent: sq16 
---potential parent: sq17 
---potential parent: sq27 
---potential parent: sq13 
---potential parent: sq31 
---potential parent: sq14 
---potential parent: sq22 
---potential parent: sq25 
---potential parent: sq35 
---potential parent: sq6 
---potential parent: sq10 
---potential parent: sq20 
---potential parent: sq26 
---potential parent: sq38 
---potential parent: sq67 
---potential parent: sq41 
---potential parent: sq5 
---potential parent: sq3 
---potential parent: sq11 
---potential parent: sq21 
---potential parent: sq28 
---potential parent: sq29 
---potential parent: sq32 
---potential parent: sq65 
---potential parent: sq70 
---potential parent: sq73 
---potential parent: sq44 
---potential parent: sq49 
---potential parent: sq52 
---potential parent: sq88 
---potential parent: sq91 
---potential parent: sq19 
---potential parent: sq23 
---potential parent: sq100 
---potential parent: sq46 
---potential parent: sq60 
---potential parent: sq93 
---potential parent: sq98 
---potential parent: sq43 
---potential parent: sq56 
---potential parent: sq59 
---potential parent: sq84 
---potential parent: sq86 
---potential parent: sq87 
---potential parent: sq112 
---potential parent: sq113
------checking: sq40
------relative cooccurence: 1 which is sufficient!
------min avg abundance: 0.067475360121304
------checking: sq1
------relative cooccurence: 1 which is sufficient!
------min avg abundance: 0.459438968915845
------checking: sq8
------relative cooccurence: 1 which is sufficient!
------min avg abundance: 7.08333333333333 which is OK!
SETTING sq36 to be an ERROR of sq8

------checking: sq12
------checking: sq16
------checking: sq17
------checking: sq27
------checking: sq13
------checking: sq31
------checking: sq14
------checking: sq22
------checking: sq25
------checking: sq35
------checking: sq6
------checking: sq10
------checking: sq20
------checking: sq26
------checking: sq38
------checking: sq67
------checking: sq41
------checking: sq5
------checking: sq3
------checking: sq11
------checking: sq21
------checking: sq28
------checking: sq29
------checking: sq32
------checking: sq65
------checking: sq70
------checking: sq73
------checking: sq44
------checking: sq49
------checking: sq52
------checking: sq88
------checking: sq91
------checking: sq19
------checking: sq23
------checking: sq100
------checking: sq46
------checking: sq60
------checking: sq93
------checking: sq98
------checking: sq43
------checking: sq56
------checking: sq59
------checking: sq84
------checking: sq86
------checking: sq87
------checking: sq112
------checking: sq113
####processing: sq43 #####
---hits: sq8 
---hits: sq165 
---hits: sq133 
---hits: sq130 
---hits: sq125 
---hits: sq102 
---hits: sq66 
---hits: sq63 
---hits: sq42 
---hits: sq39 
---hits: sq36 
---hits: sq31 
---hits: sq24 
---hits: sq1 
---hits: sq90 
---hits: sq16 
---hits: sq156 
---hits: sq155 
---hits: sq151 
---hits: sq147 
---hits: sq122 
---hits: sq120 
---hits: sq119 
---hits: sq116 
---hits: sq110 
---hits: sq107 
---hits: sq105 
---hits: sq101 
---hits: sq96 
---hits: sq94 
---hits: sq87 
---hits: sq79 
---hits: sq77 
---hits: sq76 
---hits: sq75 
---hits: sq60 
---hits: sq56 
---hits: sq49 
---hits: sq41 
---hits: sq38 
---hits: sq35 
---hits: sq34 
---hits: sq27 
---hits: sq25 
---hits: sq17 
---hits: sq14 
---hits: sq13 
---hits: sq12 
---hits: sq70 
---hits: sq178 
---hits: sq163 
---hits: sq152 
---hits: sq135 
---hits: sq134 
---hits: sq127 
---hits: sq121 
---hits: sq118 
---hits: sq98 
---hits: sq67 
---hits: sq59 
---hits: sq40 
---hits: sq33 
---hits: sq153 
---hits: sq22 
---hits: sq187 
---hits: sq186 
---hits: sq172 
---hits: sq171 
---hits: sq157 
---hits: sq138 
---hits: sq92 
---hits: sq23 
---hits: sq85 
---hits: sq83 
---hits: sq175 
---hits: sq173 
---hits: sq160 
---hits: sq149 
---hits: sq146 
---hits: sq145 
---hits: sq144 
---hits: sq142 
---hits: sq141 
---hits: sq140 
---hits: sq124 
---hits: sq123 
---hits: sq117 
---hits: sq109 
---hits: sq99 
---hits: sq57 
---hits: sq162 
---hits: sq183 
---hits: sq174 
---hits: sq161 
---hits: sq158 
---hits: sq132 
---hits: sq131 
---hits: sq129 
---hits: sq184 
---hits: sq18 
---hits: sq104 
---hits: sq185 
---hits: sq139 
---hits: sq136 
---hits: sq68 
---hits: sq53 
---hits: sq45 
---hits: sq181 
---hits: sq182 
---hits: sq180 
---hits: sq170 
---hits: sq164 
---hits: sq80 
---hits: sq46 
---hits: sq179 
---hits: sq176 
---hits: sq168 
---hits: sq154 
---hits: sq137 
---hits: sq71 
---hits: sq6 
---hits: sq93 
---hits: sq167 
---hits: sq28 
---hits: sq44 
---hits: sq26 
---hits: sq20 
---hits: sq10 
---hits: sq113 
---hits: sq88 
---hits: sq112 
---hits: sq73 
---hits: sq32 
---hits: sq177 
---hits: sq166 
---hits: sq150 
---hits: sq100 
---hits: sq84 
---hits: sq21 
---hits: sq128 
---hits: sq86 
---hits: sq3 
---hits: sq5 
---hits: sq143 
---hits: sq159 
---hits: sq108 
---hits: sq97 
---hits: sq95 
---hits: sq81 
---hits: sq52 
---hits: sq29 
---hits: sq19 
---hits: sq11 
---hits: sq106 
---hits: sq114 
---hits: sq103 
---hits: sq74 
---hits: sq65 
---hits: sq126 
---hits: sq91
---potential parent: sq40 
---potential parent: sq1 
---potential parent: sq8 
---potential parent: sq12 
---potential parent: sq16 
---potential parent: sq17 
---potential parent: sq27 
---potential parent: sq13 
---potential parent: sq31 
---potential parent: sq14 
---potential parent: sq22 
---potential parent: sq25 
---potential parent: sq35 
---potential parent: sq6 
---potential parent: sq10 
---potential parent: sq20 
---potential parent: sq26 
---potential parent: sq38 
---potential parent: sq67 
---potential parent: sq41 
---potential parent: sq5 
---potential parent: sq3 
---potential parent: sq11 
---potential parent: sq21 
---potential parent: sq28 
---potential parent: sq29 
---potential parent: sq32 
---potential parent: sq65 
---potential parent: sq70 
---potential parent: sq73 
---potential parent: sq44 
---potential parent: sq49 
---potential parent: sq52 
---potential parent: sq88 
---potential parent: sq91 
---potential parent: sq19 
---potential parent: sq23 
---potential parent: sq100 
---potential parent: sq46 
---potential parent: sq60 
---potential parent: sq93 
---potential parent: sq98 
---potential parent: sq36 
---potential parent: sq56 
---potential parent: sq59 
---potential parent: sq84 
---potential parent: sq86 
---potential parent: sq87 
---potential parent: sq112 
---potential parent: sq113
------checking: sq40
------relative cooccurence: 1 which is sufficient!
------min avg abundance: 0.191489361702128
------checking: sq1
------relative cooccurence: 1 which is sufficient!
------min avg abundance: 61.7340425531915 which is OK!
SETTING sq43 to be an ERROR of sq1

------checking: sq8
------checking: sq12
------checking: sq16
------checking: sq17
------checking: sq27
------checking: sq13
------checking: sq31
------checking: sq14
------checking: sq22
------checking: sq25
------checking: sq35
------checking: sq6
------checking: sq10
------checking: sq20
------checking: sq26
------checking: sq38
------checking: sq67
------checking: sq41
------checking: sq5
------checking: sq3
------checking: sq11
------checking: sq21
------checking: sq28
------checking: sq29
------checking: sq32
------checking: sq65
------checking: sq70
------checking: sq73
------checking: sq44
------checking: sq49
------checking: sq52
------checking: sq88
------checking: sq91
------checking: sq19
------checking: sq23
------checking: sq100
------checking: sq46
------checking: sq60
------checking: sq93
------checking: sq98
------checking: sq36
------checking: sq56
------checking: sq59
------checking: sq84
------checking: sq86
------checking: sq87
------checking: sq112
------checking: sq113
####processing: sq56 #####
---hits: sq1 
---hits: sq90 
---hits: sq16 
---hits: sq155 
---hits: sq151 
---hits: sq147 
---hits: sq119 
---hits: sq116 
---hits: sq107 
---hits: sq105 
---hits: sq101 
---hits: sq96 
---hits: sq87 
---hits: sq79 
---hits: sq77 
---hits: sq75 
---hits: sq60 
---hits: sq49 
---hits: sq41 
---hits: sq38 
---hits: sq35 
---hits: sq27 
---hits: sq25 
---hits: sq17 
---hits: sq14 
---hits: sq13 
---hits: sq12 
---hits: sq8 
---hits: sq70 
---hits: sq178 
---hits: sq165 
---hits: sq135 
---hits: sq133 
---hits: sq130 
---hits: sq127 
---hits: sq125 
---hits: sq121 
---hits: sq118 
---hits: sq102 
---hits: sq98 
---hits: sq67 
---hits: sq66 
---hits: sq63 
---hits: sq59 
---hits: sq43 
---hits: sq42 
---hits: sq39 
---hits: sq36 
---hits: sq31 
---hits: sq24 
---hits: sq22 
---hits: sq171 
---hits: sq157 
---hits: sq156 
---hits: sq138 
---hits: sq122 
---hits: sq120 
---hits: sq110 
---hits: sq94 
---hits: sq76 
---hits: sq34 
---hits: sq85 
---hits: sq83 
---hits: sq163 
---hits: sq152 
---hits: sq134 
---hits: sq40 
---hits: sq33 
---hits: sq162 
---hits: sq153 
---hits: sq187 
---hits: sq186 
---hits: sq172 
---hits: sq92 
---hits: sq23 
---hits: sq175 
---hits: sq173 
---hits: sq160 
---hits: sq149 
---hits: sq146 
---hits: sq145 
---hits: sq144 
---hits: sq142 
---hits: sq141 
---hits: sq140 
---hits: sq124 
---hits: sq123 
---hits: sq117 
---hits: sq109 
---hits: sq99 
---hits: sq57 
---hits: sq183 
---hits: sq174 
---hits: sq161 
---hits: sq158 
---hits: sq132 
---hits: sq131 
---hits: sq129 
---hits: sq184 
---hits: sq18 
---hits: sq104 
---hits: sq185 
---hits: sq139 
---hits: sq136 
---hits: sq68 
---hits: sq53 
---hits: sq45 
---hits: sq181 
---hits: sq182 
---hits: sq180 
---hits: sq170 
---hits: sq164 
---hits: sq80 
---hits: sq46 
---hits: sq179 
---hits: sq176 
---hits: sq168 
---hits: sq154 
---hits: sq137 
---hits: sq71 
---hits: sq6 
---hits: sq93 
---hits: sq167 
---hits: sq28 
---hits: sq44 
---hits: sq26 
---hits: sq20 
---hits: sq10 
---hits: sq113 
---hits: sq88 
---hits: sq112 
---hits: sq73 
---hits: sq32 
---hits: sq177 
---hits: sq166 
---hits: sq150 
---hits: sq100 
---hits: sq84 
---hits: sq21 
---hits: sq128 
---hits: sq86 
---hits: sq3 
---hits: sq5 
---hits: sq143 
---hits: sq159 
---hits: sq108 
---hits: sq97 
---hits: sq95 
---hits: sq81 
---hits: sq52 
---hits: sq29 
---hits: sq19 
---hits: sq11 
---hits: sq106 
---hits: sq114 
---hits: sq103 
---hits: sq74 
---hits: sq65 
---hits: sq126 
---hits: sq91
---potential parent: sq40 
---potential parent: sq1 
---potential parent: sq8 
---potential parent: sq12 
---potential parent: sq16 
---potential parent: sq17 
---potential parent: sq27 
---potential parent: sq13 
---potential parent: sq31 
---potential parent: sq14 
---potential parent: sq22 
---potential parent: sq25 
---potential parent: sq35 
---potential parent: sq6 
---potential parent: sq10 
---potential parent: sq20 
---potential parent: sq26 
---potential parent: sq38 
---potential parent: sq67 
---potential parent: sq41 
---potential parent: sq5 
---potential parent: sq3 
---potential parent: sq11 
---potential parent: sq21 
---potential parent: sq28 
---potential parent: sq29 
---potential parent: sq32 
---potential parent: sq65 
---potential parent: sq70 
---potential parent: sq73 
---potential parent: sq44 
---potential parent: sq49 
---potential parent: sq52 
---potential parent: sq88 
---potential parent: sq91 
---potential parent: sq19 
---potential parent: sq23 
---potential parent: sq100 
---potential parent: sq46 
---potential parent: sq60 
---potential parent: sq93 
---potential parent: sq98 
---potential parent: sq36 
---potential parent: sq43 
---potential parent: sq59 
---potential parent: sq84 
---potential parent: sq86 
---potential parent: sq87 
---potential parent: sq112 
---potential parent: sq113
------checking: sq40
------relative cooccurence: 1 which is sufficient!
------min avg abundance: 0.0941176470588235
------checking: sq1
------relative cooccurence: 1 which is sufficient!
------min avg abundance: 110.753623188406 which is OK!
SETTING sq56 to be an ERROR of sq1

------checking: sq8
------checking: sq12
------checking: sq16
------checking: sq17
------checking: sq27
------checking: sq13
------checking: sq31
------checking: sq14
------checking: sq22
------checking: sq25
------checking: sq35
------checking: sq6
------checking: sq10
------checking: sq20
------checking: sq26
------checking: sq38
------checking: sq67
------checking: sq41
------checking: sq5
------checking: sq3
------checking: sq11
------checking: sq21
------checking: sq28
------checking: sq29
------checking: sq32
------checking: sq65
------checking: sq70
------checking: sq73
------checking: sq44
------checking: sq49
------checking: sq52
------checking: sq88
------checking: sq91
------checking: sq19
------checking: sq23
------checking: sq100
------checking: sq46
------checking: sq60
------checking: sq93
------checking: sq98
------checking: sq36
------checking: sq43
------checking: sq59
------checking: sq84
------checking: sq86
------checking: sq87
------checking: sq112
------checking: sq113
####processing: sq59 #####
---hits: sq13 
---hits: sq1 
---hits: sq90 
---hits: sq16 
---hits: sq157 
---hits: sq155 
---hits: sq151 
---hits: sq147 
---hits: sq138 
---hits: sq119 
---hits: sq116 
---hits: sq107 
---hits: sq105 
---hits: sq101 
---hits: sq96 
---hits: sq87 
---hits: sq79 
---hits: sq77 
---hits: sq75 
---hits: sq60 
---hits: sq56 
---hits: sq49 
---hits: sq41 
---hits: sq38 
---hits: sq35 
---hits: sq34 
---hits: sq27 
---hits: sq25 
---hits: sq17 
---hits: sq14 
---hits: sq12 
---hits: sq8 
---hits: sq70 
---hits: sq178 
---hits: sq165 
---hits: sq163 
---hits: sq152 
---hits: sq135 
---hits: sq133 
---hits: sq130 
---hits: sq127 
---hits: sq125 
---hits: sq121 
---hits: sq118 
---hits: sq102 
---hits: sq98 
---hits: sq67 
---hits: sq66 
---hits: sq63 
---hits: sq43 
---hits: sq42 
---hits: sq39 
---hits: sq36 
---hits: sq33 
---hits: sq31 
---hits: sq24 
---hits: sq22 
---hits: sq172 
---hits: sq171 
---hits: sq156 
---hits: sq122 
---hits: sq120 
---hits: sq110 
---hits: sq94 
---hits: sq76 
---hits: sq85 
---hits: sq83 
---hits: sq134 
---hits: sq40 
---hits: sq162 
---hits: sq153 
---hits: sq187 
---hits: sq186 
---hits: sq92 
---hits: sq23 
---hits: sq175 
---hits: sq173 
---hits: sq160 
---hits: sq149 
---hits: sq146 
---hits: sq145 
---hits: sq144 
---hits: sq142 
---hits: sq141 
---hits: sq140 
---hits: sq124 
---hits: sq123 
---hits: sq117 
---hits: sq109 
---hits: sq99 
---hits: sq57 
---hits: sq183 
---hits: sq174 
---hits: sq161 
---hits: sq158 
---hits: sq132 
---hits: sq131 
---hits: sq129 
---hits: sq185 
---hits: sq184 
---hits: sq53 
---hits: sq18 
---hits: sq104 
---hits: sq180 
---hits: sq139 
---hits: sq136 
---hits: sq68 
---hits: sq46 
---hits: sq45 
---hits: sq181 
---hits: sq182 
---hits: sq179 
---hits: sq176 
---hits: sq170 
---hits: sq168 
---hits: sq164 
---hits: sq154 
---hits: sq137 
---hits: sq80 
---hits: sq6 
---hits: sq93 
---hits: sq71 
---hits: sq167 
---hits: sq28 
---hits: sq44 
---hits: sq26 
---hits: sq20 
---hits: sq10 
---hits: sq113 
---hits: sq88 
---hits: sq112 
---hits: sq73 
---hits: sq32 
---hits: sq177 
---hits: sq166 
---hits: sq150 
---hits: sq100 
---hits: sq84 
---hits: sq21 
---hits: sq128 
---hits: sq86 
---hits: sq3 
---hits: sq5 
---hits: sq143 
---hits: sq159 
---hits: sq108 
---hits: sq97 
---hits: sq95 
---hits: sq81 
---hits: sq52 
---hits: sq29 
---hits: sq19 
---hits: sq11 
---hits: sq106 
---hits: sq114 
---hits: sq103 
---hits: sq74 
---hits: sq65 
---hits: sq126 
---hits: sq91
---potential parent: sq40 
---potential parent: sq1 
---potential parent: sq8 
---potential parent: sq12 
---potential parent: sq16 
---potential parent: sq17 
---potential parent: sq27 
---potential parent: sq13 
---potential parent: sq31 
---potential parent: sq14 
---potential parent: sq22 
---potential parent: sq25 
---potential parent: sq35 
---potential parent: sq6 
---potential parent: sq10 
---potential parent: sq20 
---potential parent: sq26 
---potential parent: sq38 
---potential parent: sq67 
---potential parent: sq41 
---potential parent: sq5 
---potential parent: sq3 
---potential parent: sq11 
---potential parent: sq21 
---potential parent: sq28 
---potential parent: sq29 
---potential parent: sq32 
---potential parent: sq65 
---potential parent: sq70 
---potential parent: sq73 
---potential parent: sq44 
---potential parent: sq49 
---potential parent: sq52 
---potential parent: sq88 
---potential parent: sq91 
---potential parent: sq19 
---potential parent: sq23 
---potential parent: sq100 
---potential parent: sq46 
---potential parent: sq60 
---potential parent: sq93 
---potential parent: sq98 
---potential parent: sq36 
---potential parent: sq43 
---potential parent: sq56 
---potential parent: sq84 
---potential parent: sq86 
---potential parent: sq87 
---potential parent: sq112 
---potential parent: sq113
------checking: sq40
------relative cooccurence: 1 which is sufficient!
------min avg abundance: 0.285223367697594
------checking: sq1
------relative cooccurence: 1 which is sufficient!
------min avg abundance: 109.171428571429 which is OK!
SETTING sq59 to be an ERROR of sq1

------checking: sq8
------checking: sq12
------checking: sq16
------checking: sq17
------checking: sq27
------checking: sq13
------checking: sq31
------checking: sq14
------checking: sq22
------checking: sq25
------checking: sq35
------checking: sq6
------checking: sq10
------checking: sq20
------checking: sq26
------checking: sq38
------checking: sq67
------checking: sq41
------checking: sq5
------checking: sq3
------checking: sq11
------checking: sq21
------checking: sq28
------checking: sq29
------checking: sq32
------checking: sq65
------checking: sq70
------checking: sq73
------checking: sq44
------checking: sq49
------checking: sq52
------checking: sq88
------checking: sq91
------checking: sq19
------checking: sq23
------checking: sq100
------checking: sq46
------checking: sq60
------checking: sq93
------checking: sq98
------checking: sq36
------checking: sq43
------checking: sq56
------checking: sq84
------checking: sq86
------checking: sq87
------checking: sq112
------checking: sq113
####processing: sq84 #####
---hits: sq20 
---hits: sq177 
---hits: sq6 
---hits: sq44 
---hits: sq26 
---hits: sq10 
---hits: sq113 
---hits: sq74 
---hits: sq166 
---hits: sq100 
---hits: sq11 
---hits: sq137 
---hits: sq103 
---hits: sq53 
---hits: sq3 
---hits: sq21 
---hits: sq5 
---hits: sq180 
---hits: sq159 
---hits: sq108 
---hits: sq97 
---hits: sq95 
---hits: sq81 
---hits: sq46 
---hits: sq29 
---hits: sq19 
---hits: sq143 
---hits: sq106 
---hits: sq179 
---hits: sq176 
---hits: sq168 
---hits: sq154 
---hits: sq114 
---hits: sq65 
---hits: sq126 
---hits: sq28 
---hits: sq93 
---hits: sq88 
---hits: sq167 
---hits: sq112 
---hits: sq73 
---hits: sq32 
---hits: sq150 
---hits: sq128 
---hits: sq86 
---hits: sq31 
---hits: sq52 
---hits: sq8 
---hits: sq165 
---hits: sq155 
---hits: sq133 
---hits: sq130 
---hits: sq125 
---hits: sq102 
---hits: sq96 
---hits: sq91 
---hits: sq66 
---hits: sq63 
---hits: sq43 
---hits: sq42 
---hits: sq39 
---hits: sq36 
---hits: sq33 
---hits: sq24 
---hits: sq1 
---hits: sq90 
---hits: sq22 
---hits: sq16 
---hits: sq156 
---hits: sq151 
---hits: sq147 
---hits: sq122 
---hits: sq120 
---hits: sq119 
---hits: sq116 
---hits: sq110 
---hits: sq107 
---hits: sq105 
---hits: sq101 
---hits: sq94 
---hits: sq87 
---hits: sq79 
---hits: sq77 
---hits: sq76 
---hits: sq75 
---hits: sq60 
---hits: sq59 
---hits: sq56 
---hits: sq49 
---hits: sq41 
---hits: sq40 
---hits: sq38 
---hits: sq35 
---hits: sq34 
---hits: sq27 
---hits: sq25 
---hits: sq17 
---hits: sq14 
---hits: sq13 
---hits: sq12 
---hits: sq83 
---hits: sq70 
---hits: sq178 
---hits: sq163 
---hits: sq152 
---hits: sq135 
---hits: sq134 
---hits: sq127 
---hits: sq121 
---hits: sq118 
---hits: sq98 
---hits: sq92 
---hits: sq67 
---hits: sq23 
---hits: sq153 
---hits: sq85 
---hits: sq187 
---hits: sq186 
---hits: sq175 
---hits: sq172 
---hits: sq171 
---hits: sq160 
---hits: sq158 
---hits: sq157 
---hits: sq149 
---hits: sq146 
---hits: sq145 
---hits: sq142 
---hits: sq141 
---hits: sq140 
---hits: sq138 
---hits: sq124 
---hits: sq123 
---hits: sq117 
---hits: sq109 
---hits: sq99 
---hits: sq57 
---hits: sq162 
---hits: sq183 
---hits: sq174 
---hits: sq173 
---hits: sq161 
---hits: sq144 
---hits: sq132 
---hits: sq129 
---hits: sq18 
---hits: sq184 
---hits: sq131 
---hits: sq104 
---hits: sq139 
---hits: sq136 
---hits: sq68 
---hits: sq45 
---hits: sq181 
---hits: sq182 
---hits: sq170 
---hits: sq164 
---hits: sq80 
---hits: sq185 
---hits: sq71
---potential parent: sq40 
---potential parent: sq1 
---potential parent: sq8 
---potential parent: sq12 
---potential parent: sq16 
---potential parent: sq17 
---potential parent: sq27 
---potential parent: sq13 
---potential parent: sq31 
---potential parent: sq14 
---potential parent: sq22 
---potential parent: sq25 
---potential parent: sq35 
---potential parent: sq6 
---potential parent: sq10 
---potential parent: sq20 
---potential parent: sq26 
---potential parent: sq38 
---potential parent: sq67 
---potential parent: sq41 
---potential parent: sq5 
---potential parent: sq3 
---potential parent: sq11 
---potential parent: sq21 
---potential parent: sq28 
---potential parent: sq29 
---potential parent: sq32 
---potential parent: sq65 
---potential parent: sq70 
---potential parent: sq73 
---potential parent: sq44 
---potential parent: sq49 
---potential parent: sq52 
---potential parent: sq88 
---potential parent: sq91 
---potential parent: sq19 
---potential parent: sq23 
---potential parent: sq100 
---potential parent: sq46 
---potential parent: sq60 
---potential parent: sq93 
---potential parent: sq98 
---potential parent: sq36 
---potential parent: sq43 
---potential parent: sq56 
---potential parent: sq59 
---potential parent: sq86 
---potential parent: sq87 
---potential parent: sq112 
---potential parent: sq113
------checking: sq40
------relative cooccurence: 1 which is sufficient!
------min avg abundance: 0.0495867768595041
------checking: sq1
------relative cooccurence: 0.6
------checking: sq8
------relative cooccurence: 0.6
------checking: sq12
------relative cooccurence: 0.6
------checking: sq16
------relative cooccurence: 0.6
------checking: sq17
------relative cooccurence: 0.4
------checking: sq27
------relative cooccurence: 0.6
------checking: sq13
------relative cooccurence: 0.6
------checking: sq31
------relative cooccurence: 0.6
------checking: sq14
------relative cooccurence: 0.4
------checking: sq22
------relative cooccurence: 0.4
------checking: sq25
------relative cooccurence: 0.4
------checking: sq35
------relative cooccurence: 0.4
------checking: sq6
------relative cooccurence: 1 which is sufficient!
------min avg abundance: 49.0833333333333 which is OK!
SETTING sq84 to be an ERROR of sq6

------checking: sq10
------checking: sq20
------checking: sq26
------checking: sq38
------checking: sq67
------checking: sq41
------checking: sq5
------checking: sq3
------checking: sq11
------checking: sq21
------checking: sq28
------checking: sq29
------checking: sq32
------checking: sq65
------checking: sq70
------checking: sq73
------checking: sq44
------checking: sq49
------checking: sq52
------checking: sq88
------checking: sq91
------checking: sq19
------checking: sq23
------checking: sq100
------checking: sq46
------checking: sq60
------checking: sq93
------checking: sq98
------checking: sq36
------checking: sq43
------checking: sq56
------checking: sq59
------checking: sq86
------checking: sq87
------checking: sq112
------checking: sq113
####processing: sq86 #####
---hits: sq154 
---hits: sq73 
---hits: sq137 
---hits: sq53 
---hits: sq28 
---hits: sq88 
---hits: sq180 
---hits: sq167 
---hits: sq112 
---hits: sq46 
---hits: sq32 
---hits: sq176 
---hits: sq179 
---hits: sq168 
---hits: sq128 
---hits: sq21 
---hits: sq6 
---hits: sq3 
---hits: sq10 
---hits: sq5 
---hits: sq143 
---hits: sq93 
---hits: sq52 
---hits: sq159 
---hits: sq113 
---hits: sq108 
---hits: sq97 
---hits: sq95 
---hits: sq81 
---hits: sq44 
---hits: sq29 
---hits: sq26 
---hits: sq20 
---hits: sq19 
---hits: sq11 
---hits: sq166 
---hits: sq106 
---hits: sq177 
---hits: sq150 
---hits: sq114 
---hits: sq103 
---hits: sq100 
---hits: sq91 
---hits: sq84 
---hits: sq74 
---hits: sq65 
---hits: sq126 
---hits: sq130 
---hits: sq125 
---hits: sq102 
---hits: sq8 
---hits: sq31 
---hits: sq165 
---hits: sq155 
---hits: sq133 
---hits: sq90 
---hits: sq85 
---hits: sq66 
---hits: sq63 
---hits: sq43 
---hits: sq42 
---hits: sq39 
---hits: sq36 
---hits: sq24 
---hits: sq22 
---hits: sq16 
---hits: sq1 
---hits: sq76 
---hits: sq27 
---hits: sq70 
---hits: sq41 
---hits: sq162 
---hits: sq156 
---hits: sq151 
---hits: sq147 
---hits: sq122 
---hits: sq120 
---hits: sq119 
---hits: sq116 
---hits: sq110 
---hits: sq107 
---hits: sq105 
---hits: sq101 
---hits: sq96 
---hits: sq94 
---hits: sq87 
---hits: sq83 
---hits: sq79 
---hits: sq77 
---hits: sq75 
---hits: sq60 
---hits: sq59 
---hits: sq56 
---hits: sq49 
---hits: sq38 
---hits: sq35 
---hits: sq34 
---hits: sq25 
---hits: sq17 
---hits: sq14 
---hits: sq13 
---hits: sq12 
---hits: sq134 
---hits: sq98 
---hits: sq178 
---hits: sq163 
---hits: sq153 
---hits: sq152 
---hits: sq135 
---hits: sq127 
---hits: sq121 
---hits: sq118 
---hits: sq92 
---hits: sq67 
---hits: sq40 
---hits: sq33 
---hits: sq157 
---hits: sq138 
---hits: sq139 
---hits: sq187 
---hits: sq186 
---hits: sq172 
---hits: sq171 
---hits: sq146 
---hits: sq57 
---hits: sq23 
---hits: sq18 
---hits: sq104 
---hits: sq175 
---hits: sq173 
---hits: sq160 
---hits: sq158 
---hits: sq149 
---hits: sq145 
---hits: sq144 
---hits: sq142 
---hits: sq141 
---hits: sq140 
---hits: sq136 
---hits: sq132 
---hits: sq124 
---hits: sq123 
---hits: sq117 
---hits: sq109 
---hits: sq99 
---hits: sq68 
---hits: sq45 
---hits: sq181 
---hits: sq131 
---hits: sq184 
---hits: sq183 
---hits: sq182 
---hits: sq174 
---hits: sq170 
---hits: sq164 
---hits: sq161 
---hits: sq129 
---hits: sq80 
---hits: sq71 
---hits: sq185
---potential parent: sq40 
---potential parent: sq1 
---potential parent: sq8 
---potential parent: sq12 
---potential parent: sq16 
---potential parent: sq17 
---potential parent: sq27 
---potential parent: sq13 
---potential parent: sq31 
---potential parent: sq14 
---potential parent: sq22 
---potential parent: sq25 
---potential parent: sq35 
---potential parent: sq6 
---potential parent: sq10 
---potential parent: sq20 
---potential parent: sq26 
---potential parent: sq38 
---potential parent: sq67 
---potential parent: sq41 
---potential parent: sq5 
---potential parent: sq3 
---potential parent: sq11 
---potential parent: sq21 
---potential parent: sq28 
---potential parent: sq29 
---potential parent: sq32 
---potential parent: sq65 
---potential parent: sq70 
---potential parent: sq73 
---potential parent: sq44 
---potential parent: sq49 
---potential parent: sq52 
---potential parent: sq88 
---potential parent: sq91 
---potential parent: sq19 
---potential parent: sq23 
---potential parent: sq100 
---potential parent: sq46 
---potential parent: sq60 
---potential parent: sq93 
---potential parent: sq98 
---potential parent: sq36 
---potential parent: sq43 
---potential parent: sq56 
---potential parent: sq59 
---potential parent: sq84 
---potential parent: sq87 
---potential parent: sq112 
---potential parent: sq113
------checking: sq40
------relative cooccurence: 0
------checking: sq1
------relative cooccurence: 0
------checking: sq8
------relative cooccurence: 0
------checking: sq12
------relative cooccurence: 0
------checking: sq16
------relative cooccurence: 0
------checking: sq17
------relative cooccurence: 0
------checking: sq27
------relative cooccurence: 0
------checking: sq13
------relative cooccurence: 0
------checking: sq31
------relative cooccurence: 0
------checking: sq14
------relative cooccurence: 0
------checking: sq22
------relative cooccurence: 0
------checking: sq25
------relative cooccurence: 0
------checking: sq35
------relative cooccurence: 0
------checking: sq6
------relative cooccurence: 0
------checking: sq10
------relative cooccurence: 0
------checking: sq20
------relative cooccurence: 0
------checking: sq26
------relative cooccurence: 0
------checking: sq38
------relative cooccurence: 0
------checking: sq67
------relative cooccurence: 0
------checking: sq41
------relative cooccurence: 0
------checking: sq5
------relative cooccurence: 1 which is sufficient!
------min avg abundance: 46.2340425531915 which is OK!
SETTING sq86 to be an ERROR of sq5

------checking: sq3
------checking: sq11
------checking: sq21
------checking: sq28
------checking: sq29
------checking: sq32
------checking: sq65
------checking: sq70
------checking: sq73
------checking: sq44
------checking: sq49
------checking: sq52
------checking: sq88
------checking: sq91
------checking: sq19
------checking: sq23
------checking: sq100
------checking: sq46
------checking: sq60
------checking: sq93
------checking: sq98
------checking: sq36
------checking: sq43
------checking: sq56
------checking: sq59
------checking: sq84
------checking: sq87
------checking: sq112
------checking: sq113
####processing: sq87 #####
---hits: sq1 
---hits: sq90 
---hits: sq16 
---hits: sq155 
---hits: sq151 
---hits: sq147 
---hits: sq127 
---hits: sq119 
---hits: sq116 
---hits: sq107 
---hits: sq105 
---hits: sq101 
---hits: sq96 
---hits: sq79 
---hits: sq77 
---hits: sq75 
---hits: sq60 
---hits: sq56 
---hits: sq49 
---hits: sq41 
---hits: sq38 
---hits: sq35 
---hits: sq27 
---hits: sq25 
---hits: sq17 
---hits: sq14 
---hits: sq13 
---hits: sq12 
---hits: sq8 
---hits: sq70 
---hits: sq178 
---hits: sq165 
---hits: sq135 
---hits: sq133 
---hits: sq130 
---hits: sq125 
---hits: sq121 
---hits: sq118 
---hits: sq102 
---hits: sq98 
---hits: sq67 
---hits: sq66 
---hits: sq63 
---hits: sq59 
---hits: sq43 
---hits: sq42 
---hits: sq39 
---hits: sq36 
---hits: sq31 
---hits: sq24 
---hits: sq22 
---hits: sq171 
---hits: sq157 
---hits: sq156 
---hits: sq138 
---hits: sq122 
---hits: sq120 
---hits: sq110 
---hits: sq94 
---hits: sq76 
---hits: sq34 
---hits: sq85 
---hits: sq83 
---hits: sq163 
---hits: sq152 
---hits: sq134 
---hits: sq40 
---hits: sq33 
---hits: sq162 
---hits: sq153 
---hits: sq187 
---hits: sq186 
---hits: sq172 
---hits: sq92 
---hits: sq23 
---hits: sq175 
---hits: sq173 
---hits: sq160 
---hits: sq149 
---hits: sq146 
---hits: sq145 
---hits: sq144 
---hits: sq142 
---hits: sq141 
---hits: sq140 
---hits: sq124 
---hits: sq123 
---hits: sq117 
---hits: sq109 
---hits: sq99 
---hits: sq57 
---hits: sq183 
---hits: sq174 
---hits: sq161 
---hits: sq158 
---hits: sq132 
---hits: sq131 
---hits: sq129 
---hits: sq184 
---hits: sq18 
---hits: sq104 
---hits: sq185 
---hits: sq139 
---hits: sq136 
---hits: sq68 
---hits: sq53 
---hits: sq45 
---hits: sq181 
---hits: sq182 
---hits: sq180 
---hits: sq170 
---hits: sq164 
---hits: sq80 
---hits: sq46 
---hits: sq179 
---hits: sq176 
---hits: sq168 
---hits: sq154 
---hits: sq137 
---hits: sq71 
---hits: sq6 
---hits: sq93 
---hits: sq167 
---hits: sq28 
---hits: sq44 
---hits: sq26 
---hits: sq20 
---hits: sq10 
---hits: sq113 
---hits: sq88 
---hits: sq112 
---hits: sq73 
---hits: sq32 
---hits: sq177 
---hits: sq166 
---hits: sq150 
---hits: sq100 
---hits: sq84 
---hits: sq21 
---hits: sq128 
---hits: sq86 
---hits: sq3 
---hits: sq5 
---hits: sq143 
---hits: sq159 
---hits: sq108 
---hits: sq97 
---hits: sq95 
---hits: sq81 
---hits: sq52 
---hits: sq29 
---hits: sq19 
---hits: sq11 
---hits: sq106 
---hits: sq114 
---hits: sq103 
---hits: sq74 
---hits: sq65 
---hits: sq126 
---hits: sq91
---potential parent: sq40 
---potential parent: sq1 
---potential parent: sq8 
---potential parent: sq12 
---potential parent: sq16 
---potential parent: sq17 
---potential parent: sq27 
---potential parent: sq13 
---potential parent: sq31 
---potential parent: sq14 
---potential parent: sq22 
---potential parent: sq25 
---potential parent: sq35 
---potential parent: sq6 
---potential parent: sq10 
---potential parent: sq20 
---potential parent: sq26 
---potential parent: sq38 
---potential parent: sq67 
---potential parent: sq41 
---potential parent: sq5 
---potential parent: sq3 
---potential parent: sq11 
---potential parent: sq21 
---potential parent: sq28 
---potential parent: sq29 
---potential parent: sq32 
---potential parent: sq65 
---potential parent: sq70 
---potential parent: sq73 
---potential parent: sq44 
---potential parent: sq49 
---potential parent: sq52 
---potential parent: sq88 
---potential parent: sq91 
---potential parent: sq19 
---potential parent: sq23 
---potential parent: sq100 
---potential parent: sq46 
---potential parent: sq60 
---potential parent: sq93 
---potential parent: sq98 
---potential parent: sq36 
---potential parent: sq43 
---potential parent: sq56 
---potential parent: sq59 
---potential parent: sq84 
---potential parent: sq86 
---potential parent: sq112 
---potential parent: sq113
------checking: sq40
------relative cooccurence: 1 which is sufficient!
------min avg abundance: 0.513513513513513
------checking: sq1
------relative cooccurence: 1 which is sufficient!
------min avg abundance: 109.536585365854 which is OK!
SETTING sq87 to be an ERROR of sq1

------checking: sq8
------checking: sq12
------checking: sq16
------checking: sq17
------checking: sq27
------checking: sq13
------checking: sq31
------checking: sq14
------checking: sq22
------checking: sq25
------checking: sq35
------checking: sq6
------checking: sq10
------checking: sq20
------checking: sq26
------checking: sq38
------checking: sq67
------checking: sq41
------checking: sq5
------checking: sq3
------checking: sq11
------checking: sq21
------checking: sq28
------checking: sq29
------checking: sq32
------checking: sq65
------checking: sq70
------checking: sq73
------checking: sq44
------checking: sq49
------checking: sq52
------checking: sq88
------checking: sq91
------checking: sq19
------checking: sq23
------checking: sq100
------checking: sq46
------checking: sq60
------checking: sq93
------checking: sq98
------checking: sq36
------checking: sq43
------checking: sq56
------checking: sq59
------checking: sq84
------checking: sq86
------checking: sq112
------checking: sq113
####processing: sq89 #####
---hits: sq9 
---hits: sq7 
---hits: sq72 
---hits: sq4 
---hits: sq191 
---hits: sq78 
---hits: sq50 
---hits: sq30 
---hits: sq2 
---hits: sq69 
---hits: sq64 
---hits: sq61 
---hits: sq58 
---hits: sq55 
---hits: sq54 
---hits: sq51 
---hits: sq47 
---hits: sq37 
---hits: sq15 
---hits: sq115 
---hits: sq62 
---hits: sq48 
---hits: sq148 
---hits: sq188 
---hits: sq190 
---hits: sq82 
---hits: sq111
---potential parent: sq2 
---potential parent: sq7 
---potential parent: sq4 
---potential parent: sq9 
---potential parent: sq15 
---potential parent: sq30 
---potential parent: sq51 
---potential parent: sq37 
---potential parent: sq54 
---potential parent: sq50 
---potential parent: sq47 
---potential parent: sq48 
---potential parent: sq61 
---potential parent: sq62 
---potential parent: sq82 
---potential parent: sq115 
---potential parent: sq55 
---potential parent: sq58 
---potential parent: sq72 
---potential parent: sq78 
---potential parent: sq64 
---potential parent: sq69
------checking: sq2
------relative cooccurence: 1 which is sufficient!
------min avg abundance: 151.507692307692 which is OK!
SETTING sq89 to be an ERROR of sq2

------checking: sq7
------checking: sq4
------checking: sq9
------checking: sq15
------checking: sq30
------checking: sq51
------checking: sq37
------checking: sq54
------checking: sq50
------checking: sq47
------checking: sq48
------checking: sq61
------checking: sq62
------checking: sq82
------checking: sq115
------checking: sq55
------checking: sq58
------checking: sq72
------checking: sq78
------checking: sq64
------checking: sq69
####processing: sq112 #####
---hits: sq180 
---hits: sq53 
---hits: sq28 
---hits: sq88 
---hits: sq167 
---hits: sq73 
---hits: sq46 
---hits: sq32 
---hits: sq176 
---hits: sq137 
---hits: sq179 
---hits: sq168 
---hits: sq154 
---hits: sq128 
---hits: sq86 
---hits: sq21 
---hits: sq6 
---hits: sq3 
---hits: sq10 
---hits: sq5 
---hits: sq143 
---hits: sq93 
---hits: sq52 
---hits: sq159 
---hits: sq113 
---hits: sq108 
---hits: sq97 
---hits: sq95 
---hits: sq81 
---hits: sq44 
---hits: sq29 
---hits: sq26 
---hits: sq20 
---hits: sq19 
---hits: sq11 
---hits: sq166 
---hits: sq106 
---hits: sq177 
---hits: sq150 
---hits: sq114 
---hits: sq103 
---hits: sq100 
---hits: sq91 
---hits: sq84 
---hits: sq74 
---hits: sq65 
---hits: sq126 
---hits: sq130 
---hits: sq125 
---hits: sq102 
---hits: sq8 
---hits: sq98 
---hits: sq31 
---hits: sq165 
---hits: sq155 
---hits: sq133 
---hits: sq90 
---hits: sq85 
---hits: sq66 
---hits: sq63 
---hits: sq43 
---hits: sq42 
---hits: sq39 
---hits: sq36 
---hits: sq24 
---hits: sq22 
---hits: sq16 
---hits: sq1 
---hits: sq76 
---hits: sq27 
---hits: sq70 
---hits: sq41 
---hits: sq162 
---hits: sq156 
---hits: sq151 
---hits: sq147 
---hits: sq122 
---hits: sq120 
---hits: sq119 
---hits: sq116 
---hits: sq110 
---hits: sq107 
---hits: sq105 
---hits: sq101 
---hits: sq96 
---hits: sq94 
---hits: sq87 
---hits: sq83 
---hits: sq79 
---hits: sq77 
---hits: sq75 
---hits: sq60 
---hits: sq59 
---hits: sq56 
---hits: sq49 
---hits: sq38 
---hits: sq35 
---hits: sq34 
---hits: sq25 
---hits: sq17 
---hits: sq14 
---hits: sq13 
---hits: sq12 
---hits: sq134 
---hits: sq178 
---hits: sq163 
---hits: sq153 
---hits: sq152 
---hits: sq135 
---hits: sq127 
---hits: sq121 
---hits: sq118 
---hits: sq92 
---hits: sq67 
---hits: sq40 
---hits: sq33 
---hits: sq157 
---hits: sq138 
---hits: sq139 
---hits: sq187 
---hits: sq186 
---hits: sq172 
---hits: sq171 
---hits: sq146 
---hits: sq57 
---hits: sq23 
---hits: sq18 
---hits: sq104 
---hits: sq175 
---hits: sq173 
---hits: sq160 
---hits: sq158 
---hits: sq149 
---hits: sq145 
---hits: sq144 
---hits: sq142 
---hits: sq141 
---hits: sq140 
---hits: sq136 
---hits: sq132 
---hits: sq124 
---hits: sq123 
---hits: sq117 
---hits: sq109 
---hits: sq99 
---hits: sq68 
---hits: sq45 
---hits: sq181 
---hits: sq131 
---hits: sq184 
---hits: sq183 
---hits: sq182 
---hits: sq174 
---hits: sq170 
---hits: sq164 
---hits: sq161 
---hits: sq129 
---hits: sq80 
---hits: sq71 
---hits: sq185
---potential parent: sq40 
---potential parent: sq1 
---potential parent: sq8 
---potential parent: sq12 
---potential parent: sq16 
---potential parent: sq17 
---potential parent: sq27 
---potential parent: sq13 
---potential parent: sq31 
---potential parent: sq14 
---potential parent: sq22 
---potential parent: sq25 
---potential parent: sq35 
---potential parent: sq6 
---potential parent: sq10 
---potential parent: sq20 
---potential parent: sq26 
---potential parent: sq38 
---potential parent: sq67 
---potential parent: sq41 
---potential parent: sq5 
---potential parent: sq3 
---potential parent: sq11 
---potential parent: sq21 
---potential parent: sq28 
---potential parent: sq29 
---potential parent: sq32 
---potential parent: sq65 
---potential parent: sq70 
---potential parent: sq73 
---potential parent: sq44 
---potential parent: sq49 
---potential parent: sq52 
---potential parent: sq88 
---potential parent: sq91 
---potential parent: sq19 
---potential parent: sq23 
---potential parent: sq100 
---potential parent: sq46 
---potential parent: sq60 
---potential parent: sq93 
---potential parent: sq98 
---potential parent: sq36 
---potential parent: sq43 
---potential parent: sq56 
---potential parent: sq59 
---potential parent: sq84 
---potential parent: sq86 
---potential parent: sq87 
---potential parent: sq113
------checking: sq40
------relative cooccurence: 0
------checking: sq1
------relative cooccurence: 0
------checking: sq8
------relative cooccurence: 0
------checking: sq12
------relative cooccurence: 0
------checking: sq16
------relative cooccurence: 0
------checking: sq17
------relative cooccurence: 0
------checking: sq27
------relative cooccurence: 0
------checking: sq13
------relative cooccurence: 0
------checking: sq31
------relative cooccurence: 0
------checking: sq14
------relative cooccurence: 0
------checking: sq22
------relative cooccurence: 0
------checking: sq25
------relative cooccurence: 0
------checking: sq35
------relative cooccurence: 0
------checking: sq6
------relative cooccurence: 0
------checking: sq10
------relative cooccurence: 0
------checking: sq20
------relative cooccurence: 0
------checking: sq26
------relative cooccurence: 0
------checking: sq38
------relative cooccurence: 0
------checking: sq67
------relative cooccurence: 0
------checking: sq41
------relative cooccurence: 0
------checking: sq5
------relative cooccurence: 1 which is sufficient!
------min avg abundance: 92.4583333333333 which is OK!
SETTING sq112 to be an ERROR of sq5

------checking: sq3
------checking: sq11
------checking: sq21
------checking: sq28
------checking: sq29
------checking: sq32
------checking: sq65
------checking: sq70
------checking: sq73
------checking: sq44
------checking: sq49
------checking: sq52
------checking: sq88
------checking: sq91
------checking: sq19
------checking: sq23
------checking: sq100
------checking: sq46
------checking: sq60
------checking: sq93
------checking: sq98
------checking: sq36
------checking: sq43
------checking: sq56
------checking: sq59
------checking: sq84
------checking: sq86
------checking: sq87
------checking: sq113
####processing: sq113 #####
---hits: sq6 
---hits: sq44 
---hits: sq26 
---hits: sq20 
---hits: sq10 
---hits: sq177 
---hits: sq166 
---hits: sq100 
---hits: sq84 
---hits: sq81 
---hits: sq3 
---hits: sq137 
---hits: sq53 
---hits: sq21 
---hits: sq5 
---hits: sq159 
---hits: sq108 
---hits: sq97 
---hits: sq95 
---hits: sq29 
---hits: sq19 
---hits: sq11 
---hits: sq180 
---hits: sq143 
---hits: sq106 
---hits: sq46 
---hits: sq114 
---hits: sq103 
---hits: sq74 
---hits: sq65 
---hits: sq179 
---hits: sq176 
---hits: sq168 
---hits: sq154 
---hits: sq126 
---hits: sq28 
---hits: sq88 
---hits: sq93 
---hits: sq167 
---hits: sq112 
---hits: sq73 
---hits: sq32 
---hits: sq128 
---hits: sq86 
---hits: sq150 
---hits: sq31 
---hits: sq52 
---hits: sq8 
---hits: sq125 
---hits: sq91 
---hits: sq165 
---hits: sq155 
---hits: sq133 
---hits: sq130 
---hits: sq102 
---hits: sq66 
---hits: sq63 
---hits: sq43 
---hits: sq42 
---hits: sq39 
---hits: sq36 
---hits: sq24 
---hits: sq16 
---hits: sq1 
---hits: sq90 
---hits: sq22 
---hits: sq156 
---hits: sq151 
---hits: sq147 
---hits: sq122 
---hits: sq120 
---hits: sq119 
---hits: sq118 
---hits: sq116 
---hits: sq110 
---hits: sq107 
---hits: sq105 
---hits: sq101 
---hits: sq96 
---hits: sq94 
---hits: sq87 
---hits: sq79 
---hits: sq77 
---hits: sq76 
---hits: sq75 
---hits: sq60 
---hits: sq59 
---hits: sq56 
---hits: sq49 
---hits: sq41 
---hits: sq40 
---hits: sq38 
---hits: sq35 
---hits: sq34 
---hits: sq27 
---hits: sq25 
---hits: sq17 
---hits: sq14 
---hits: sq13 
---hits: sq12 
---hits: sq83 
---hits: sq70 
---hits: sq178 
---hits: sq171 
---hits: sq163 
---hits: sq152 
---hits: sq135 
---hits: sq134 
---hits: sq127 
---hits: sq121 
---hits: sq98 
---hits: sq92 
---hits: sq67 
---hits: sq33 
---hits: sq23 
---hits: sq153 
---hits: sq85 
---hits: sq187 
---hits: sq186 
---hits: sq175 
---hits: sq172 
---hits: sq160 
---hits: sq158 
---hits: sq157 
---hits: sq149 
---hits: sq146 
---hits: sq145 
---hits: sq142 
---hits: sq141 
---hits: sq140 
---hits: sq138 
---hits: sq124 
---hits: sq123 
---hits: sq117 
---hits: sq109 
---hits: sq99 
---hits: sq57 
---hits: sq162 
---hits: sq183 
---hits: sq174 
---hits: sq173 
---hits: sq161 
---hits: sq144 
---hits: sq132 
---hits: sq129 
---hits: sq18 
---hits: sq104 
---hits: sq184 
---hits: sq131 
---hits: sq139 
---hits: sq136 
---hits: sq68 
---hits: sq45 
---hits: sq181 
---hits: sq182 
---hits: sq170 
---hits: sq164 
---hits: sq80 
---hits: sq185 
---hits: sq71
---potential parent: sq40 
---potential parent: sq1 
---potential parent: sq8 
---potential parent: sq12 
---potential parent: sq16 
---potential parent: sq17 
---potential parent: sq27 
---potential parent: sq13 
---potential parent: sq31 
---potential parent: sq14 
---potential parent: sq22 
---potential parent: sq25 
---potential parent: sq35 
---potential parent: sq6 
---potential parent: sq10 
---potential parent: sq20 
---potential parent: sq26 
---potential parent: sq38 
---potential parent: sq67 
---potential parent: sq41 
---potential parent: sq5 
---potential parent: sq3 
---potential parent: sq11 
---potential parent: sq21 
---potential parent: sq28 
---potential parent: sq29 
---potential parent: sq32 
---potential parent: sq65 
---potential parent: sq70 
---potential parent: sq73 
---potential parent: sq44 
---potential parent: sq49 
---potential parent: sq52 
---potential parent: sq88 
---potential parent: sq91 
---potential parent: sq19 
---potential parent: sq23 
---potential parent: sq100 
---potential parent: sq46 
---potential parent: sq60 
---potential parent: sq93 
---potential parent: sq98 
---potential parent: sq36 
---potential parent: sq43 
---potential parent: sq56 
---potential parent: sq59 
---potential parent: sq84 
---potential parent: sq86 
---potential parent: sq87 
---potential parent: sq112
------checking: sq40
------relative cooccurence: 1 which is sufficient!
------min avg abundance: 0.131147540983607
------checking: sq1
------relative cooccurence: 0.4
------checking: sq8
------relative cooccurence: 0.4
------checking: sq12
------relative cooccurence: 0.4
------checking: sq16
------relative cooccurence: 0.4
------checking: sq17
------relative cooccurence: 0.2
------checking: sq27
------relative cooccurence: 0.4
------checking: sq13
------relative cooccurence: 0.4
------checking: sq31
------relative cooccurence: 0.4
------checking: sq14
------relative cooccurence: 0.2
------checking: sq22
------relative cooccurence: 0.2
------checking: sq25
------relative cooccurence: 0.2
------checking: sq35
------relative cooccurence: 0.2
------checking: sq6
------relative cooccurence: 1 which is sufficient!
------min avg abundance: 49.7540983606557 which is OK!
SETTING sq113 to be an ERROR of sq6

------checking: sq10
------checking: sq20
------checking: sq26
------checking: sq38
------checking: sq67
------checking: sq41
------checking: sq5
------checking: sq3
------checking: sq11
------checking: sq21
------checking: sq28
------checking: sq29
------checking: sq32
------checking: sq65
------checking: sq70
------checking: sq73
------checking: sq44
------checking: sq49
------checking: sq52
------checking: sq88
------checking: sq91
------checking: sq19
------checking: sq23
------checking: sq100
------checking: sq46
------checking: sq60
------checking: sq93
------checking: sq98
------checking: sq36
------checking: sq43
------checking: sq56
------checking: sq59
------checking: sq84
------checking: sq86
------checking: sq87
------checking: sq112
####processing: sq18 #####
---hits: sq146 
---hits: sq57 
---hits: sq23 
---hits: sq104 
---hits: sq175 
---hits: sq160 
---hits: sq149 
---hits: sq145 
---hits: sq142 
---hits: sq141 
---hits: sq140 
---hits: sq136 
---hits: sq124 
---hits: sq123 
---hits: sq117 
---hits: sq109 
---hits: sq99 
---hits: sq68 
---hits: sq45 
---hits: sq40 
---hits: sq181 
---hits: sq132 
---hits: sq183 
---hits: sq182 
---hits: sq174 
---hits: sq170 
---hits: sq164 
---hits: sq161 
---hits: sq158 
---hits: sq129 
---hits: sq80 
---hits: sq184 
---hits: sq71 
---hits: sq130 
---hits: sq125 
---hits: sq102 
---hits: sq8 
---hits: sq31 
---hits: sq165 
---hits: sq133 
---hits: sq90 
---hits: sq85 
---hits: sq66 
---hits: sq63 
---hits: sq43 
---hits: sq42 
---hits: sq39 
---hits: sq36 
---hits: sq24 
---hits: sq16 
---hits: sq1 
---hits: sq76 
---hits: sq27 
---hits: sq70 
---hits: sq41 
---hits: sq162 
---hits: sq156 
---hits: sq155 
---hits: sq151 
---hits: sq147 
---hits: sq122 
---hits: sq120 
---hits: sq119 
---hits: sq116 
---hits: sq110 
---hits: sq107 
---hits: sq105 
---hits: sq101 
---hits: sq96 
---hits: sq94 
---hits: sq92 
---hits: sq87 
---hits: sq79 
---hits: sq77 
---hits: sq75 
---hits: sq60 
---hits: sq56 
---hits: sq49 
---hits: sq38 
---hits: sq35 
---hits: sq34 
---hits: sq25 
---hits: sq17 
---hits: sq14 
---hits: sq13 
---hits: sq12 
---hits: sq134 
---hits: sq98 
---hits: sq178 
---hits: sq163 
---hits: sq152 
---hits: sq139 
---hits: sq135 
---hits: sq127 
---hits: sq121 
---hits: sq118 
---hits: sq67 
---hits: sq59 
---hits: sq33 
---hits: sq157 
---hits: sq153 
---hits: sq138 
---hits: sq22 
---hits: sq187 
---hits: sq186 
---hits: sq172 
---hits: sq171 
---hits: sq83 
---hits: sq173 
---hits: sq144 
---hits: sq131 
---hits: sq143 
---hits: sq185 
---hits: sq167 
---hits: sq53 
---hits: sq28 
---hits: sq88 
---hits: sq21 
---hits: sq180 
---hits: sq112 
---hits: sq73 
---hits: sq46 
---hits: sq32 
---hits: sq6 
---hits: sq3 
---hits: sq176 
---hits: sq137 
---hits: sq10 
---hits: sq5 
---hits: sq179 
---hits: sq168 
---hits: sq159 
---hits: sq154 
---hits: sq128 
---hits: sq113 
---hits: sq108 
---hits: sq97 
---hits: sq95 
---hits: sq86 
---hits: sq81 
---hits: sq44 
---hits: sq29 
---hits: sq26 
---hits: sq20 
---hits: sq19 
---hits: sq11 
---hits: sq166 
---hits: sq106 
---hits: sq177 
---hits: sq114 
---hits: sq103 
---hits: sq100 
---hits: sq93 
---hits: sq84 
---hits: sq74 
---hits: sq65 
---hits: sq52 
---hits: sq126 
---hits: sq150 
---hits: sq91
---potential parent: sq40 
---potential parent: sq1 
---potential parent: sq8 
---potential parent: sq12 
---potential parent: sq16 
---potential parent: sq17 
---potential parent: sq27 
---potential parent: sq13 
---potential parent: sq31 
---potential parent: sq14 
---potential parent: sq22 
---potential parent: sq25 
---potential parent: sq35 
---potential parent: sq6 
---potential parent: sq10 
---potential parent: sq20 
---potential parent: sq26 
---potential parent: sq38 
---potential parent: sq67 
---potential parent: sq41 
---potential parent: sq5 
---potential parent: sq3 
---potential parent: sq11 
---potential parent: sq21 
---potential parent: sq28 
---potential parent: sq29 
---potential parent: sq32 
---potential parent: sq65 
---potential parent: sq70 
---potential parent: sq73 
---potential parent: sq44 
---potential parent: sq49 
---potential parent: sq52 
---potential parent: sq88 
---potential parent: sq91 
---potential parent: sq19 
---potential parent: sq23 
---potential parent: sq100 
---potential parent: sq46 
---potential parent: sq60 
---potential parent: sq93 
---potential parent: sq98 
---potential parent: sq36 
---potential parent: sq43 
---potential parent: sq56 
---potential parent: sq59 
---potential parent: sq84 
---potential parent: sq86 
---potential parent: sq87 
---potential parent: sq112 
---potential parent: sq113 
---potential parent: sq24 
---potential parent: sq42 
---potential parent: sq75 
---potential parent: sq77 
---potential parent: sq79 
---potential parent: sq83
------checking: sq40
------relative cooccurence: 0
------checking: sq1
------relative cooccurence: 0
------checking: sq8
------relative cooccurence: 0
------checking: sq12
------relative cooccurence: 0
------checking: sq16
------relative cooccurence: 0
------checking: sq17
------relative cooccurence: 0
------checking: sq27
------relative cooccurence: 0
------checking: sq13
------relative cooccurence: 0
------checking: sq31
------relative cooccurence: 0
------checking: sq14
------relative cooccurence: 0
------checking: sq22
------relative cooccurence: 0
------checking: sq25
------relative cooccurence: 0
------checking: sq35
------relative cooccurence: 0
------checking: sq6
------relative cooccurence: 0
------checking: sq10
------relative cooccurence: 0
------checking: sq20
------relative cooccurence: 0
------checking: sq26
------relative cooccurence: 0
------checking: sq38
------relative cooccurence: 0
------checking: sq67
------relative cooccurence: 0
------checking: sq41
------relative cooccurence: 0
------checking: sq5
------relative cooccurence: 0.25
------checking: sq3
------relative cooccurence: 0
------checking: sq11
------relative cooccurence: 0
------checking: sq21
------relative cooccurence: 0
------checking: sq28
------relative cooccurence: 0
------checking: sq29
------relative cooccurence: 0
------checking: sq32
------relative cooccurence: 0
------checking: sq65
------relative cooccurence: 0
------checking: sq70
------relative cooccurence: 0
------checking: sq73
------relative cooccurence: 0
------checking: sq44
------relative cooccurence: 0
------checking: sq49
------relative cooccurence: 0
------checking: sq52
------relative cooccurence: 0
------checking: sq88
------relative cooccurence: 0
------checking: sq91
------relative cooccurence: 0
------checking: sq19
------relative cooccurence: 0
------checking: sq23
------relative cooccurence: 0
------checking: sq100
------relative cooccurence: 0
------checking: sq46
------relative cooccurence: 0
------checking: sq60
------relative cooccurence: 0
------checking: sq93
------relative cooccurence: 0
------checking: sq98
------relative cooccurence: 0
------checking: sq36
------relative cooccurence: 0
------checking: sq43
------relative cooccurence: 0
------checking: sq56
------relative cooccurence: 0
------checking: sq59
------relative cooccurence: 0
------checking: sq84
------relative cooccurence: 0
------checking: sq86
------relative cooccurence: 0
------checking: sq87
------relative cooccurence: 0
------checking: sq112
------relative cooccurence: 0
------checking: sq113
------relative cooccurence: 0
------checking: sq24
------relative cooccurence: 0
------checking: sq42
------relative cooccurence: 0
------checking: sq75
------relative cooccurence: 0
------checking: sq77
------relative cooccurence: 0
------checking: sq79
------relative cooccurence: 0
------checking: sq83
------relative cooccurence: 0
No parent found!

####processing: sq24 #####
---hits: sq156 
---hits: sq122 
---hits: sq120 
---hits: sq110 
---hits: sq8 
---hits: sq165 
---hits: sq133 
---hits: sq130 
---hits: sq125 
---hits: sq105 
---hits: sq102 
---hits: sq66 
---hits: sq63 
---hits: sq43 
---hits: sq42 
---hits: sq39 
---hits: sq36 
---hits: sq31 
---hits: sq1 
---hits: sq90 
---hits: sq16 
---hits: sq155 
---hits: sq151 
---hits: sq147 
---hits: sq119 
---hits: sq116 
---hits: sq107 
---hits: sq101 
---hits: sq96 
---hits: sq94 
---hits: sq87 
---hits: sq79 
---hits: sq77 
---hits: sq76 
---hits: sq75 
---hits: sq60 
---hits: sq56 
---hits: sq49 
---hits: sq41 
---hits: sq38 
---hits: sq35 
---hits: sq34 
---hits: sq27 
---hits: sq25 
---hits: sq17 
---hits: sq14 
---hits: sq13 
---hits: sq12 
---hits: sq70 
---hits: sq178 
---hits: sq163 
---hits: sq152 
---hits: sq135 
---hits: sq134 
---hits: sq127 
---hits: sq121 
---hits: sq118 
---hits: sq98 
---hits: sq67 
---hits: sq59 
---hits: sq40 
---hits: sq33 
---hits: sq153 
---hits: sq22 
---hits: sq187 
---hits: sq186 
---hits: sq172 
---hits: sq171 
---hits: sq157 
---hits: sq138 
---hits: sq92 
---hits: sq23 
---hits: sq85 
---hits: sq83 
---hits: sq175 
---hits: sq173 
---hits: sq160 
---hits: sq149 
---hits: sq146 
---hits: sq145 
---hits: sq144 
---hits: sq142 
---hits: sq141 
---hits: sq140 
---hits: sq124 
---hits: sq123 
---hits: sq117 
---hits: sq109 
---hits: sq99 
---hits: sq57 
---hits: sq162 
---hits: sq183 
---hits: sq174 
---hits: sq161 
---hits: sq158 
---hits: sq132 
---hits: sq131 
---hits: sq129 
---hits: sq184 
---hits: sq18 
---hits: sq104 
---hits: sq185 
---hits: sq139 
---hits: sq136 
---hits: sq68 
---hits: sq53 
---hits: sq45 
---hits: sq181 
---hits: sq182 
---hits: sq180 
---hits: sq170 
---hits: sq164 
---hits: sq80 
---hits: sq46 
---hits: sq179 
---hits: sq176 
---hits: sq168 
---hits: sq154 
---hits: sq137 
---hits: sq71 
---hits: sq6 
---hits: sq93 
---hits: sq167 
---hits: sq28 
---hits: sq44 
---hits: sq26 
---hits: sq20 
---hits: sq10 
---hits: sq113 
---hits: sq88 
---hits: sq112 
---hits: sq73 
---hits: sq32 
---hits: sq177 
---hits: sq166 
---hits: sq150 
---hits: sq100 
---hits: sq84 
---hits: sq21 
---hits: sq128 
---hits: sq86 
---hits: sq3 
---hits: sq5 
---hits: sq143 
---hits: sq159 
---hits: sq108 
---hits: sq97 
---hits: sq95 
---hits: sq81 
---hits: sq52 
---hits: sq29 
---hits: sq19 
---hits: sq11 
---hits: sq106 
---hits: sq114 
---hits: sq103 
---hits: sq74 
---hits: sq65 
---hits: sq126 
---hits: sq91
---potential parent: sq40 
---potential parent: sq1 
---potential parent: sq8 
---potential parent: sq12 
---potential parent: sq16 
---potential parent: sq17 
---potential parent: sq27 
---potential parent: sq13 
---potential parent: sq31 
---potential parent: sq14 
---potential parent: sq22 
---potential parent: sq25 
---potential parent: sq35 
---potential parent: sq6 
---potential parent: sq10 
---potential parent: sq20 
---potential parent: sq26 
---potential parent: sq38 
---potential parent: sq67 
---potential parent: sq41 
---potential parent: sq5 
---potential parent: sq3 
---potential parent: sq11 
---potential parent: sq21 
---potential parent: sq28 
---potential parent: sq29 
---potential parent: sq32 
---potential parent: sq65 
---potential parent: sq70 
---potential parent: sq73 
---potential parent: sq44 
---potential parent: sq49 
---potential parent: sq52 
---potential parent: sq88 
---potential parent: sq91 
---potential parent: sq19 
---potential parent: sq23 
---potential parent: sq100 
---potential parent: sq46 
---potential parent: sq60 
---potential parent: sq93 
---potential parent: sq98 
---potential parent: sq36 
---potential parent: sq43 
---potential parent: sq56 
---potential parent: sq59 
---potential parent: sq84 
---potential parent: sq86 
---potential parent: sq87 
---potential parent: sq112 
---potential parent: sq113 
---potential parent: sq18 
---potential parent: sq42 
---potential parent: sq75 
---potential parent: sq77 
---potential parent: sq79 
---potential parent: sq83
------checking: sq40
------relative cooccurence: 1 which is sufficient!
------min avg abundance: 0.0186426476749057
------checking: sq1
------relative cooccurence: 1 which is sufficient!
------min avg abundance: 0.126937578550482
------checking: sq8
------relative cooccurence: 1 which is sufficient!
------min avg abundance: 3.18935902806871 which is OK!
SETTING sq24 to be an ERROR of sq8

------checking: sq12
------checking: sq16
------checking: sq17
------checking: sq27
------checking: sq13
------checking: sq31
------checking: sq14
------checking: sq22
------checking: sq25
------checking: sq35
------checking: sq6
------checking: sq10
------checking: sq20
------checking: sq26
------checking: sq38
------checking: sq67
------checking: sq41
------checking: sq5
------checking: sq3
------checking: sq11
------checking: sq21
------checking: sq28
------checking: sq29
------checking: sq32
------checking: sq65
------checking: sq70
------checking: sq73
------checking: sq44
------checking: sq49
------checking: sq52
------checking: sq88
------checking: sq91
------checking: sq19
------checking: sq23
------checking: sq100
------checking: sq46
------checking: sq60
------checking: sq93
------checking: sq98
------checking: sq36
------checking: sq43
------checking: sq56
------checking: sq59
------checking: sq84
------checking: sq86
------checking: sq87
------checking: sq112
------checking: sq113
------checking: sq18
------checking: sq42
------checking: sq75
------checking: sq77
------checking: sq79
------checking: sq83
####processing: sq42 #####
---hits: sq8 
---hits: sq165 
---hits: sq133 
---hits: sq130 
---hits: sq125 
---hits: sq102 
---hits: sq66 
---hits: sq63 
---hits: sq43 
---hits: sq39 
---hits: sq36 
---hits: sq31 
---hits: sq24 
---hits: sq1 
---hits: sq90 
---hits: sq16 
---hits: sq156 
---hits: sq155 
---hits: sq151 
---hits: sq147 
---hits: sq122 
---hits: sq120 
---hits: sq119 
---hits: sq116 
---hits: sq110 
---hits: sq107 
---hits: sq105 
---hits: sq101 
---hits: sq96 
---hits: sq94 
---hits: sq87 
---hits: sq79 
---hits: sq77 
---hits: sq76 
---hits: sq75 
---hits: sq60 
---hits: sq56 
---hits: sq49 
---hits: sq41 
---hits: sq38 
---hits: sq35 
---hits: sq34 
---hits: sq27 
---hits: sq25 
---hits: sq17 
---hits: sq14 
---hits: sq13 
---hits: sq12 
---hits: sq70 
---hits: sq178 
---hits: sq163 
---hits: sq152 
---hits: sq135 
---hits: sq134 
---hits: sq127 
---hits: sq121 
---hits: sq118 
---hits: sq98 
---hits: sq67 
---hits: sq59 
---hits: sq40 
---hits: sq33 
---hits: sq153 
---hits: sq22 
---hits: sq187 
---hits: sq186 
---hits: sq172 
---hits: sq171 
---hits: sq157 
---hits: sq138 
---hits: sq92 
---hits: sq23 
---hits: sq85 
---hits: sq83 
---hits: sq175 
---hits: sq173 
---hits: sq160 
---hits: sq149 
---hits: sq146 
---hits: sq145 
---hits: sq144 
---hits: sq142 
---hits: sq141 
---hits: sq140 
---hits: sq124 
---hits: sq123 
---hits: sq117 
---hits: sq109 
---hits: sq99 
---hits: sq57 
---hits: sq162 
---hits: sq183 
---hits: sq174 
---hits: sq161 
---hits: sq158 
---hits: sq132 
---hits: sq131 
---hits: sq129 
---hits: sq184 
---hits: sq18 
---hits: sq104 
---hits: sq185 
---hits: sq139 
---hits: sq136 
---hits: sq68 
---hits: sq53 
---hits: sq45 
---hits: sq181 
---hits: sq182 
---hits: sq180 
---hits: sq170 
---hits: sq164 
---hits: sq80 
---hits: sq46 
---hits: sq179 
---hits: sq176 
---hits: sq168 
---hits: sq154 
---hits: sq137 
---hits: sq71 
---hits: sq6 
---hits: sq93 
---hits: sq167 
---hits: sq28 
---hits: sq44 
---hits: sq26 
---hits: sq20 
---hits: sq10 
---hits: sq113 
---hits: sq88 
---hits: sq112 
---hits: sq73 
---hits: sq32 
---hits: sq177 
---hits: sq166 
---hits: sq150 
---hits: sq100 
---hits: sq84 
---hits: sq21 
---hits: sq128 
---hits: sq86 
---hits: sq3 
---hits: sq5 
---hits: sq143 
---hits: sq159 
---hits: sq108 
---hits: sq97 
---hits: sq95 
---hits: sq81 
---hits: sq52 
---hits: sq29 
---hits: sq19 
---hits: sq11 
---hits: sq106 
---hits: sq114 
---hits: sq103 
---hits: sq74 
---hits: sq65 
---hits: sq126 
---hits: sq91
---potential parent: sq40 
---potential parent: sq1 
---potential parent: sq8 
---potential parent: sq12 
---potential parent: sq16 
---potential parent: sq17 
---potential parent: sq27 
---potential parent: sq13 
---potential parent: sq31 
---potential parent: sq14 
---potential parent: sq22 
---potential parent: sq25 
---potential parent: sq35 
---potential parent: sq6 
---potential parent: sq10 
---potential parent: sq20 
---potential parent: sq26 
---potential parent: sq38 
---potential parent: sq67 
---potential parent: sq41 
---potential parent: sq5 
---potential parent: sq3 
---potential parent: sq11 
---potential parent: sq21 
---potential parent: sq28 
---potential parent: sq29 
---potential parent: sq32 
---potential parent: sq65 
---potential parent: sq70 
---potential parent: sq73 
---potential parent: sq44 
---potential parent: sq49 
---potential parent: sq52 
---potential parent: sq88 
---potential parent: sq91 
---potential parent: sq19 
---potential parent: sq23 
---potential parent: sq100 
---potential parent: sq46 
---potential parent: sq60 
---potential parent: sq93 
---potential parent: sq98 
---potential parent: sq36 
---potential parent: sq43 
---potential parent: sq56 
---potential parent: sq59 
---potential parent: sq84 
---potential parent: sq86 
---potential parent: sq87 
---potential parent: sq112 
---potential parent: sq113 
---potential parent: sq18 
---potential parent: sq24 
---potential parent: sq75 
---potential parent: sq77 
---potential parent: sq79 
---potential parent: sq83
------checking: sq40
------relative cooccurence: 1 which is sufficient!
------min avg abundance: 0.107878787878788
------checking: sq1
------relative cooccurence: 1 which is sufficient!
------min avg abundance: 0.734545454545455
------checking: sq8
------relative cooccurence: 1 which is sufficient!
------min avg abundance: 18.4557575757576 which is OK!
SETTING sq42 to be an ERROR of sq8

------checking: sq12
------checking: sq16
------checking: sq17
------checking: sq27
------checking: sq13
------checking: sq31
------checking: sq14
------checking: sq22
------checking: sq25
------checking: sq35
------checking: sq6
------checking: sq10
------checking: sq20
------checking: sq26
------checking: sq38
------checking: sq67
------checking: sq41
------checking: sq5
------checking: sq3
------checking: sq11
------checking: sq21
------checking: sq28
------checking: sq29
------checking: sq32
------checking: sq65
------checking: sq70
------checking: sq73
------checking: sq44
------checking: sq49
------checking: sq52
------checking: sq88
------checking: sq91
------checking: sq19
------checking: sq23
------checking: sq100
------checking: sq46
------checking: sq60
------checking: sq93
------checking: sq98
------checking: sq36
------checking: sq43
------checking: sq56
------checking: sq59
------checking: sq84
------checking: sq86
------checking: sq87
------checking: sq112
------checking: sq113
------checking: sq18
------checking: sq24
------checking: sq75
------checking: sq77
------checking: sq79
------checking: sq83
####processing: sq75 #####
---hits: sq1 
---hits: sq90 
---hits: sq16 
---hits: sq155 
---hits: sq151 
---hits: sq147 
---hits: sq119 
---hits: sq116 
---hits: sq107 
---hits: sq105 
---hits: sq101 
---hits: sq96 
---hits: sq87 
---hits: sq79 
---hits: sq77 
---hits: sq60 
---hits: sq56 
---hits: sq49 
---hits: sq41 
---hits: sq38 
---hits: sq35 
---hits: sq27 
---hits: sq25 
---hits: sq17 
---hits: sq14 
---hits: sq13 
---hits: sq12 
---hits: sq8 
---hits: sq70 
---hits: sq178 
---hits: sq165 
---hits: sq135 
---hits: sq133 
---hits: sq130 
---hits: sq127 
---hits: sq125 
---hits: sq121 
---hits: sq118 
---hits: sq102 
---hits: sq98 
---hits: sq67 
---hits: sq66 
---hits: sq63 
---hits: sq59 
---hits: sq43 
---hits: sq42 
---hits: sq39 
---hits: sq36 
---hits: sq31 
---hits: sq24 
---hits: sq22 
---hits: sq171 
---hits: sq157 
---hits: sq156 
---hits: sq138 
---hits: sq122 
---hits: sq120 
---hits: sq110 
---hits: sq94 
---hits: sq76 
---hits: sq34 
---hits: sq85 
---hits: sq83 
---hits: sq163 
---hits: sq152 
---hits: sq134 
---hits: sq40 
---hits: sq33 
---hits: sq162 
---hits: sq153 
---hits: sq187 
---hits: sq186 
---hits: sq172 
---hits: sq92 
---hits: sq23 
---hits: sq175 
---hits: sq173 
---hits: sq160 
---hits: sq149 
---hits: sq146 
---hits: sq145 
---hits: sq144 
---hits: sq142 
---hits: sq141 
---hits: sq140 
---hits: sq124 
---hits: sq123 
---hits: sq117 
---hits: sq109 
---hits: sq99 
---hits: sq57 
---hits: sq183 
---hits: sq174 
---hits: sq161 
---hits: sq158 
---hits: sq132 
---hits: sq131 
---hits: sq129 
---hits: sq184 
---hits: sq18 
---hits: sq104 
---hits: sq185 
---hits: sq139 
---hits: sq136 
---hits: sq68 
---hits: sq53 
---hits: sq45 
---hits: sq181 
---hits: sq182 
---hits: sq180 
---hits: sq170 
---hits: sq164 
---hits: sq80 
---hits: sq46 
---hits: sq179 
---hits: sq176 
---hits: sq168 
---hits: sq154 
---hits: sq137 
---hits: sq71 
---hits: sq6 
---hits: sq93 
---hits: sq167 
---hits: sq28 
---hits: sq44 
---hits: sq26 
---hits: sq20 
---hits: sq10 
---hits: sq113 
---hits: sq88 
---hits: sq112 
---hits: sq73 
---hits: sq32 
---hits: sq177 
---hits: sq166 
---hits: sq150 
---hits: sq100 
---hits: sq84 
---hits: sq21 
---hits: sq128 
---hits: sq86 
---hits: sq3 
---hits: sq5 
---hits: sq143 
---hits: sq159 
---hits: sq108 
---hits: sq97 
---hits: sq95 
---hits: sq81 
---hits: sq52 
---hits: sq29 
---hits: sq19 
---hits: sq11 
---hits: sq106 
---hits: sq114 
---hits: sq103 
---hits: sq74 
---hits: sq65 
---hits: sq126 
---hits: sq91
---potential parent: sq40 
---potential parent: sq1 
---potential parent: sq8 
---potential parent: sq12 
---potential parent: sq16 
---potential parent: sq17 
---potential parent: sq27 
---potential parent: sq13 
---potential parent: sq31 
---potential parent: sq14 
---potential parent: sq22 
---potential parent: sq25 
---potential parent: sq35 
---potential parent: sq6 
---potential parent: sq10 
---potential parent: sq20 
---potential parent: sq26 
---potential parent: sq38 
---potential parent: sq67 
---potential parent: sq41 
---potential parent: sq5 
---potential parent: sq3 
---potential parent: sq11 
---potential parent: sq21 
---potential parent: sq28 
---potential parent: sq29 
---potential parent: sq32 
---potential parent: sq65 
---potential parent: sq70 
---potential parent: sq73 
---potential parent: sq44 
---potential parent: sq49 
---potential parent: sq52 
---potential parent: sq88 
---potential parent: sq91 
---potential parent: sq19 
---potential parent: sq23 
---potential parent: sq100 
---potential parent: sq46 
---potential parent: sq60 
---potential parent: sq93 
---potential parent: sq98 
---potential parent: sq36 
---potential parent: sq43 
---potential parent: sq56 
---potential parent: sq59 
---potential parent: sq84 
---potential parent: sq86 
---potential parent: sq87 
---potential parent: sq112 
---potential parent: sq113 
---potential parent: sq18 
---potential parent: sq24 
---potential parent: sq42 
---potential parent: sq77 
---potential parent: sq79 
---potential parent: sq83
------checking: sq40
------relative cooccurence: 1 which is sufficient!
------min avg abundance: 0.356435643564356
------checking: sq1
------relative cooccurence: 1 which is sufficient!
------min avg abundance: 114.910891089109 which is OK!
SETTING sq75 to be an ERROR of sq1

------checking: sq8
------checking: sq12
------checking: sq16
------checking: sq17
------checking: sq27
------checking: sq13
------checking: sq31
------checking: sq14
------checking: sq22
------checking: sq25
------checking: sq35
------checking: sq6
------checking: sq10
------checking: sq20
------checking: sq26
------checking: sq38
------checking: sq67
------checking: sq41
------checking: sq5
------checking: sq3
------checking: sq11
------checking: sq21
------checking: sq28
------checking: sq29
------checking: sq32
------checking: sq65
------checking: sq70
------checking: sq73
------checking: sq44
------checking: sq49
------checking: sq52
------checking: sq88
------checking: sq91
------checking: sq19
------checking: sq23
------checking: sq100
------checking: sq46
------checking: sq60
------checking: sq93
------checking: sq98
------checking: sq36
------checking: sq43
------checking: sq56
------checking: sq59
------checking: sq84
------checking: sq86
------checking: sq87
------checking: sq112
------checking: sq113
------checking: sq18
------checking: sq24
------checking: sq42
------checking: sq77
------checking: sq79
------checking: sq83
####processing: sq77 #####
---hits: sq1 
---hits: sq90 
---hits: sq16 
---hits: sq155 
---hits: sq151 
---hits: sq147 
---hits: sq119 
---hits: sq116 
---hits: sq107 
---hits: sq105 
---hits: sq101 
---hits: sq96 
---hits: sq87 
---hits: sq79 
---hits: sq75 
---hits: sq60 
---hits: sq56 
---hits: sq49 
---hits: sq41 
---hits: sq38 
---hits: sq35 
---hits: sq27 
---hits: sq25 
---hits: sq17 
---hits: sq14 
---hits: sq13 
---hits: sq12 
---hits: sq8 
---hits: sq70 
---hits: sq178 
---hits: sq165 
---hits: sq135 
---hits: sq133 
---hits: sq130 
---hits: sq127 
---hits: sq125 
---hits: sq121 
---hits: sq118 
---hits: sq102 
---hits: sq98 
---hits: sq67 
---hits: sq66 
---hits: sq63 
---hits: sq59 
---hits: sq43 
---hits: sq42 
---hits: sq39 
---hits: sq36 
---hits: sq31 
---hits: sq24 
---hits: sq22 
---hits: sq171 
---hits: sq157 
---hits: sq156 
---hits: sq138 
---hits: sq122 
---hits: sq120 
---hits: sq110 
---hits: sq94 
---hits: sq76 
---hits: sq34 
---hits: sq85 
---hits: sq83 
---hits: sq163 
---hits: sq152 
---hits: sq134 
---hits: sq40 
---hits: sq33 
---hits: sq162 
---hits: sq153 
---hits: sq187 
---hits: sq186 
---hits: sq172 
---hits: sq92 
---hits: sq23 
---hits: sq175 
---hits: sq173 
---hits: sq160 
---hits: sq149 
---hits: sq146 
---hits: sq145 
---hits: sq144 
---hits: sq142 
---hits: sq141 
---hits: sq140 
---hits: sq124 
---hits: sq123 
---hits: sq117 
---hits: sq109 
---hits: sq99 
---hits: sq57 
---hits: sq183 
---hits: sq174 
---hits: sq161 
---hits: sq158 
---hits: sq132 
---hits: sq131 
---hits: sq129 
---hits: sq184 
---hits: sq18 
---hits: sq104 
---hits: sq185 
---hits: sq139 
---hits: sq136 
---hits: sq68 
---hits: sq53 
---hits: sq45 
---hits: sq181 
---hits: sq182 
---hits: sq180 
---hits: sq170 
---hits: sq164 
---hits: sq80 
---hits: sq46 
---hits: sq179 
---hits: sq176 
---hits: sq168 
---hits: sq154 
---hits: sq137 
---hits: sq71 
---hits: sq6 
---hits: sq93 
---hits: sq167 
---hits: sq28 
---hits: sq44 
---hits: sq26 
---hits: sq20 
---hits: sq10 
---hits: sq113 
---hits: sq88 
---hits: sq112 
---hits: sq73 
---hits: sq32 
---hits: sq177 
---hits: sq166 
---hits: sq150 
---hits: sq100 
---hits: sq84 
---hits: sq21 
---hits: sq128 
---hits: sq86 
---hits: sq3 
---hits: sq5 
---hits: sq143 
---hits: sq159 
---hits: sq108 
---hits: sq97 
---hits: sq95 
---hits: sq81 
---hits: sq52 
---hits: sq29 
---hits: sq19 
---hits: sq11 
---hits: sq106 
---hits: sq114 
---hits: sq103 
---hits: sq74 
---hits: sq65 
---hits: sq126 
---hits: sq91
---potential parent: sq40 
---potential parent: sq1 
---potential parent: sq8 
---potential parent: sq12 
---potential parent: sq16 
---potential parent: sq17 
---potential parent: sq27 
---potential parent: sq13 
---potential parent: sq31 
---potential parent: sq14 
---potential parent: sq22 
---potential parent: sq25 
---potential parent: sq35 
---potential parent: sq6 
---potential parent: sq10 
---potential parent: sq20 
---potential parent: sq26 
---potential parent: sq38 
---potential parent: sq67 
---potential parent: sq41 
---potential parent: sq5 
---potential parent: sq3 
---potential parent: sq11 
---potential parent: sq21 
---potential parent: sq28 
---potential parent: sq29 
---potential parent: sq32 
---potential parent: sq65 
---potential parent: sq70 
---potential parent: sq73 
---potential parent: sq44 
---potential parent: sq49 
---potential parent: sq52 
---potential parent: sq88 
---potential parent: sq91 
---potential parent: sq19 
---potential parent: sq23 
---potential parent: sq100 
---potential parent: sq46 
---potential parent: sq60 
---potential parent: sq93 
---potential parent: sq98 
---potential parent: sq36 
---potential parent: sq43 
---potential parent: sq56 
---potential parent: sq59 
---potential parent: sq84 
---potential parent: sq86 
---potential parent: sq87 
---potential parent: sq112 
---potential parent: sq113 
---potential parent: sq18 
---potential parent: sq24 
---potential parent: sq42 
---potential parent: sq75 
---potential parent: sq79 
---potential parent: sq83
------checking: sq40
------relative cooccurence: 1 which is sufficient!
------min avg abundance: 0.428571428571429
------checking: sq1
------relative cooccurence: 1 which is sufficient!
------min avg abundance: 127.05625 which is OK!
SETTING sq77 to be an ERROR of sq1

------checking: sq8
------checking: sq12
------checking: sq16
------checking: sq17
------checking: sq27
------checking: sq13
------checking: sq31
------checking: sq14
------checking: sq22
------checking: sq25
------checking: sq35
------checking: sq6
------checking: sq10
------checking: sq20
------checking: sq26
------checking: sq38
------checking: sq67
------checking: sq41
------checking: sq5
------checking: sq3
------checking: sq11
------checking: sq21
------checking: sq28
------checking: sq29
------checking: sq32
------checking: sq65
------checking: sq70
------checking: sq73
------checking: sq44
------checking: sq49
------checking: sq52
------checking: sq88
------checking: sq91
------checking: sq19
------checking: sq23
------checking: sq100
------checking: sq46
------checking: sq60
------checking: sq93
------checking: sq98
------checking: sq36
------checking: sq43
------checking: sq56
------checking: sq59
------checking: sq84
------checking: sq86
------checking: sq87
------checking: sq112
------checking: sq113
------checking: sq18
------checking: sq24
------checking: sq42
------checking: sq75
------checking: sq79
------checking: sq83
####processing: sq79 #####
---hits: sq1 
---hits: sq90 
---hits: sq16 
---hits: sq155 
---hits: sq151 
---hits: sq147 
---hits: sq119 
---hits: sq116 
---hits: sq107 
---hits: sq105 
---hits: sq101 
---hits: sq96 
---hits: sq87 
---hits: sq77 
---hits: sq75 
---hits: sq60 
---hits: sq56 
---hits: sq49 
---hits: sq41 
---hits: sq38 
---hits: sq35 
---hits: sq27 
---hits: sq25 
---hits: sq17 
---hits: sq14 
---hits: sq13 
---hits: sq12 
---hits: sq8 
---hits: sq70 
---hits: sq178 
---hits: sq165 
---hits: sq135 
---hits: sq133 
---hits: sq130 
---hits: sq127 
---hits: sq125 
---hits: sq121 
---hits: sq118 
---hits: sq102 
---hits: sq98 
---hits: sq67 
---hits: sq66 
---hits: sq63 
---hits: sq59 
---hits: sq43 
---hits: sq42 
---hits: sq39 
---hits: sq36 
---hits: sq31 
---hits: sq24 
---hits: sq22 
---hits: sq171 
---hits: sq157 
---hits: sq156 
---hits: sq138 
---hits: sq122 
---hits: sq120 
---hits: sq110 
---hits: sq94 
---hits: sq76 
---hits: sq34 
---hits: sq85 
---hits: sq83 
---hits: sq163 
---hits: sq152 
---hits: sq134 
---hits: sq40 
---hits: sq33 
---hits: sq162 
---hits: sq153 
---hits: sq187 
---hits: sq186 
---hits: sq172 
---hits: sq92 
---hits: sq23 
---hits: sq175 
---hits: sq173 
---hits: sq160 
---hits: sq149 
---hits: sq146 
---hits: sq145 
---hits: sq144 
---hits: sq142 
---hits: sq141 
---hits: sq140 
---hits: sq124 
---hits: sq123 
---hits: sq117 
---hits: sq109 
---hits: sq99 
---hits: sq57 
---hits: sq183 
---hits: sq174 
---hits: sq161 
---hits: sq158 
---hits: sq132 
---hits: sq131 
---hits: sq129 
---hits: sq185 
---hits: sq184 
---hits: sq18 
---hits: sq104 
---hits: sq139 
---hits: sq136 
---hits: sq68 
---hits: sq53 
---hits: sq45 
---hits: sq181 
---hits: sq182 
---hits: sq180 
---hits: sq170 
---hits: sq164 
---hits: sq80 
---hits: sq46 
---hits: sq179 
---hits: sq176 
---hits: sq168 
---hits: sq154 
---hits: sq137 
---hits: sq71 
---hits: sq6 
---hits: sq93 
---hits: sq167 
---hits: sq28 
---hits: sq44 
---hits: sq26 
---hits: sq20 
---hits: sq10 
---hits: sq113 
---hits: sq88 
---hits: sq112 
---hits: sq73 
---hits: sq32 
---hits: sq177 
---hits: sq166 
---hits: sq150 
---hits: sq100 
---hits: sq84 
---hits: sq21 
---hits: sq128 
---hits: sq86 
---hits: sq3 
---hits: sq5 
---hits: sq143 
---hits: sq159 
---hits: sq108 
---hits: sq97 
---hits: sq95 
---hits: sq81 
---hits: sq52 
---hits: sq29 
---hits: sq19 
---hits: sq11 
---hits: sq106 
---hits: sq114 
---hits: sq103 
---hits: sq74 
---hits: sq65 
---hits: sq126 
---hits: sq91
---potential parent: sq40 
---potential parent: sq1 
---potential parent: sq8 
---potential parent: sq12 
---potential parent: sq16 
---potential parent: sq17 
---potential parent: sq27 
---potential parent: sq13 
---potential parent: sq31 
---potential parent: sq14 
---potential parent: sq22 
---potential parent: sq25 
---potential parent: sq35 
---potential parent: sq6 
---potential parent: sq10 
---potential parent: sq20 
---potential parent: sq26 
---potential parent: sq38 
---potential parent: sq67 
---potential parent: sq41 
---potential parent: sq5 
---potential parent: sq3 
---potential parent: sq11 
---potential parent: sq21 
---potential parent: sq28 
---potential parent: sq29 
---potential parent: sq32 
---potential parent: sq65 
---potential parent: sq70 
---potential parent: sq73 
---potential parent: sq44 
---potential parent: sq49 
---potential parent: sq52 
---potential parent: sq88 
---potential parent: sq91 
---potential parent: sq19 
---potential parent: sq23 
---potential parent: sq100 
---potential parent: sq46 
---potential parent: sq60 
---potential parent: sq93 
---potential parent: sq98 
---potential parent: sq36 
---potential parent: sq43 
---potential parent: sq56 
---potential parent: sq59 
---potential parent: sq84 
---potential parent: sq86 
---potential parent: sq87 
---potential parent: sq112 
---potential parent: sq113 
---potential parent: sq18 
---potential parent: sq24 
---potential parent: sq42 
---potential parent: sq75 
---potential parent: sq77 
---potential parent: sq83
------checking: sq40
------relative cooccurence: 1 which is sufficient!
------min avg abundance: 0.0747663551401869
------checking: sq1
------relative cooccurence: 1 which is sufficient!
------min avg abundance: 83.1666666666667 which is OK!
SETTING sq79 to be an ERROR of sq1

------checking: sq8
------checking: sq12
------checking: sq16
------checking: sq17
------checking: sq27
------checking: sq13
------checking: sq31
------checking: sq14
------checking: sq22
------checking: sq25
------checking: sq35
------checking: sq6
------checking: sq10
------checking: sq20
------checking: sq26
------checking: sq38
------checking: sq67
------checking: sq41
------checking: sq5
------checking: sq3
------checking: sq11
------checking: sq21
------checking: sq28
------checking: sq29
------checking: sq32
------checking: sq65
------checking: sq70
------checking: sq73
------checking: sq44
------checking: sq49
------checking: sq52
------checking: sq88
------checking: sq91
------checking: sq19
------checking: sq23
------checking: sq100
------checking: sq46
------checking: sq60
------checking: sq93
------checking: sq98
------checking: sq36
------checking: sq43
------checking: sq56
------checking: sq59
------checking: sq84
------checking: sq86
------checking: sq87
------checking: sq112
------checking: sq113
------checking: sq18
------checking: sq24
------checking: sq42
------checking: sq75
------checking: sq77
------checking: sq83
####processing: sq83 #####
---hits: sq14 
---hits: sq22 
---hits: sq1 
---hits: sq90 
---hits: sq16 
---hits: sq155 
---hits: sq151 
---hits: sq147 
---hits: sq119 
---hits: sq116 
---hits: sq107 
---hits: sq105 
---hits: sq101 
---hits: sq96 
---hits: sq87 
---hits: sq79 
---hits: sq77 
---hits: sq75 
---hits: sq60 
---hits: sq56 
---hits: sq49 
---hits: sq41 
---hits: sq38 
---hits: sq35 
---hits: sq27 
---hits: sq25 
---hits: sq17 
---hits: sq13 
---hits: sq12 
---hits: sq8 
---hits: sq70 
---hits: sq178 
---hits: sq165 
---hits: sq135 
---hits: sq133 
---hits: sq130 
---hits: sq127 
---hits: sq125 
---hits: sq121 
---hits: sq118 
---hits: sq102 
---hits: sq98 
---hits: sq67 
---hits: sq66 
---hits: sq63 
---hits: sq59 
---hits: sq43 
---hits: sq42 
---hits: sq39 
---hits: sq36 
---hits: sq31 
---hits: sq24 
---hits: sq171 
---hits: sq157 
---hits: sq156 
---hits: sq138 
---hits: sq122 
---hits: sq120 
---hits: sq110 
---hits: sq94 
---hits: sq76 
---hits: sq34 
---hits: sq85 
---hits: sq163 
---hits: sq153 
---hits: sq152 
---hits: sq134 
---hits: sq40 
---hits: sq33 
---hits: sq162 
---hits: sq187 
---hits: sq186 
---hits: sq172 
---hits: sq92 
---hits: sq23 
---hits: sq175 
---hits: sq173 
---hits: sq160 
---hits: sq149 
---hits: sq146 
---hits: sq145 
---hits: sq144 
---hits: sq142 
---hits: sq141 
---hits: sq140 
---hits: sq124 
---hits: sq123 
---hits: sq117 
---hits: sq109 
---hits: sq99 
---hits: sq57 
---hits: sq132 
---hits: sq183 
---hits: sq174 
---hits: sq161 
---hits: sq158 
---hits: sq131 
---hits: sq129 
---hits: sq53 
---hits: sq184 
---hits: sq180 
---hits: sq46 
---hits: sq18 
---hits: sq104 
---hits: sq185 
---hits: sq179 
---hits: sq176 
---hits: sq168 
---hits: sq154 
---hits: sq139 
---hits: sq137 
---hits: sq136 
---hits: sq68 
---hits: sq45 
---hits: sq181 
---hits: sq93 
---hits: sq6 
---hits: sq182 
---hits: sq170 
---hits: sq167 
---hits: sq164 
---hits: sq80 
---hits: sq28 
---hits: sq88 
---hits: sq44 
---hits: sq26 
---hits: sq20 
---hits: sq10 
---hits: sq113 
---hits: sq112 
---hits: sq73 
---hits: sq71 
---hits: sq32 
---hits: sq150 
---hits: sq177 
---hits: sq166 
---hits: sq100 
---hits: sq84 
---hits: sq128 
---hits: sq86 
---hits: sq21 
---hits: sq3 
---hits: sq5 
---hits: sq143 
---hits: sq52 
---hits: sq159 
---hits: sq108 
---hits: sq97 
---hits: sq95 
---hits: sq81 
---hits: sq29 
---hits: sq19 
---hits: sq11 
---hits: sq106 
---hits: sq114 
---hits: sq103 
---hits: sq91 
---hits: sq74 
---hits: sq65 
---hits: sq126
---potential parent: sq40 
---potential parent: sq1 
---potential parent: sq8 
---potential parent: sq12 
---potential parent: sq16 
---potential parent: sq17 
---potential parent: sq27 
---potential parent: sq13 
---potential parent: sq31 
---potential parent: sq14 
---potential parent: sq22 
---potential parent: sq25 
---potential parent: sq35 
---potential parent: sq6 
---potential parent: sq10 
---potential parent: sq20 
---potential parent: sq26 
---potential parent: sq38 
---potential parent: sq67 
---potential parent: sq41 
---potential parent: sq5 
---potential parent: sq3 
---potential parent: sq11 
---potential parent: sq21 
---potential parent: sq28 
---potential parent: sq29 
---potential parent: sq32 
---potential parent: sq65 
---potential parent: sq70 
---potential parent: sq73 
---potential parent: sq44 
---potential parent: sq49 
---potential parent: sq52 
---potential parent: sq88 
---potential parent: sq91 
---potential parent: sq19 
---potential parent: sq23 
---potential parent: sq100 
---potential parent: sq46 
---potential parent: sq60 
---potential parent: sq93 
---potential parent: sq98 
---potential parent: sq36 
---potential parent: sq43 
---potential parent: sq56 
---potential parent: sq59 
---potential parent: sq84 
---potential parent: sq86 
---potential parent: sq87 
---potential parent: sq112 
---potential parent: sq113 
---potential parent: sq18 
---potential parent: sq24 
---potential parent: sq42 
---potential parent: sq75 
---potential parent: sq77 
---potential parent: sq79
------checking: sq40
------relative cooccurence: 1 which is sufficient!
------min avg abundance: 0.493150684931507
------checking: sq1
------relative cooccurence: 1 which is sufficient!
------min avg abundance: 158.986301369863 which is OK!
SETTING sq83 to be an ERROR of sq1

------checking: sq8
------checking: sq12
------checking: sq16
------checking: sq17
------checking: sq27
------checking: sq13
------checking: sq31
------checking: sq14
------checking: sq22
------checking: sq25
------checking: sq35
------checking: sq6
------checking: sq10
------checking: sq20
------checking: sq26
------checking: sq38
------checking: sq67
------checking: sq41
------checking: sq5
------checking: sq3
------checking: sq11
------checking: sq21
------checking: sq28
------checking: sq29
------checking: sq32
------checking: sq65
------checking: sq70
------checking: sq73
------checking: sq44
------checking: sq49
------checking: sq52
------checking: sq88
------checking: sq91
------checking: sq19
------checking: sq23
------checking: sq100
------checking: sq46
------checking: sq60
------checking: sq93
------checking: sq98
------checking: sq36
------checking: sq43
------checking: sq56
------checking: sq59
------checking: sq84
------checking: sq86
------checking: sq87
------checking: sq112
------checking: sq113
------checking: sq18
------checking: sq24
------checking: sq42
------checking: sq75
------checking: sq77
------checking: sq79
####processing: sq111 #####
---hits: sq82 
---hits: sq190 
---hits: sq4 
---hits: sq55 
---hits: sq30 
---hits: sq15 
---hits: sq9 
---hits: sq7 
---hits: sq2 
---hits: sq191 
---hits: sq72 
---hits: sq69 
---hits: sq64 
---hits: sq62 
---hits: sq61 
---hits: sq58 
---hits: sq54 
---hits: sq47 
---hits: sq37 
---hits: sq115 
---hits: sq89 
---hits: sq78 
---hits: sq50 
---hits: sq48 
---hits: sq148 
---hits: sq51 
---hits: sq188
---potential parent: sq2 
---potential parent: sq7 
---potential parent: sq4 
---potential parent: sq9 
---potential parent: sq15 
---potential parent: sq30 
---potential parent: sq51 
---potential parent: sq37 
---potential parent: sq54 
---potential parent: sq50 
---potential parent: sq47 
---potential parent: sq48 
---potential parent: sq61 
---potential parent: sq62 
---potential parent: sq82 
---potential parent: sq115 
---potential parent: sq55 
---potential parent: sq58 
---potential parent: sq72 
---potential parent: sq78 
---potential parent: sq64 
---potential parent: sq69 
---potential parent: sq89
------checking: sq2
------relative cooccurence: 1 which is sufficient!
------min avg abundance: 202.857142857143 which is OK!
SETTING sq111 to be an ERROR of sq2

------checking: sq7
------checking: sq4
------checking: sq9
------checking: sq15
------checking: sq30
------checking: sq51
------checking: sq37
------checking: sq54
------checking: sq50
------checking: sq47
------checking: sq48
------checking: sq61
------checking: sq62
------checking: sq82
------checking: sq115
------checking: sq55
------checking: sq58
------checking: sq72
------checking: sq78
------checking: sq64
------checking: sq69
------checking: sq89
####processing: sq169 #####
---hits: 
---potential parent: 
No parent found!

####processing: sq39 #####
---hits: sq8 
---hits: sq165 
---hits: sq133 
---hits: sq130 
---hits: sq125 
---hits: sq102 
---hits: sq66 
---hits: sq63 
---hits: sq43 
---hits: sq42 
---hits: sq36 
---hits: sq31 
---hits: sq24 
---hits: sq1 
---hits: sq153 
---hits: sq90 
---hits: sq16 
---hits: sq156 
---hits: sq155 
---hits: sq151 
---hits: sq147 
---hits: sq122 
---hits: sq120 
---hits: sq119 
---hits: sq116 
---hits: sq110 
---hits: sq107 
---hits: sq105 
---hits: sq101 
---hits: sq96 
---hits: sq94 
---hits: sq87 
---hits: sq79 
---hits: sq77 
---hits: sq76 
---hits: sq75 
---hits: sq60 
---hits: sq56 
---hits: sq49 
---hits: sq41 
---hits: sq38 
---hits: sq35 
---hits: sq34 
---hits: sq27 
---hits: sq25 
---hits: sq17 
---hits: sq14 
---hits: sq13 
---hits: sq12 
---hits: sq70 
---hits: sq178 
---hits: sq163 
---hits: sq152 
---hits: sq135 
---hits: sq134 
---hits: sq127 
---hits: sq121 
---hits: sq118 
---hits: sq98 
---hits: sq67 
---hits: sq59 
---hits: sq40 
---hits: sq33 
---hits: sq22 
---hits: sq187 
---hits: sq186 
---hits: sq172 
---hits: sq171 
---hits: sq157 
---hits: sq138 
---hits: sq92 
---hits: sq23 
---hits: sq85 
---hits: sq83 
---hits: sq175 
---hits: sq173 
---hits: sq160 
---hits: sq149 
---hits: sq146 
---hits: sq145 
---hits: sq144 
---hits: sq142 
---hits: sq141 
---hits: sq140 
---hits: sq124 
---hits: sq123 
---hits: sq117 
---hits: sq109 
---hits: sq99 
---hits: sq57 
---hits: sq162 
---hits: sq183 
---hits: sq174 
---hits: sq161 
---hits: sq158 
---hits: sq132 
---hits: sq131 
---hits: sq129 
---hits: sq184 
---hits: sq18 
---hits: sq104 
---hits: sq185 
---hits: sq139 
---hits: sq136 
---hits: sq68 
---hits: sq53 
---hits: sq45 
---hits: sq181 
---hits: sq182 
---hits: sq180 
---hits: sq170 
---hits: sq164 
---hits: sq80 
---hits: sq46 
---hits: sq179 
---hits: sq176 
---hits: sq168 
---hits: sq154 
---hits: sq137 
---hits: sq71 
---hits: sq6 
---hits: sq93 
---hits: sq167 
---hits: sq28 
---hits: sq44 
---hits: sq26 
---hits: sq20 
---hits: sq10 
---hits: sq113 
---hits: sq88 
---hits: sq112 
---hits: sq73 
---hits: sq32 
---hits: sq177 
---hits: sq166 
---hits: sq150 
---hits: sq100 
---hits: sq84 
---hits: sq21 
---hits: sq128 
---hits: sq86 
---hits: sq3 
---hits: sq5 
---hits: sq143 
---hits: sq159 
---hits: sq108 
---hits: sq97 
---hits: sq95 
---hits: sq81 
---hits: sq52 
---hits: sq29 
---hits: sq19 
---hits: sq11 
---hits: sq106 
---hits: sq114 
---hits: sq103 
---hits: sq74 
---hits: sq65 
---hits: sq126 
---hits: sq91
---potential parent: sq40 
---potential parent: sq1 
---potential parent: sq8 
---potential parent: sq12 
---potential parent: sq16 
---potential parent: sq17 
---potential parent: sq27 
---potential parent: sq13 
---potential parent: sq31 
---potential parent: sq14 
---potential parent: sq22 
---potential parent: sq25 
---potential parent: sq35 
---potential parent: sq6 
---potential parent: sq10 
---potential parent: sq20 
---potential parent: sq26 
---potential parent: sq38 
---potential parent: sq67 
---potential parent: sq41 
---potential parent: sq5 
---potential parent: sq3 
---potential parent: sq11 
---potential parent: sq21 
---potential parent: sq28 
---potential parent: sq29 
---potential parent: sq32 
---potential parent: sq65 
---potential parent: sq70 
---potential parent: sq73 
---potential parent: sq44 
---potential parent: sq49 
---potential parent: sq52 
---potential parent: sq88 
---potential parent: sq91 
---potential parent: sq19 
---potential parent: sq23 
---potential parent: sq100 
---potential parent: sq46 
---potential parent: sq60 
---potential parent: sq93 
---potential parent: sq98 
---potential parent: sq36 
---potential parent: sq43 
---potential parent: sq56 
---potential parent: sq59 
---potential parent: sq84 
---potential parent: sq86 
---potential parent: sq87 
---potential parent: sq112 
---potential parent: sq113 
---potential parent: sq18 
---potential parent: sq24 
---potential parent: sq42 
---potential parent: sq75 
---potential parent: sq77 
---potential parent: sq79 
---potential parent: sq83 
---potential parent: sq53 
---potential parent: sq74 
---potential parent: sq76 
---potential parent: sq92 
---potential parent: sq107 
---potential parent: sq114 
---potential parent: sq116 
---potential parent: sq137 
---potential parent: sq150 
---potential parent: sq154
------checking: sq40
------relative cooccurence: 1 which is sufficient!
------min avg abundance: 0.10920245398773
------checking: sq1
------relative cooccurence: 1 which is sufficient!
------min avg abundance: 0.654867256637168
------checking: sq8
------relative cooccurence: 1 which is sufficient!
------min avg abundance: 16.8023598820059 which is OK!
SETTING sq39 to be an ERROR of sq8

------checking: sq12
------checking: sq16
------checking: sq17
------checking: sq27
------checking: sq13
------checking: sq31
------checking: sq14
------checking: sq22
------checking: sq25
------checking: sq35
------checking: sq6
------checking: sq10
------checking: sq20
------checking: sq26
------checking: sq38
------checking: sq67
------checking: sq41
------checking: sq5
------checking: sq3
------checking: sq11
------checking: sq21
------checking: sq28
------checking: sq29
------checking: sq32
------checking: sq65
------checking: sq70
------checking: sq73
------checking: sq44
------checking: sq49
------checking: sq52
------checking: sq88
------checking: sq91
------checking: sq19
------checking: sq23
------checking: sq100
------checking: sq46
------checking: sq60
------checking: sq93
------checking: sq98
------checking: sq36
------checking: sq43
------checking: sq56
------checking: sq59
------checking: sq84
------checking: sq86
------checking: sq87
------checking: sq112
------checking: sq113
------checking: sq18
------checking: sq24
------checking: sq42
------checking: sq75
------checking: sq77
------checking: sq79
------checking: sq83
------checking: sq53
------checking: sq74
------checking: sq76
------checking: sq92
------checking: sq107
------checking: sq114
------checking: sq116
------checking: sq137
------checking: sq150
------checking: sq154
####processing: sq53 #####
---hits: sq180 
---hits: sq46 
---hits: sq179 
---hits: sq176 
---hits: sq168 
---hits: sq154 
---hits: sq137 
---hits: sq93 
---hits: sq6 
---hits: sq28 
---hits: sq88 
---hits: sq44 
---hits: sq26 
---hits: sq20 
---hits: sq10 
---hits: sq167 
---hits: sq113 
---hits: sq112 
---hits: sq73 
---hits: sq32 
---hits: sq150 
---hits: sq177 
---hits: sq166 
---hits: sq100 
---hits: sq84 
---hits: sq128 
---hits: sq86 
---hits: sq21 
---hits: sq3 
---hits: sq8 
---hits: sq5 
---hits: sq143 
---hits: sq52 
---hits: sq159 
---hits: sq108 
---hits: sq97 
---hits: sq95 
---hits: sq81 
---hits: sq29 
---hits: sq19 
---hits: sq11 
---hits: sq165 
---hits: sq155 
---hits: sq133 
---hits: sq130 
---hits: sq125 
---hits: sq106 
---hits: sq102 
---hits: sq66 
---hits: sq63 
---hits: sq43 
---hits: sq42 
---hits: sq39 
---hits: sq36 
---hits: sq31 
---hits: sq24 
---hits: sq22 
---hits: sq1 
---hits: sq90 
---hits: sq16 
---hits: sq114 
---hits: sq103 
---hits: sq91 
---hits: sq74 
---hits: sq65 
---hits: sq156 
---hits: sq151 
---hits: sq147 
---hits: sq126 
---hits: sq122 
---hits: sq120 
---hits: sq119 
---hits: sq116 
---hits: sq110 
---hits: sq107 
---hits: sq105 
---hits: sq101 
---hits: sq96 
---hits: sq94 
---hits: sq87 
---hits: sq83 
---hits: sq79 
---hits: sq77 
---hits: sq76 
---hits: sq75 
---hits: sq60 
---hits: sq59 
---hits: sq56 
---hits: sq49 
---hits: sq41 
---hits: sq38 
---hits: sq35 
---hits: sq34 
---hits: sq27 
---hits: sq25 
---hits: sq17 
---hits: sq14 
---hits: sq13 
---hits: sq12 
---hits: sq70 
---hits: sq178 
---hits: sq163 
---hits: sq153 
---hits: sq152 
---hits: sq135 
---hits: sq134 
---hits: sq127 
---hits: sq121 
---hits: sq118 
---hits: sq98 
---hits: sq92 
---hits: sq67 
---hits: sq40 
---hits: sq33 
---hits: sq187 
---hits: sq186 
---hits: sq172 
---hits: sq171 
---hits: sq157 
---hits: sq138 
---hits: sq23 
---hits: sq85 
---hits: sq175 
---hits: sq173 
---hits: sq160 
---hits: sq158 
---hits: sq149 
---hits: sq146 
---hits: sq145 
---hits: sq144 
---hits: sq142 
---hits: sq141 
---hits: sq140 
---hits: sq124 
---hits: sq123 
---hits: sq117 
---hits: sq109 
---hits: sq99 
---hits: sq57 
---hits: sq162 
---hits: sq132 
---hits: sq183 
---hits: sq174 
---hits: sq161 
---hits: sq131 
---hits: sq129 
---hits: sq184 
---hits: sq139 
---hits: sq18 
---hits: sq104 
---hits: sq185 
---hits: sq136 
---hits: sq68 
---hits: sq45 
---hits: sq181 
---hits: sq182 
---hits: sq170 
---hits: sq164 
---hits: sq80 
---hits: sq71
---potential parent: sq40 
---potential parent: sq1 
---potential parent: sq8 
---potential parent: sq12 
---potential parent: sq16 
---potential parent: sq17 
---potential parent: sq27 
---potential parent: sq13 
---potential parent: sq31 
---potential parent: sq14 
---potential parent: sq22 
---potential parent: sq25 
---potential parent: sq35 
---potential parent: sq6 
---potential parent: sq10 
---potential parent: sq20 
---potential parent: sq26 
---potential parent: sq38 
---potential parent: sq67 
---potential parent: sq41 
---potential parent: sq5 
---potential parent: sq3 
---potential parent: sq11 
---potential parent: sq21 
---potential parent: sq28 
---potential parent: sq29 
---potential parent: sq32 
---potential parent: sq65 
---potential parent: sq70 
---potential parent: sq73 
---potential parent: sq44 
---potential parent: sq49 
---potential parent: sq52 
---potential parent: sq88 
---potential parent: sq91 
---potential parent: sq19 
---potential parent: sq23 
---potential parent: sq100 
---potential parent: sq46 
---potential parent: sq60 
---potential parent: sq93 
---potential parent: sq98 
---potential parent: sq36 
---potential parent: sq43 
---potential parent: sq56 
---potential parent: sq59 
---potential parent: sq84 
---potential parent: sq86 
---potential parent: sq87 
---potential parent: sq112 
---potential parent: sq113 
---potential parent: sq18 
---potential parent: sq24 
---potential parent: sq42 
---potential parent: sq75 
---potential parent: sq77 
---potential parent: sq79 
---potential parent: sq83 
---potential parent: sq39 
---potential parent: sq74 
---potential parent: sq76 
---potential parent: sq92 
---potential parent: sq107 
---potential parent: sq114 
---potential parent: sq116 
---potential parent: sq137 
---potential parent: sq150 
---potential parent: sq154
------checking: sq40
------relative cooccurence: 1 which is sufficient!
------min avg abundance: 0.0146699266503667
------checking: sq1
------relative cooccurence: 0
------checking: sq8
------relative cooccurence: 0
------checking: sq12
------relative cooccurence: 0
------checking: sq16
------relative cooccurence: 0
------checking: sq17
------relative cooccurence: 0
------checking: sq27
------relative cooccurence: 0
------checking: sq13
------relative cooccurence: 0
------checking: sq31
------relative cooccurence: 0
------checking: sq14
------relative cooccurence: 0
------checking: sq22
------relative cooccurence: 0
------checking: sq25
------relative cooccurence: 0
------checking: sq35
------relative cooccurence: 0
------checking: sq6
------relative cooccurence: 1 which is sufficient!
------min avg abundance: 23.3564814814815 which is OK!
SETTING sq53 to be an ERROR of sq6

------checking: sq10
------checking: sq20
------checking: sq26
------checking: sq38
------checking: sq67
------checking: sq41
------checking: sq5
------checking: sq3
------checking: sq11
------checking: sq21
------checking: sq28
------checking: sq29
------checking: sq32
------checking: sq65
------checking: sq70
------checking: sq73
------checking: sq44
------checking: sq49
------checking: sq52
------checking: sq88
------checking: sq91
------checking: sq19
------checking: sq23
------checking: sq100
------checking: sq46
------checking: sq60
------checking: sq93
------checking: sq98
------checking: sq36
------checking: sq43
------checking: sq56
------checking: sq59
------checking: sq84
------checking: sq86
------checking: sq87
------checking: sq112
------checking: sq113
------checking: sq18
------checking: sq24
------checking: sq42
------checking: sq75
------checking: sq77
------checking: sq79
------checking: sq83
------checking: sq39
------checking: sq74
------checking: sq76
------checking: sq92
------checking: sq107
------checking: sq114
------checking: sq116
------checking: sq137
------checking: sq150
------checking: sq154
####processing: sq74 #####
---hits: sq84 
---hits: sq20 
---hits: sq11 
---hits: sq177 
---hits: sq103 
---hits: sq6 
---hits: sq3 
---hits: sq21 
---hits: sq10 
---hits: sq5 
---hits: sq159 
---hits: sq113 
---hits: sq108 
---hits: sq97 
---hits: sq95 
---hits: sq81 
---hits: sq44 
---hits: sq29 
---hits: sq26 
---hits: sq19 
---hits: sq166 
---hits: sq143 
---hits: sq106 
---hits: sq114 
---hits: sq100 
---hits: sq65 
---hits: sq126 
---hits: sq53 
---hits: sq28 
---hits: sq88 
---hits: sq137 
---hits: sq180 
---hits: sq167 
---hits: sq112 
---hits: sq73 
---hits: sq46 
---hits: sq32 
---hits: sq176 
---hits: sq179 
---hits: sq168 
---hits: sq154 
---hits: sq128 
---hits: sq86 
---hits: sq93 
---hits: sq52 
---hits: sq150 
---hits: sq91 
---hits: sq31 
---hits: sq130 
---hits: sq125 
---hits: sq102 
---hits: sq8 
---hits: sq165 
---hits: sq155 
---hits: sq133 
---hits: sq96 
---hits: sq90 
---hits: sq85 
---hits: sq66 
---hits: sq63 
---hits: sq43 
---hits: sq42 
---hits: sq39 
---hits: sq36 
---hits: sq33 
---hits: sq24 
---hits: sq16 
---hits: sq1 
---hits: sq76 
---hits: sq41 
---hits: sq27 
---hits: sq22 
---hits: sq70 
---hits: sq162 
---hits: sq156 
---hits: sq151 
---hits: sq147 
---hits: sq122 
---hits: sq120 
---hits: sq119 
---hits: sq116 
---hits: sq110 
---hits: sq107 
---hits: sq105 
---hits: sq101 
---hits: sq94 
---hits: sq87 
---hits: sq79 
---hits: sq77 
---hits: sq75 
---hits: sq60 
---hits: sq59 
---hits: sq56 
---hits: sq49 
---hits: sq40 
---hits: sq38 
---hits: sq35 
---hits: sq34 
---hits: sq25 
---hits: sq17 
---hits: sq14 
---hits: sq13 
---hits: sq12 
---hits: sq134 
---hits: sq98 
---hits: sq83 
---hits: sq178 
---hits: sq163 
---hits: sq152 
---hits: sq146 
---hits: sq135 
---hits: sq127 
---hits: sq121 
---hits: sq118 
---hits: sq92 
---hits: sq67 
---hits: sq57 
---hits: sq23 
---hits: sq18 
---hits: sq157 
---hits: sq153 
---hits: sq138 
---hits: sq104 
---hits: sq187 
---hits: sq186 
---hits: sq175 
---hits: sq172 
---hits: sq171 
---hits: sq160 
---hits: sq158 
---hits: sq149 
---hits: sq145 
---hits: sq142 
---hits: sq141 
---hits: sq140 
---hits: sq139 
---hits: sq136 
---hits: sq124 
---hits: sq123 
---hits: sq117 
---hits: sq109 
---hits: sq99 
---hits: sq68 
---hits: sq45 
---hits: sq181 
---hits: sq132 
---hits: sq183 
---hits: sq182 
---hits: sq174 
---hits: sq173 
---hits: sq170 
---hits: sq164 
---hits: sq161 
---hits: sq144 
---hits: sq129 
---hits: sq80 
---hits: sq184 
---hits: sq131 
---hits: sq71 
---hits: sq185
---potential parent: sq40 
---potential parent: sq1 
---potential parent: sq8 
---potential parent: sq12 
---potential parent: sq16 
---potential parent: sq17 
---potential parent: sq27 
---potential parent: sq13 
---potential parent: sq31 
---potential parent: sq14 
---potential parent: sq22 
---potential parent: sq25 
---potential parent: sq35 
---potential parent: sq6 
---potential parent: sq10 
---potential parent: sq20 
---potential parent: sq26 
---potential parent: sq38 
---potential parent: sq67 
---potential parent: sq41 
---potential parent: sq5 
---potential parent: sq3 
---potential parent: sq11 
---potential parent: sq21 
---potential parent: sq28 
---potential parent: sq29 
---potential parent: sq32 
---potential parent: sq65 
---potential parent: sq70 
---potential parent: sq73 
---potential parent: sq44 
---potential parent: sq49 
---potential parent: sq52 
---potential parent: sq88 
---potential parent: sq91 
---potential parent: sq19 
---potential parent: sq23 
---potential parent: sq100 
---potential parent: sq46 
---potential parent: sq60 
---potential parent: sq93 
---potential parent: sq98 
---potential parent: sq36 
---potential parent: sq43 
---potential parent: sq56 
---potential parent: sq59 
---potential parent: sq84 
---potential parent: sq86 
---potential parent: sq87 
---potential parent: sq112 
---potential parent: sq113 
---potential parent: sq18 
---potential parent: sq24 
---potential parent: sq42 
---potential parent: sq75 
---potential parent: sq77 
---potential parent: sq79 
---potential parent: sq83 
---potential parent: sq39 
---potential parent: sq53 
---potential parent: sq76 
---potential parent: sq92 
---potential parent: sq107 
---potential parent: sq114 
---potential parent: sq116 
---potential parent: sq137 
---potential parent: sq150 
---potential parent: sq154
------checking: sq40
------relative cooccurence: 0
------checking: sq1
------relative cooccurence: 0
------checking: sq8
------relative cooccurence: 0
------checking: sq12
------relative cooccurence: 0
------checking: sq16
------relative cooccurence: 0
------checking: sq17
------relative cooccurence: 0
------checking: sq27
------relative cooccurence: 0
------checking: sq13
------relative cooccurence: 0
------checking: sq31
------relative cooccurence: 0
------checking: sq14
------relative cooccurence: 0
------checking: sq22
------relative cooccurence: 0
------checking: sq25
------relative cooccurence: 0
------checking: sq35
------relative cooccurence: 0
------checking: sq6
------relative cooccurence: 0
------checking: sq10
------relative cooccurence: 0
------checking: sq20
------relative cooccurence: 0
------checking: sq26
------relative cooccurence: 0
------checking: sq38
------relative cooccurence: 0
------checking: sq67
------relative cooccurence: 0
------checking: sq41
------relative cooccurence: 0
------checking: sq5
------relative cooccurence: 1 which is sufficient!
------min avg abundance: 48.3219178082192 which is OK!
SETTING sq74 to be an ERROR of sq5

------checking: sq3
------checking: sq11
------checking: sq21
------checking: sq28
------checking: sq29
------checking: sq32
------checking: sq65
------checking: sq70
------checking: sq73
------checking: sq44
------checking: sq49
------checking: sq52
------checking: sq88
------checking: sq91
------checking: sq19
------checking: sq23
------checking: sq100
------checking: sq46
------checking: sq60
------checking: sq93
------checking: sq98
------checking: sq36
------checking: sq43
------checking: sq56
------checking: sq59
------checking: sq84
------checking: sq86
------checking: sq87
------checking: sq112
------checking: sq113
------checking: sq18
------checking: sq24
------checking: sq42
------checking: sq75
------checking: sq77
------checking: sq79
------checking: sq83
------checking: sq39
------checking: sq53
------checking: sq76
------checking: sq92
------checking: sq107
------checking: sq114
------checking: sq116
------checking: sq137
------checking: sq150
------checking: sq154
####processing: sq76 #####
---hits: sq27 
---hits: sq17 
---hits: sq8 
---hits: sq165 
---hits: sq134 
---hits: sq133 
---hits: sq130 
---hits: sq125 
---hits: sq102 
---hits: sq98 
---hits: sq90 
---hits: sq70 
---hits: sq66 
---hits: sq63 
---hits: sq43 
---hits: sq42 
---hits: sq39 
---hits: sq36 
---hits: sq31 
---hits: sq24 
---hits: sq1 
---hits: sq16 
---hits: sq157 
---hits: sq156 
---hits: sq155 
---hits: sq151 
---hits: sq147 
---hits: sq138 
---hits: sq122 
---hits: sq120 
---hits: sq119 
---hits: sq116 
---hits: sq110 
---hits: sq107 
---hits: sq105 
---hits: sq101 
---hits: sq96 
---hits: sq94 
---hits: sq87 
---hits: sq79 
---hits: sq77 
---hits: sq75 
---hits: sq60 
---hits: sq56 
---hits: sq49 
---hits: sq41 
---hits: sq38 
---hits: sq35 
---hits: sq34 
---hits: sq25 
---hits: sq14 
---hits: sq13 
---hits: sq12 
---hits: sq178 
---hits: sq163 
---hits: sq152 
---hits: sq135 
---hits: sq127 
---hits: sq121 
---hits: sq118 
---hits: sq67 
---hits: sq59 
---hits: sq40 
---hits: sq33 
---hits: sq153 
---hits: sq22 
---hits: sq85 
---hits: sq187 
---hits: sq186 
---hits: sq172 
---hits: sq171 
---hits: sq92 
---hits: sq23 
---hits: sq83 
---hits: sq162 
---hits: sq175 
---hits: sq173 
---hits: sq160 
---hits: sq149 
---hits: sq146 
---hits: sq145 
---hits: sq144 
---hits: sq142 
---hits: sq141 
---hits: sq140 
---hits: sq132 
---hits: sq131 
---hits: sq124 
---hits: sq123 
---hits: sq117 
---hits: sq109 
---hits: sq99 
---hits: sq57 
---hits: sq184 
---hits: sq183 
---hits: sq174 
---hits: sq161 
---hits: sq158 
---hits: sq129 
---hits: sq104 
---hits: sq18 
---hits: sq181 
---hits: sq139 
---hits: sq136 
---hits: sq68 
---hits: sq45 
---hits: sq185 
---hits: sq176 
---hits: sq53 
---hits: sq182 
---hits: sq170 
---hits: sq164 
---hits: sq80 
---hits: sq180 
---hits: sq46 
---hits: sq71 
---hits: sq10 
---hits: sq179 
---hits: sq168 
---hits: sq154 
---hits: sq137 
---hits: sq167 
---hits: sq166 
---hits: sq28 
---hits: sq6 
---hits: sq93 
---hits: sq88 
---hits: sq112 
---hits: sq73 
---hits: sq44 
---hits: sq32 
---hits: sq26 
---hits: sq20 
---hits: sq113 
---hits: sq21 
---hits: sq5 
---hits: sq177 
---hits: sq150 
---hits: sq128 
---hits: sq100 
---hits: sq86 
---hits: sq84 
---hits: sq3 
---hits: sq143 
---hits: sq106 
---hits: sq159 
---hits: sq108 
---hits: sq97 
---hits: sq95 
---hits: sq81 
---hits: sq52 
---hits: sq29 
---hits: sq19 
---hits: sq11 
---hits: sq126 
---hits: sq114 
---hits: sq103 
---hits: sq74 
---hits: sq65 
---hits: sq91
---potential parent: sq40 
---potential parent: sq1 
---potential parent: sq8 
---potential parent: sq12 
---potential parent: sq16 
---potential parent: sq17 
---potential parent: sq27 
---potential parent: sq13 
---potential parent: sq31 
---potential parent: sq14 
---potential parent: sq22 
---potential parent: sq25 
---potential parent: sq35 
---potential parent: sq6 
---potential parent: sq10 
---potential parent: sq20 
---potential parent: sq26 
---potential parent: sq38 
---potential parent: sq67 
---potential parent: sq41 
---potential parent: sq5 
---potential parent: sq3 
---potential parent: sq11 
---potential parent: sq21 
---potential parent: sq28 
---potential parent: sq29 
---potential parent: sq32 
---potential parent: sq65 
---potential parent: sq70 
---potential parent: sq73 
---potential parent: sq44 
---potential parent: sq49 
---potential parent: sq52 
---potential parent: sq88 
---potential parent: sq91 
---potential parent: sq19 
---potential parent: sq23 
---potential parent: sq100 
---potential parent: sq46 
---potential parent: sq60 
---potential parent: sq93 
---potential parent: sq98 
---potential parent: sq36 
---potential parent: sq43 
---potential parent: sq56 
---potential parent: sq59 
---potential parent: sq84 
---potential parent: sq86 
---potential parent: sq87 
---potential parent: sq112 
---potential parent: sq113 
---potential parent: sq18 
---potential parent: sq24 
---potential parent: sq42 
---potential parent: sq75 
---potential parent: sq77 
---potential parent: sq79 
---potential parent: sq83 
---potential parent: sq39 
---potential parent: sq53 
---potential parent: sq74 
---potential parent: sq92 
---potential parent: sq107 
---potential parent: sq114 
---potential parent: sq116 
---potential parent: sq137 
---potential parent: sq150 
---potential parent: sq154
------checking: sq40
------relative cooccurence: 1 which is sufficient!
------min avg abundance: 0.282539682539683
------checking: sq1
------relative cooccurence: 1 which is sufficient!
------min avg abundance: 1.92380952380952 which is OK!
SETTING sq76 to be an ERROR of sq1

------checking: sq8
------checking: sq12
------checking: sq16
------checking: sq17
------checking: sq27
------checking: sq13
------checking: sq31
------checking: sq14
------checking: sq22
------checking: sq25
------checking: sq35
------checking: sq6
------checking: sq10
------checking: sq20
------checking: sq26
------checking: sq38
------checking: sq67
------checking: sq41
------checking: sq5
------checking: sq3
------checking: sq11
------checking: sq21
------checking: sq28
------checking: sq29
------checking: sq32
------checking: sq65
------checking: sq70
------checking: sq73
------checking: sq44
------checking: sq49
------checking: sq52
------checking: sq88
------checking: sq91
------checking: sq19
------checking: sq23
------checking: sq100
------checking: sq46
------checking: sq60
------checking: sq93
------checking: sq98
------checking: sq36
------checking: sq43
------checking: sq56
------checking: sq59
------checking: sq84
------checking: sq86
------checking: sq87
------checking: sq112
------checking: sq113
------checking: sq18
------checking: sq24
------checking: sq42
------checking: sq75
------checking: sq77
------checking: sq79
------checking: sq83
------checking: sq39
------checking: sq53
------checking: sq74
------checking: sq92
------checking: sq107
------checking: sq114
------checking: sq116
------checking: sq137
------checking: sq150
------checking: sq154
####processing: sq92 #####
---hits: sq8 
---hits: sq139 
---hits: sq165 
---hits: sq155 
---hits: sq133 
---hits: sq130 
---hits: sq125 
---hits: sq102 
---hits: sq66 
---hits: sq63 
---hits: sq43 
---hits: sq42 
---hits: sq40 
---hits: sq39 
---hits: sq36 
---hits: sq31 
---hits: sq24 
---hits: sq1 
---hits: sq90 
---hits: sq16 
---hits: sq156 
---hits: sq151 
---hits: sq147 
---hits: sq122 
---hits: sq120 
---hits: sq119 
---hits: sq116 
---hits: sq110 
---hits: sq107 
---hits: sq105 
---hits: sq101 
---hits: sq96 
---hits: sq94 
---hits: sq87 
---hits: sq79 
---hits: sq77 
---hits: sq76 
---hits: sq75 
---hits: sq60 
---hits: sq56 
---hits: sq49 
---hits: sq41 
---hits: sq38 
---hits: sq35 
---hits: sq34 
---hits: sq27 
---hits: sq25 
---hits: sq23 
---hits: sq17 
---hits: sq14 
---hits: sq13 
---hits: sq12 
---hits: sq70 
---hits: sq178 
---hits: sq175 
---hits: sq163 
---hits: sq160 
---hits: sq152 
---hits: sq149 
---hits: sq146 
---hits: sq145 
---hits: sq142 
---hits: sq141 
---hits: sq140 
---hits: sq135 
---hits: sq134 
---hits: sq127 
---hits: sq124 
---hits: sq123 
---hits: sq121 
---hits: sq118 
---hits: sq117 
---hits: sq109 
---hits: sq99 
---hits: sq98 
---hits: sq67 
---hits: sq59 
---hits: sq57 
---hits: sq33 
---hits: sq153 
---hits: sq22 
---hits: sq187 
---hits: sq186 
---hits: sq183 
---hits: sq174 
---hits: sq172 
---hits: sq171 
---hits: sq161 
---hits: sq158 
---hits: sq157 
---hits: sq138 
---hits: sq132 
---hits: sq129 
---hits: sq85 
---hits: sq83 
---hits: sq184 
---hits: sq173 
---hits: sq144 
---hits: sq162 
---hits: sq18 
---hits: sq104 
---hits: sq131 
---hits: sq136 
---hits: sq68 
---hits: sq45 
---hits: sq181 
---hits: sq182 
---hits: sq170 
---hits: sq164 
---hits: sq80 
---hits: sq53 
---hits: sq185 
---hits: sq180 
---hits: sq71 
---hits: sq46 
---hits: sq179 
---hits: sq176 
---hits: sq168 
---hits: sq154 
---hits: sq137 
---hits: sq6 
---hits: sq93 
---hits: sq167 
---hits: sq28 
---hits: sq44 
---hits: sq26 
---hits: sq20 
---hits: sq10 
---hits: sq113 
---hits: sq88 
---hits: sq112 
---hits: sq73 
---hits: sq32 
---hits: sq177 
---hits: sq166 
---hits: sq150 
---hits: sq100 
---hits: sq84 
---hits: sq21 
---hits: sq128 
---hits: sq86 
---hits: sq3 
---hits: sq5 
---hits: sq143 
---hits: sq159 
---hits: sq108 
---hits: sq97 
---hits: sq95 
---hits: sq81 
---hits: sq52 
---hits: sq29 
---hits: sq19 
---hits: sq11 
---hits: sq106 
---hits: sq114 
---hits: sq103 
---hits: sq74 
---hits: sq65 
---hits: sq126 
---hits: sq91
---potential parent: sq40 
---potential parent: sq1 
---potential parent: sq8 
---potential parent: sq12 
---potential parent: sq16 
---potential parent: sq17 
---potential parent: sq27 
---potential parent: sq13 
---potential parent: sq31 
---potential parent: sq14 
---potential parent: sq22 
---potential parent: sq25 
---potential parent: sq35 
---potential parent: sq6 
---potential parent: sq10 
---potential parent: sq20 
---potential parent: sq26 
---potential parent: sq38 
---potential parent: sq67 
---potential parent: sq41 
---potential parent: sq5 
---potential parent: sq3 
---potential parent: sq11 
---potential parent: sq21 
---potential parent: sq28 
---potential parent: sq29 
---potential parent: sq32 
---potential parent: sq65 
---potential parent: sq70 
---potential parent: sq73 
---potential parent: sq44 
---potential parent: sq49 
---potential parent: sq52 
---potential parent: sq88 
---potential parent: sq91 
---potential parent: sq19 
---potential parent: sq23 
---potential parent: sq100 
---potential parent: sq46 
---potential parent: sq60 
---potential parent: sq93 
---potential parent: sq98 
---potential parent: sq36 
---potential parent: sq43 
---potential parent: sq56 
---potential parent: sq59 
---potential parent: sq84 
---potential parent: sq86 
---potential parent: sq87 
---potential parent: sq112 
---potential parent: sq113 
---potential parent: sq18 
---potential parent: sq24 
---potential parent: sq42 
---potential parent: sq75 
---potential parent: sq77 
---potential parent: sq79 
---potential parent: sq83 
---potential parent: sq39 
---potential parent: sq53 
---potential parent: sq74 
---potential parent: sq76 
---potential parent: sq107 
---potential parent: sq114 
---potential parent: sq116 
---potential parent: sq137 
---potential parent: sq150 
---potential parent: sq154
------checking: sq40
------relative cooccurence: 1 which is sufficient!
------min avg abundance: 0.677165354330709
------checking: sq1
------relative cooccurence: 1 which is sufficient!
------min avg abundance: 7.30120481927711 which is OK!
SETTING sq92 to be an ERROR of sq1

------checking: sq8
------checking: sq12
------checking: sq16
------checking: sq17
------checking: sq27
------checking: sq13
------checking: sq31
------checking: sq14
------checking: sq22
------checking: sq25
------checking: sq35
------checking: sq6
------checking: sq10
------checking: sq20
------checking: sq26
------checking: sq38
------checking: sq67
------checking: sq41
------checking: sq5
------checking: sq3
------checking: sq11
------checking: sq21
------checking: sq28
------checking: sq29
------checking: sq32
------checking: sq65
------checking: sq70
------checking: sq73
------checking: sq44
------checking: sq49
------checking: sq52
------checking: sq88
------checking: sq91
------checking: sq19
------checking: sq23
------checking: sq100
------checking: sq46
------checking: sq60
------checking: sq93
------checking: sq98
------checking: sq36
------checking: sq43
------checking: sq56
------checking: sq59
------checking: sq84
------checking: sq86
------checking: sq87
------checking: sq112
------checking: sq113
------checking: sq18
------checking: sq24
------checking: sq42
------checking: sq75
------checking: sq77
------checking: sq79
------checking: sq83
------checking: sq39
------checking: sq53
------checking: sq74
------checking: sq76
------checking: sq107
------checking: sq114
------checking: sq116
------checking: sq137
------checking: sq150
------checking: sq154
####processing: sq107 #####
---hits: sq1 
---hits: sq90 
---hits: sq16 
---hits: sq155 
---hits: sq151 
---hits: sq147 
---hits: sq119 
---hits: sq116 
---hits: sq105 
---hits: sq101 
---hits: sq96 
---hits: sq87 
---hits: sq79 
---hits: sq77 
---hits: sq75 
---hits: sq60 
---hits: sq56 
---hits: sq49 
---hits: sq41 
---hits: sq38 
---hits: sq35 
---hits: sq27 
---hits: sq25 
---hits: sq17 
---hits: sq14 
---hits: sq13 
---hits: sq12 
---hits: sq8 
---hits: sq70 
---hits: sq178 
---hits: sq165 
---hits: sq135 
---hits: sq133 
---hits: sq130 
---hits: sq127 
---hits: sq125 
---hits: sq121 
---hits: sq118 
---hits: sq102 
---hits: sq98 
---hits: sq67 
---hits: sq66 
---hits: sq63 
---hits: sq59 
---hits: sq43 
---hits: sq42 
---hits: sq39 
---hits: sq36 
---hits: sq31 
---hits: sq24 
---hits: sq22 
---hits: sq171 
---hits: sq157 
---hits: sq156 
---hits: sq138 
---hits: sq122 
---hits: sq120 
---hits: sq110 
---hits: sq94 
---hits: sq76 
---hits: sq34 
---hits: sq85 
---hits: sq83 
---hits: sq163 
---hits: sq152 
---hits: sq134 
---hits: sq40 
---hits: sq33 
---hits: sq162 
---hits: sq153 
---hits: sq187 
---hits: sq186 
---hits: sq172 
---hits: sq92 
---hits: sq23 
---hits: sq175 
---hits: sq173 
---hits: sq160 
---hits: sq149 
---hits: sq146 
---hits: sq145 
---hits: sq144 
---hits: sq142 
---hits: sq141 
---hits: sq140 
---hits: sq124 
---hits: sq123 
---hits: sq117 
---hits: sq109 
---hits: sq99 
---hits: sq57 
---hits: sq183 
---hits: sq174 
---hits: sq161 
---hits: sq158 
---hits: sq132 
---hits: sq131 
---hits: sq129 
---hits: sq184 
---hits: sq18 
---hits: sq104 
---hits: sq185 
---hits: sq139 
---hits: sq136 
---hits: sq68 
---hits: sq53 
---hits: sq45 
---hits: sq181 
---hits: sq182 
---hits: sq180 
---hits: sq170 
---hits: sq164 
---hits: sq80 
---hits: sq46 
---hits: sq179 
---hits: sq176 
---hits: sq168 
---hits: sq154 
---hits: sq137 
---hits: sq71 
---hits: sq6 
---hits: sq93 
---hits: sq167 
---hits: sq28 
---hits: sq44 
---hits: sq26 
---hits: sq20 
---hits: sq10 
---hits: sq113 
---hits: sq88 
---hits: sq112 
---hits: sq73 
---hits: sq32 
---hits: sq177 
---hits: sq166 
---hits: sq150 
---hits: sq100 
---hits: sq84 
---hits: sq21 
---hits: sq128 
---hits: sq86 
---hits: sq3 
---hits: sq5 
---hits: sq143 
---hits: sq159 
---hits: sq108 
---hits: sq97 
---hits: sq95 
---hits: sq81 
---hits: sq52 
---hits: sq29 
---hits: sq19 
---hits: sq11 
---hits: sq106 
---hits: sq114 
---hits: sq103 
---hits: sq74 
---hits: sq65 
---hits: sq126 
---hits: sq91
---potential parent: sq40 
---potential parent: sq1 
---potential parent: sq8 
---potential parent: sq12 
---potential parent: sq16 
---potential parent: sq17 
---potential parent: sq27 
---potential parent: sq13 
---potential parent: sq31 
---potential parent: sq14 
---potential parent: sq22 
---potential parent: sq25 
---potential parent: sq35 
---potential parent: sq6 
---potential parent: sq10 
---potential parent: sq20 
---potential parent: sq26 
---potential parent: sq38 
---potential parent: sq67 
---potential parent: sq41 
---potential parent: sq5 
---potential parent: sq3 
---potential parent: sq11 
---potential parent: sq21 
---potential parent: sq28 
---potential parent: sq29 
---potential parent: sq32 
---potential parent: sq65 
---potential parent: sq70 
---potential parent: sq73 
---potential parent: sq44 
---potential parent: sq49 
---potential parent: sq52 
---potential parent: sq88 
---potential parent: sq91 
---potential parent: sq19 
---potential parent: sq23 
---potential parent: sq100 
---potential parent: sq46 
---potential parent: sq60 
---potential parent: sq93 
---potential parent: sq98 
---potential parent: sq36 
---potential parent: sq43 
---potential parent: sq56 
---potential parent: sq59 
---potential parent: sq84 
---potential parent: sq86 
---potential parent: sq87 
---potential parent: sq112 
---potential parent: sq113 
---potential parent: sq18 
---potential parent: sq24 
---potential parent: sq42 
---potential parent: sq75 
---potential parent: sq77 
---potential parent: sq79 
---potential parent: sq83 
---potential parent: sq39 
---potential parent: sq53 
---potential parent: sq74 
---potential parent: sq76 
---potential parent: sq92 
---potential parent: sq114 
---potential parent: sq116 
---potential parent: sq137 
---potential parent: sq150 
---potential parent: sq154
------checking: sq40
------relative cooccurence: 1 which is sufficient!
------min avg abundance: 0.105263157894737
------checking: sq1
------relative cooccurence: 1 which is sufficient!
------min avg abundance: 147.921052631579 which is OK!
SETTING sq107 to be an ERROR of sq1

------checking: sq8
------checking: sq12
------checking: sq16
------checking: sq17
------checking: sq27
------checking: sq13
------checking: sq31
------checking: sq14
------checking: sq22
------checking: sq25
------checking: sq35
------checking: sq6
------checking: sq10
------checking: sq20
------checking: sq26
------checking: sq38
------checking: sq67
------checking: sq41
------checking: sq5
------checking: sq3
------checking: sq11
------checking: sq21
------checking: sq28
------checking: sq29
------checking: sq32
------checking: sq65
------checking: sq70
------checking: sq73
------checking: sq44
------checking: sq49
------checking: sq52
------checking: sq88
------checking: sq91
------checking: sq19
------checking: sq23
------checking: sq100
------checking: sq46
------checking: sq60
------checking: sq93
------checking: sq98
------checking: sq36
------checking: sq43
------checking: sq56
------checking: sq59
------checking: sq84
------checking: sq86
------checking: sq87
------checking: sq112
------checking: sq113
------checking: sq18
------checking: sq24
------checking: sq42
------checking: sq75
------checking: sq77
------checking: sq79
------checking: sq83
------checking: sq39
------checking: sq53
------checking: sq74
------checking: sq76
------checking: sq92
------checking: sq114
------checking: sq116
------checking: sq137
------checking: sq150
------checking: sq154
####processing: sq114 #####
---hits: sq26 
---hits: sq19 
---hits: sq6 
---hits: sq3 
---hits: sq21 
---hits: sq10 
---hits: sq5 
---hits: sq159 
---hits: sq113 
---hits: sq108 
---hits: sq97 
---hits: sq95 
---hits: sq81 
---hits: sq44 
---hits: sq29 
---hits: sq20 
---hits: sq11 
---hits: sq166 
---hits: sq143 
---hits: sq106 
---hits: sq177 
---hits: sq103 
---hits: sq100 
---hits: sq84 
---hits: sq74 
---hits: sq65 
---hits: sq126 
---hits: sq53 
---hits: sq28 
---hits: sq88 
---hits: sq137 
---hits: sq180 
---hits: sq167 
---hits: sq112 
---hits: sq73 
---hits: sq46 
---hits: sq32 
---hits: sq176 
---hits: sq179 
---hits: sq168 
---hits: sq154 
---hits: sq128 
---hits: sq86 
---hits: sq93 
---hits: sq52 
---hits: sq150 
---hits: sq91 
---hits: sq31 
---hits: sq130 
---hits: sq125 
---hits: sq102 
---hits: sq8 
---hits: sq165 
---hits: sq155 
---hits: sq133 
---hits: sq90 
---hits: sq85 
---hits: sq66 
---hits: sq63 
---hits: sq43 
---hits: sq42 
---hits: sq39 
---hits: sq36 
---hits: sq24 
---hits: sq16 
---hits: sq1 
---hits: sq76 
---hits: sq41 
---hits: sq27 
---hits: sq22 
---hits: sq70 
---hits: sq162 
---hits: sq156 
---hits: sq151 
---hits: sq147 
---hits: sq122 
---hits: sq120 
---hits: sq119 
---hits: sq116 
---hits: sq110 
---hits: sq107 
---hits: sq105 
---hits: sq101 
---hits: sq96 
---hits: sq94 
---hits: sq87 
---hits: sq79 
---hits: sq77 
---hits: sq75 
---hits: sq60 
---hits: sq59 
---hits: sq56 
---hits: sq49 
---hits: sq40 
---hits: sq38 
---hits: sq35 
---hits: sq34 
---hits: sq25 
---hits: sq17 
---hits: sq14 
---hits: sq13 
---hits: sq12 
---hits: sq134 
---hits: sq98 
---hits: sq83 
---hits: sq178 
---hits: sq163 
---hits: sq152 
---hits: sq146 
---hits: sq135 
---hits: sq127 
---hits: sq121 
---hits: sq118 
---hits: sq92 
---hits: sq67 
---hits: sq57 
---hits: sq33 
---hits: sq23 
---hits: sq18 
---hits: sq157 
---hits: sq153 
---hits: sq138 
---hits: sq104 
---hits: sq187 
---hits: sq186 
---hits: sq175 
---hits: sq172 
---hits: sq171 
---hits: sq160 
---hits: sq158 
---hits: sq149 
---hits: sq145 
---hits: sq144 
---hits: sq142 
---hits: sq141 
---hits: sq140 
---hits: sq139 
---hits: sq136 
---hits: sq124 
---hits: sq123 
---hits: sq117 
---hits: sq109 
---hits: sq99 
---hits: sq68 
---hits: sq45 
---hits: sq181 
---hits: sq132 
---hits: sq183 
---hits: sq182 
---hits: sq174 
---hits: sq173 
---hits: sq170 
---hits: sq164 
---hits: sq161 
---hits: sq129 
---hits: sq80 
---hits: sq184 
---hits: sq131 
---hits: sq71 
---hits: sq185
---potential parent: sq40 
---potential parent: sq1 
---potential parent: sq8 
---potential parent: sq12 
---potential parent: sq16 
---potential parent: sq17 
---potential parent: sq27 
---potential parent: sq13 
---potential parent: sq31 
---potential parent: sq14 
---potential parent: sq22 
---potential parent: sq25 
---potential parent: sq35 
---potential parent: sq6 
---potential parent: sq10 
---potential parent: sq20 
---potential parent: sq26 
---potential parent: sq38 
---potential parent: sq67 
---potential parent: sq41 
---potential parent: sq5 
---potential parent: sq3 
---potential parent: sq11 
---potential parent: sq21 
---potential parent: sq28 
---potential parent: sq29 
---potential parent: sq32 
---potential parent: sq65 
---potential parent: sq70 
---potential parent: sq73 
---potential parent: sq44 
---potential parent: sq49 
---potential parent: sq52 
---potential parent: sq88 
---potential parent: sq91 
---potential parent: sq19 
---potential parent: sq23 
---potential parent: sq100 
---potential parent: sq46 
---potential parent: sq60 
---potential parent: sq93 
---potential parent: sq98 
---potential parent: sq36 
---potential parent: sq43 
---potential parent: sq56 
---potential parent: sq59 
---potential parent: sq84 
---potential parent: sq86 
---potential parent: sq87 
---potential parent: sq112 
---potential parent: sq113 
---potential parent: sq18 
---potential parent: sq24 
---potential parent: sq42 
---potential parent: sq75 
---potential parent: sq77 
---potential parent: sq79 
---potential parent: sq83 
---potential parent: sq39 
---potential parent: sq53 
---potential parent: sq74 
---potential parent: sq76 
---potential parent: sq92 
---potential parent: sq107 
---potential parent: sq116 
---potential parent: sq137 
---potential parent: sq150 
---potential parent: sq154
------checking: sq40
------relative cooccurence: 0
------checking: sq1
------relative cooccurence: 0
------checking: sq8
------relative cooccurence: 0
------checking: sq12
------relative cooccurence: 0
------checking: sq16
------relative cooccurence: 0
------checking: sq17
------relative cooccurence: 0
------checking: sq27
------relative cooccurence: 0
------checking: sq13
------relative cooccurence: 0
------checking: sq31
------relative cooccurence: 0
------checking: sq14
------relative cooccurence: 0
------checking: sq22
------relative cooccurence: 0
------checking: sq25
------relative cooccurence: 0
------checking: sq35
------relative cooccurence: 0
------checking: sq6
------relative cooccurence: 0
------checking: sq10
------relative cooccurence: 0
------checking: sq20
------relative cooccurence: 0
------checking: sq26
------relative cooccurence: 0
------checking: sq38
------relative cooccurence: 0
------checking: sq67
------relative cooccurence: 0
------checking: sq41
------relative cooccurence: 0
------checking: sq5
------relative cooccurence: 1 which is sufficient!
------min avg abundance: 119.595744680851 which is OK!
SETTING sq114 to be an ERROR of sq5

------checking: sq3
------checking: sq11
------checking: sq21
------checking: sq28
------checking: sq29
------checking: sq32
------checking: sq65
------checking: sq70
------checking: sq73
------checking: sq44
------checking: sq49
------checking: sq52
------checking: sq88
------checking: sq91
------checking: sq19
------checking: sq23
------checking: sq100
------checking: sq46
------checking: sq60
------checking: sq93
------checking: sq98
------checking: sq36
------checking: sq43
------checking: sq56
------checking: sq59
------checking: sq84
------checking: sq86
------checking: sq87
------checking: sq112
------checking: sq113
------checking: sq18
------checking: sq24
------checking: sq42
------checking: sq75
------checking: sq77
------checking: sq79
------checking: sq83
------checking: sq39
------checking: sq53
------checking: sq74
------checking: sq76
------checking: sq92
------checking: sq107
------checking: sq116
------checking: sq137
------checking: sq150
------checking: sq154
####processing: sq116 #####
---hits: sq1 
---hits: sq90 
---hits: sq16 
---hits: sq155 
---hits: sq151 
---hits: sq147 
---hits: sq119 
---hits: sq107 
---hits: sq105 
---hits: sq101 
---hits: sq96 
---hits: sq87 
---hits: sq79 
---hits: sq77 
---hits: sq75 
---hits: sq60 
---hits: sq56 
---hits: sq49 
---hits: sq41 
---hits: sq38 
---hits: sq35 
---hits: sq27 
---hits: sq25 
---hits: sq17 
---hits: sq14 
---hits: sq13 
---hits: sq12 
---hits: sq8 
---hits: sq70 
---hits: sq178 
---hits: sq165 
---hits: sq135 
---hits: sq133 
---hits: sq130 
---hits: sq127 
---hits: sq125 
---hits: sq121 
---hits: sq118 
---hits: sq102 
---hits: sq98 
---hits: sq67 
---hits: sq66 
---hits: sq63 
---hits: sq59 
---hits: sq43 
---hits: sq42 
---hits: sq39 
---hits: sq36 
---hits: sq31 
---hits: sq24 
---hits: sq22 
---hits: sq171 
---hits: sq157 
---hits: sq156 
---hits: sq138 
---hits: sq122 
---hits: sq120 
---hits: sq110 
---hits: sq94 
---hits: sq76 
---hits: sq34 
---hits: sq85 
---hits: sq83 
---hits: sq163 
---hits: sq152 
---hits: sq144 
---hits: sq134 
---hits: sq40 
---hits: sq33 
---hits: sq162 
---hits: sq153 
---hits: sq187 
---hits: sq186 
---hits: sq172 
---hits: sq92 
---hits: sq23 
---hits: sq175 
---hits: sq173 
---hits: sq160 
---hits: sq149 
---hits: sq146 
---hits: sq145 
---hits: sq142 
---hits: sq141 
---hits: sq140 
---hits: sq124 
---hits: sq123 
---hits: sq117 
---hits: sq109 
---hits: sq99 
---hits: sq57 
---hits: sq183 
---hits: sq174 
---hits: sq161 
---hits: sq158 
---hits: sq132 
---hits: sq131 
---hits: sq129 
---hits: sq184 
---hits: sq18 
---hits: sq104 
---hits: sq185 
---hits: sq139 
---hits: sq136 
---hits: sq68 
---hits: sq53 
---hits: sq45 
---hits: sq181 
---hits: sq182 
---hits: sq180 
---hits: sq170 
---hits: sq164 
---hits: sq80 
---hits: sq46 
---hits: sq179 
---hits: sq176 
---hits: sq168 
---hits: sq154 
---hits: sq137 
---hits: sq71 
---hits: sq6 
---hits: sq93 
---hits: sq167 
---hits: sq28 
---hits: sq44 
---hits: sq26 
---hits: sq20 
---hits: sq10 
---hits: sq113 
---hits: sq88 
---hits: sq112 
---hits: sq73 
---hits: sq32 
---hits: sq177 
---hits: sq166 
---hits: sq150 
---hits: sq100 
---hits: sq84 
---hits: sq21 
---hits: sq128 
---hits: sq86 
---hits: sq3 
---hits: sq5 
---hits: sq143 
---hits: sq159 
---hits: sq108 
---hits: sq97 
---hits: sq95 
---hits: sq81 
---hits: sq52 
---hits: sq29 
---hits: sq19 
---hits: sq11 
---hits: sq106 
---hits: sq114 
---hits: sq103 
---hits: sq74 
---hits: sq65 
---hits: sq126 
---hits: sq91
---potential parent: sq40 
---potential parent: sq1 
---potential parent: sq8 
---potential parent: sq12 
---potential parent: sq16 
---potential parent: sq17 
---potential parent: sq27 
---potential parent: sq13 
---potential parent: sq31 
---potential parent: sq14 
---potential parent: sq22 
---potential parent: sq25 
---potential parent: sq35 
---potential parent: sq6 
---potential parent: sq10 
---potential parent: sq20 
---potential parent: sq26 
---potential parent: sq38 
---potential parent: sq67 
---potential parent: sq41 
---potential parent: sq5 
---potential parent: sq3 
---potential parent: sq11 
---potential parent: sq21 
---potential parent: sq28 
---potential parent: sq29 
---potential parent: sq32 
---potential parent: sq65 
---potential parent: sq70 
---potential parent: sq73 
---potential parent: sq44 
---potential parent: sq49 
---potential parent: sq52 
---potential parent: sq88 
---potential parent: sq91 
---potential parent: sq19 
---potential parent: sq23 
---potential parent: sq100 
---potential parent: sq46 
---potential parent: sq60 
---potential parent: sq93 
---potential parent: sq98 
---potential parent: sq36 
---potential parent: sq43 
---potential parent: sq56 
---potential parent: sq59 
---potential parent: sq84 
---potential parent: sq86 
---potential parent: sq87 
---potential parent: sq112 
---potential parent: sq113 
---potential parent: sq18 
---potential parent: sq24 
---potential parent: sq42 
---potential parent: sq75 
---potential parent: sq77 
---potential parent: sq79 
---potential parent: sq83 
---potential parent: sq39 
---potential parent: sq53 
---potential parent: sq74 
---potential parent: sq76 
---potential parent: sq92 
---potential parent: sq107 
---potential parent: sq114 
---potential parent: sq137 
---potential parent: sq150 
---potential parent: sq154
------checking: sq40
------relative cooccurence: 1 which is sufficient!
------min avg abundance: 0.173913043478261
------checking: sq1
------relative cooccurence: 1 which is sufficient!
------min avg abundance: 244.391304347826 which is OK!
SETTING sq116 to be an ERROR of sq1

------checking: sq8
------checking: sq12
------checking: sq16
------checking: sq17
------checking: sq27
------checking: sq13
------checking: sq31
------checking: sq14
------checking: sq22
------checking: sq25
------checking: sq35
------checking: sq6
------checking: sq10
------checking: sq20
------checking: sq26
------checking: sq38
------checking: sq67
------checking: sq41
------checking: sq5
------checking: sq3
------checking: sq11
------checking: sq21
------checking: sq28
------checking: sq29
------checking: sq32
------checking: sq65
------checking: sq70
------checking: sq73
------checking: sq44
------checking: sq49
------checking: sq52
------checking: sq88
------checking: sq91
------checking: sq19
------checking: sq23
------checking: sq100
------checking: sq46
------checking: sq60
------checking: sq93
------checking: sq98
------checking: sq36
------checking: sq43
------checking: sq56
------checking: sq59
------checking: sq84
------checking: sq86
------checking: sq87
------checking: sq112
------checking: sq113
------checking: sq18
------checking: sq24
------checking: sq42
------checking: sq75
------checking: sq77
------checking: sq79
------checking: sq83
------checking: sq39
------checking: sq53
------checking: sq74
------checking: sq76
------checking: sq92
------checking: sq107
------checking: sq114
------checking: sq137
------checking: sq150
------checking: sq154
####processing: sq137 #####
---hits: sq154 
---hits: sq53 
---hits: sq180 
---hits: sq46 
---hits: sq6 
---hits: sq73 
---hits: sq179 
---hits: sq176 
---hits: sq168 
---hits: sq44 
---hits: sq26 
---hits: sq20 
---hits: sq10 
---hits: sq113 
---hits: sq86 
---hits: sq28 
---hits: sq177 
---hits: sq166 
---hits: sq100 
---hits: sq93 
---hits: sq88 
---hits: sq84 
---hits: sq167 
---hits: sq112 
---hits: sq32 
---hits: sq3 
---hits: sq150 
---hits: sq128 
---hits: sq21 
---hits: sq5 
---hits: sq31 
---hits: sq159 
---hits: sq108 
---hits: sq97 
---hits: sq95 
---hits: sq81 
---hits: sq29 
---hits: sq19 
---hits: sq11 
---hits: sq143 
---hits: sq106 
---hits: sq52 
---hits: sq8 
---hits: sq114 
---hits: sq103 
---hits: sq74 
---hits: sq65 
---hits: sq126 
---hits: sq91 
---hits: sq165 
---hits: sq155 
---hits: sq133 
---hits: sq130 
---hits: sq125 
---hits: sq102 
---hits: sq66 
---hits: sq63 
---hits: sq43 
---hits: sq42 
---hits: sq39 
---hits: sq36 
---hits: sq24 
---hits: sq22 
---hits: sq1 
---hits: sq90 
---hits: sq16 
---hits: sq156 
---hits: sq151 
---hits: sq147 
---hits: sq122 
---hits: sq120 
---hits: sq119 
---hits: sq116 
---hits: sq110 
---hits: sq107 
---hits: sq105 
---hits: sq101 
---hits: sq96 
---hits: sq94 
---hits: sq87 
---hits: sq83 
---hits: sq79 
---hits: sq77 
---hits: sq76 
---hits: sq75 
---hits: sq60 
---hits: sq59 
---hits: sq56 
---hits: sq49 
---hits: sq41 
---hits: sq38 
---hits: sq35 
---hits: sq34 
---hits: sq27 
---hits: sq25 
---hits: sq17 
---hits: sq14 
---hits: sq13 
---hits: sq12 
---hits: sq70 
---hits: sq178 
---hits: sq163 
---hits: sq153 
---hits: sq152 
---hits: sq135 
---hits: sq134 
---hits: sq127 
---hits: sq121 
---hits: sq118 
---hits: sq98 
---hits: sq92 
---hits: sq67 
---hits: sq40 
---hits: sq33 
---hits: sq85 
---hits: sq187 
---hits: sq186 
---hits: sq172 
---hits: sq171 
---hits: sq157 
---hits: sq138 
---hits: sq23 
---hits: sq162 
---hits: sq175 
---hits: sq173 
---hits: sq160 
---hits: sq158 
---hits: sq149 
---hits: sq146 
---hits: sq145 
---hits: sq144 
---hits: sq142 
---hits: sq141 
---hits: sq140 
---hits: sq124 
---hits: sq123 
---hits: sq117 
---hits: sq109 
---hits: sq99 
---hits: sq57 
---hits: sq132 
---hits: sq183 
---hits: sq174 
---hits: sq161 
---hits: sq131 
---hits: sq129 
---hits: sq139 
---hits: sq184 
---hits: sq18 
---hits: sq104 
---hits: sq136 
---hits: sq68 
---hits: sq45 
---hits: sq185 
---hits: sq181 
---hits: sq182 
---hits: sq170 
---hits: sq164 
---hits: sq80 
---hits: sq71
---potential parent: sq40 
---potential parent: sq1 
---potential parent: sq8 
---potential parent: sq12 
---potential parent: sq16 
---potential parent: sq17 
---potential parent: sq27 
---potential parent: sq13 
---potential parent: sq31 
---potential parent: sq14 
---potential parent: sq22 
---potential parent: sq25 
---potential parent: sq35 
---potential parent: sq6 
---potential parent: sq10 
---potential parent: sq20 
---potential parent: sq26 
---potential parent: sq38 
---potential parent: sq67 
---potential parent: sq41 
---potential parent: sq5 
---potential parent: sq3 
---potential parent: sq11 
---potential parent: sq21 
---potential parent: sq28 
---potential parent: sq29 
---potential parent: sq32 
---potential parent: sq65 
---potential parent: sq70 
---potential parent: sq73 
---potential parent: sq44 
---potential parent: sq49 
---potential parent: sq52 
---potential parent: sq88 
---potential parent: sq91 
---potential parent: sq19 
---potential parent: sq23 
---potential parent: sq100 
---potential parent: sq46 
---potential parent: sq60 
---potential parent: sq93 
---potential parent: sq98 
---potential parent: sq36 
---potential parent: sq43 
---potential parent: sq56 
---potential parent: sq59 
---potential parent: sq84 
---potential parent: sq86 
---potential parent: sq87 
---potential parent: sq112 
---potential parent: sq113 
---potential parent: sq18 
---potential parent: sq24 
---potential parent: sq42 
---potential parent: sq75 
---potential parent: sq77 
---potential parent: sq79 
---potential parent: sq83 
---potential parent: sq39 
---potential parent: sq53 
---potential parent: sq74 
---potential parent: sq76 
---potential parent: sq92 
---potential parent: sq107 
---potential parent: sq114 
---potential parent: sq116 
---potential parent: sq150 
---potential parent: sq154
------checking: sq40
------relative cooccurence: 1 which is sufficient!
------min avg abundance: 0.1875
------checking: sq1
------relative cooccurence: 0.333333333333333
------checking: sq8
------relative cooccurence: 0.333333333333333
------checking: sq12
------relative cooccurence: 0.333333333333333
------checking: sq16
------relative cooccurence: 0.333333333333333
------checking: sq17
------relative cooccurence: 0
------checking: sq27
------relative cooccurence: 0.333333333333333
------checking: sq13
------relative cooccurence: 0.333333333333333
------checking: sq31
------relative cooccurence: 0.333333333333333
------checking: sq14
------relative cooccurence: 0
------checking: sq22
------relative cooccurence: 0
------checking: sq25
------relative cooccurence: 0
------checking: sq35
------relative cooccurence: 0
------checking: sq6
------relative cooccurence: 1 which is sufficient!
------min avg abundance: 152.878787878788 which is OK!
SETTING sq137 to be an ERROR of sq6

------checking: sq10
------checking: sq20
------checking: sq26
------checking: sq38
------checking: sq67
------checking: sq41
------checking: sq5
------checking: sq3
------checking: sq11
------checking: sq21
------checking: sq28
------checking: sq29
------checking: sq32
------checking: sq65
------checking: sq70
------checking: sq73
------checking: sq44
------checking: sq49
------checking: sq52
------checking: sq88
------checking: sq91
------checking: sq19
------checking: sq23
------checking: sq100
------checking: sq46
------checking: sq60
------checking: sq93
------checking: sq98
------checking: sq36
------checking: sq43
------checking: sq56
------checking: sq59
------checking: sq84
------checking: sq86
------checking: sq87
------checking: sq112
------checking: sq113
------checking: sq18
------checking: sq24
------checking: sq42
------checking: sq75
------checking: sq77
------checking: sq79
------checking: sq83
------checking: sq39
------checking: sq53
------checking: sq74
------checking: sq76
------checking: sq92
------checking: sq107
------checking: sq114
------checking: sq116
------checking: sq150
------checking: sq154
####processing: sq150 #####
---hits: sq91 
---hits: sq53 
---hits: sq180 
---hits: sq46 
---hits: sq179 
---hits: sq176 
---hits: sq168 
---hits: sq154 
---hits: sq137 
---hits: sq88 
---hits: sq100 
---hits: sq93 
---hits: sq28 
---hits: sq6 
---hits: sq167 
---hits: sq112 
---hits: sq73 
---hits: sq44 
---hits: sq32 
---hits: sq26 
---hits: sq20 
---hits: sq10 
---hits: sq113 
---hits: sq177 
---hits: sq166 
---hits: sq128 
---hits: sq86 
---hits: sq84 
---hits: sq65 
---hits: sq21 
---hits: sq3 
---hits: sq5 
---hits: sq159 
---hits: sq143 
---hits: sq108 
---hits: sq97 
---hits: sq95 
---hits: sq81 
---hits: sq52 
---hits: sq29 
---hits: sq19 
---hits: sq11 
---hits: sq8 
---hits: sq106 
---hits: sq165 
---hits: sq155 
---hits: sq133 
---hits: sq130 
---hits: sq125 
---hits: sq114 
---hits: sq103 
---hits: sq102 
---hits: sq74 
---hits: sq66 
---hits: sq63 
---hits: sq43 
---hits: sq42 
---hits: sq41 
---hits: sq39 
---hits: sq36 
---hits: sq31 
---hits: sq24 
---hits: sq22 
---hits: sq1 
---hits: sq126 
---hits: sq90 
---hits: sq16 
---hits: sq156 
---hits: sq151 
---hits: sq147 
---hits: sq122 
---hits: sq120 
---hits: sq119 
---hits: sq116 
---hits: sq110 
---hits: sq107 
---hits: sq105 
---hits: sq101 
---hits: sq96 
---hits: sq94 
---hits: sq87 
---hits: sq83 
---hits: sq79 
---hits: sq77 
---hits: sq76 
---hits: sq75 
---hits: sq60 
---hits: sq59 
---hits: sq56 
---hits: sq49 
---hits: sq38 
---hits: sq35 
---hits: sq34 
---hits: sq27 
---hits: sq25 
---hits: sq17 
---hits: sq14 
---hits: sq13 
---hits: sq12 
---hits: sq70 
---hits: sq178 
---hits: sq172 
---hits: sq163 
---hits: sq153 
---hits: sq152 
---hits: sq135 
---hits: sq134 
---hits: sq127 
---hits: sq121 
---hits: sq118 
---hits: sq98 
---hits: sq92 
---hits: sq67 
---hits: sq40 
---hits: sq33 
---hits: sq187 
---hits: sq186 
---hits: sq171 
---hits: sq157 
---hits: sq138 
---hits: sq85 
---hits: sq23 
---hits: sq175 
---hits: sq173 
---hits: sq162 
---hits: sq160 
---hits: sq158 
---hits: sq149 
---hits: sq146 
---hits: sq145 
---hits: sq144 
---hits: sq142 
---hits: sq141 
---hits: sq140 
---hits: sq124 
---hits: sq123 
---hits: sq117 
---hits: sq109 
---hits: sq99 
---hits: sq57 
---hits: sq132 
---hits: sq183 
---hits: sq174 
---hits: sq161 
---hits: sq131 
---hits: sq129 
---hits: sq184 
---hits: sq139 
---hits: sq18 
---hits: sq104 
---hits: sq185 
---hits: sq136 
---hits: sq68 
---hits: sq45 
---hits: sq181 
---hits: sq182 
---hits: sq170 
---hits: sq164 
---hits: sq80 
---hits: sq71
---potential parent: sq40 
---potential parent: sq1 
---potential parent: sq8 
---potential parent: sq12 
---potential parent: sq16 
---potential parent: sq17 
---potential parent: sq27 
---potential parent: sq13 
---potential parent: sq31 
---potential parent: sq14 
---potential parent: sq22 
---potential parent: sq25 
---potential parent: sq35 
---potential parent: sq6 
---potential parent: sq10 
---potential parent: sq20 
---potential parent: sq26 
---potential parent: sq38 
---potential parent: sq67 
---potential parent: sq41 
---potential parent: sq5 
---potential parent: sq3 
---potential parent: sq11 
---potential parent: sq21 
---potential parent: sq28 
---potential parent: sq29 
---potential parent: sq32 
---potential parent: sq65 
---potential parent: sq70 
---potential parent: sq73 
---potential parent: sq44 
---potential parent: sq49 
---potential parent: sq52 
---potential parent: sq88 
---potential parent: sq91 
---potential parent: sq19 
---potential parent: sq23 
---potential parent: sq100 
---potential parent: sq46 
---potential parent: sq60 
---potential parent: sq93 
---potential parent: sq98 
---potential parent: sq36 
---potential parent: sq43 
---potential parent: sq56 
---potential parent: sq59 
---potential parent: sq84 
---potential parent: sq86 
---potential parent: sq87 
---potential parent: sq112 
---potential parent: sq113 
---potential parent: sq18 
---potential parent: sq24 
---potential parent: sq42 
---potential parent: sq75 
---potential parent: sq77 
---potential parent: sq79 
---potential parent: sq83 
---potential parent: sq39 
---potential parent: sq53 
---potential parent: sq74 
---potential parent: sq76 
---potential parent: sq92 
---potential parent: sq107 
---potential parent: sq114 
---potential parent: sq116 
---potential parent: sq137 
---potential parent: sq154
------checking: sq40
------relative cooccurence: 1 which is sufficient!
------min avg abundance: 0.3
------checking: sq1
------relative cooccurence: 0.333333333333333
------checking: sq8
------relative cooccurence: 0.333333333333333
------checking: sq12
------relative cooccurence: 0.333333333333333
------checking: sq16
------relative cooccurence: 0.333333333333333
------checking: sq17
------relative cooccurence: 0
------checking: sq27
------relative cooccurence: 0.333333333333333
------checking: sq13
------relative cooccurence: 0.333333333333333
------checking: sq31
------relative cooccurence: 0.333333333333333
------checking: sq14
------relative cooccurence: 0
------checking: sq22
------relative cooccurence: 0
------checking: sq25
------relative cooccurence: 0
------checking: sq35
------relative cooccurence: 0
------checking: sq6
------relative cooccurence: 1 which is sufficient!
------min avg abundance: 186.851851851852 which is OK!
SETTING sq150 to be an ERROR of sq6

------checking: sq10
------checking: sq20
------checking: sq26
------checking: sq38
------checking: sq67
------checking: sq41
------checking: sq5
------checking: sq3
------checking: sq11
------checking: sq21
------checking: sq28
------checking: sq29
------checking: sq32
------checking: sq65
------checking: sq70
------checking: sq73
------checking: sq44
------checking: sq49
------checking: sq52
------checking: sq88
------checking: sq91
------checking: sq19
------checking: sq23
------checking: sq100
------checking: sq46
------checking: sq60
------checking: sq93
------checking: sq98
------checking: sq36
------checking: sq43
------checking: sq56
------checking: sq59
------checking: sq84
------checking: sq86
------checking: sq87
------checking: sq112
------checking: sq113
------checking: sq18
------checking: sq24
------checking: sq42
------checking: sq75
------checking: sq77
------checking: sq79
------checking: sq83
------checking: sq39
------checking: sq53
------checking: sq74
------checking: sq76
------checking: sq92
------checking: sq107
------checking: sq114
------checking: sq116
------checking: sq137
------checking: sq154
####processing: sq154 #####
---hits: sq137 
---hits: sq53 
---hits: sq180 
---hits: sq46 
---hits: sq86 
---hits: sq179 
---hits: sq176 
---hits: sq168 
---hits: sq73 
---hits: sq93 
---hits: sq6 
---hits: sq28 
---hits: sq88 
---hits: sq44 
---hits: sq26 
---hits: sq20 
---hits: sq10 
---hits: sq167 
---hits: sq113 
---hits: sq112 
---hits: sq32 
---hits: sq150 
---hits: sq177 
---hits: sq166 
---hits: sq100 
---hits: sq84 
---hits: sq128 
---hits: sq21 
---hits: sq3 
---hits: sq8 
---hits: sq5 
---hits: sq143 
---hits: sq52 
---hits: sq159 
---hits: sq108 
---hits: sq97 
---hits: sq95 
---hits: sq81 
---hits: sq29 
---hits: sq19 
---hits: sq11 
---hits: sq165 
---hits: sq155 
---hits: sq133 
---hits: sq130 
---hits: sq125 
---hits: sq106 
---hits: sq102 
---hits: sq66 
---hits: sq63 
---hits: sq43 
---hits: sq42 
---hits: sq39 
---hits: sq36 
---hits: sq31 
---hits: sq24 
---hits: sq22 
---hits: sq1 
---hits: sq90 
---hits: sq16 
---hits: sq114 
---hits: sq103 
---hits: sq91 
---hits: sq74 
---hits: sq65 
---hits: sq156 
---hits: sq151 
---hits: sq147 
---hits: sq126 
---hits: sq122 
---hits: sq120 
---hits: sq119 
---hits: sq116 
---hits: sq110 
---hits: sq107 
---hits: sq105 
---hits: sq101 
---hits: sq96 
---hits: sq94 
---hits: sq87 
---hits: sq83 
---hits: sq79 
---hits: sq77 
---hits: sq76 
---hits: sq75 
---hits: sq60 
---hits: sq59 
---hits: sq56 
---hits: sq49 
---hits: sq41 
---hits: sq38 
---hits: sq35 
---hits: sq34 
---hits: sq27 
---hits: sq25 
---hits: sq17 
---hits: sq14 
---hits: sq13 
---hits: sq12 
---hits: sq70 
---hits: sq178 
---hits: sq163 
---hits: sq153 
---hits: sq152 
---hits: sq135 
---hits: sq134 
---hits: sq127 
---hits: sq121 
---hits: sq118 
---hits: sq98 
---hits: sq92 
---hits: sq67 
---hits: sq40 
---hits: sq33 
---hits: sq187 
---hits: sq186 
---hits: sq172 
---hits: sq171 
---hits: sq157 
---hits: sq138 
---hits: sq23 
---hits: sq85 
---hits: sq175 
---hits: sq173 
---hits: sq160 
---hits: sq158 
---hits: sq149 
---hits: sq146 
---hits: sq145 
---hits: sq144 
---hits: sq142 
---hits: sq141 
---hits: sq140 
---hits: sq124 
---hits: sq123 
---hits: sq117 
---hits: sq109 
---hits: sq99 
---hits: sq57 
---hits: sq162 
---hits: sq132 
---hits: sq183 
---hits: sq174 
---hits: sq161 
---hits: sq131 
---hits: sq129 
---hits: sq184 
---hits: sq139 
---hits: sq18 
---hits: sq104 
---hits: sq185 
---hits: sq136 
---hits: sq68 
---hits: sq45 
---hits: sq181 
---hits: sq182 
---hits: sq170 
---hits: sq164 
---hits: sq80 
---hits: sq71
---potential parent: sq40 
---potential parent: sq1 
---potential parent: sq8 
---potential parent: sq12 
---potential parent: sq16 
---potential parent: sq17 
---potential parent: sq27 
---potential parent: sq13 
---potential parent: sq31 
---potential parent: sq14 
---potential parent: sq22 
---potential parent: sq25 
---potential parent: sq35 
---potential parent: sq6 
---potential parent: sq10 
---potential parent: sq20 
---potential parent: sq26 
---potential parent: sq38 
---potential parent: sq67 
---potential parent: sq41 
---potential parent: sq5 
---potential parent: sq3 
---potential parent: sq11 
---potential parent: sq21 
---potential parent: sq28 
---potential parent: sq29 
---potential parent: sq32 
---potential parent: sq65 
---potential parent: sq70 
---potential parent: sq73 
---potential parent: sq44 
---potential parent: sq49 
---potential parent: sq52 
---potential parent: sq88 
---potential parent: sq91 
---potential parent: sq19 
---potential parent: sq23 
---potential parent: sq100 
---potential parent: sq46 
---potential parent: sq60 
---potential parent: sq93 
---potential parent: sq98 
---potential parent: sq36 
---potential parent: sq43 
---potential parent: sq56 
---potential parent: sq59 
---potential parent: sq84 
---potential parent: sq86 
---potential parent: sq87 
---potential parent: sq112 
---potential parent: sq113 
---potential parent: sq18 
---potential parent: sq24 
---potential parent: sq42 
---potential parent: sq75 
---potential parent: sq77 
---potential parent: sq79 
---potential parent: sq83 
---potential parent: sq39 
---potential parent: sq53 
---potential parent: sq74 
---potential parent: sq76 
---potential parent: sq92 
---potential parent: sq107 
---potential parent: sq114 
---potential parent: sq116 
---potential parent: sq137 
---potential parent: sq150
------checking: sq40
------relative cooccurence: 1 which is sufficient!
------min avg abundance: 0.193548387096774
------checking: sq1
------relative cooccurence: 0.333333333333333
------checking: sq8
------relative cooccurence: 0.333333333333333
------checking: sq12
------relative cooccurence: 0.333333333333333
------checking: sq16
------relative cooccurence: 0.333333333333333
------checking: sq17
------relative cooccurence: 0
------checking: sq27
------relative cooccurence: 0.333333333333333
------checking: sq13
------relative cooccurence: 0.333333333333333
------checking: sq31
------relative cooccurence: 0.333333333333333
------checking: sq14
------relative cooccurence: 0
------checking: sq22
------relative cooccurence: 0
------checking: sq25
------relative cooccurence: 0
------checking: sq35
------relative cooccurence: 0
------checking: sq6
------relative cooccurence: 1 which is sufficient!
------min avg abundance: 315.3125 which is OK!
SETTING sq154 to be an ERROR of sq6

------checking: sq10
------checking: sq20
------checking: sq26
------checking: sq38
------checking: sq67
------checking: sq41
------checking: sq5
------checking: sq3
------checking: sq11
------checking: sq21
------checking: sq28
------checking: sq29
------checking: sq32
------checking: sq65
------checking: sq70
------checking: sq73
------checking: sq44
------checking: sq49
------checking: sq52
------checking: sq88
------checking: sq91
------checking: sq19
------checking: sq23
------checking: sq100
------checking: sq46
------checking: sq60
------checking: sq93
------checking: sq98
------checking: sq36
------checking: sq43
------checking: sq56
------checking: sq59
------checking: sq84
------checking: sq86
------checking: sq87
------checking: sq112
------checking: sq113
------checking: sq18
------checking: sq24
------checking: sq42
------checking: sq75
------checking: sq77
------checking: sq79
------checking: sq83
------checking: sq39
------checking: sq53
------checking: sq74
------checking: sq76
------checking: sq92
------checking: sq107
------checking: sq114
------checking: sq116
------checking: sq137
------checking: sq150
####processing: sq63 #####
---hits: sq8 
---hits: sq165 
---hits: sq133 
---hits: sq130 
---hits: sq125 
---hits: sq102 
---hits: sq66 
---hits: sq43 
---hits: sq42 
---hits: sq39 
---hits: sq36 
---hits: sq31 
---hits: sq24 
---hits: sq1 
---hits: sq90 
---hits: sq16 
---hits: sq156 
---hits: sq155 
---hits: sq151 
---hits: sq147 
---hits: sq122 
---hits: sq120 
---hits: sq119 
---hits: sq116 
---hits: sq110 
---hits: sq107 
---hits: sq105 
---hits: sq101 
---hits: sq96 
---hits: sq94 
---hits: sq87 
---hits: sq79 
---hits: sq77 
---hits: sq76 
---hits: sq75 
---hits: sq60 
---hits: sq56 
---hits: sq49 
---hits: sq41 
---hits: sq38 
---hits: sq35 
---hits: sq34 
---hits: sq27 
---hits: sq25 
---hits: sq17 
---hits: sq14 
---hits: sq13 
---hits: sq12 
---hits: sq153 
---hits: sq70 
---hits: sq178 
---hits: sq163 
---hits: sq152 
---hits: sq135 
---hits: sq134 
---hits: sq127 
---hits: sq121 
---hits: sq118 
---hits: sq98 
---hits: sq67 
---hits: sq59 
---hits: sq40 
---hits: sq33 
---hits: sq22 
---hits: sq187 
---hits: sq186 
---hits: sq175 
---hits: sq172 
---hits: sq171 
---hits: sq157 
---hits: sq138 
---hits: sq92 
---hits: sq23 
---hits: sq85 
---hits: sq83 
---hits: sq173 
---hits: sq160 
---hits: sq149 
---hits: sq146 
---hits: sq145 
---hits: sq144 
---hits: sq142 
---hits: sq141 
---hits: sq140 
---hits: sq124 
---hits: sq123 
---hits: sq117 
---hits: sq109 
---hits: sq99 
---hits: sq57 
---hits: sq162 
---hits: sq183 
---hits: sq174 
---hits: sq161 
---hits: sq158 
---hits: sq132 
---hits: sq131 
---hits: sq129 
---hits: sq184 
---hits: sq185 
---hits: sq18 
---hits: sq104 
---hits: sq139 
---hits: sq136 
---hits: sq68 
---hits: sq53 
---hits: sq45 
---hits: sq181 
---hits: sq182 
---hits: sq180 
---hits: sq170 
---hits: sq164 
---hits: sq80 
---hits: sq46 
---hits: sq179 
---hits: sq176 
---hits: sq168 
---hits: sq154 
---hits: sq137 
---hits: sq71 
---hits: sq6 
---hits: sq93 
---hits: sq167 
---hits: sq28 
---hits: sq44 
---hits: sq26 
---hits: sq20 
---hits: sq10 
---hits: sq113 
---hits: sq88 
---hits: sq112 
---hits: sq73 
---hits: sq32 
---hits: sq177 
---hits: sq166 
---hits: sq150 
---hits: sq100 
---hits: sq84 
---hits: sq21 
---hits: sq128 
---hits: sq86 
---hits: sq3 
---hits: sq5 
---hits: sq143 
---hits: sq159 
---hits: sq108 
---hits: sq97 
---hits: sq95 
---hits: sq81 
---hits: sq52 
---hits: sq29 
---hits: sq19 
---hits: sq11 
---hits: sq106 
---hits: sq114 
---hits: sq103 
---hits: sq74 
---hits: sq65 
---hits: sq126 
---hits: sq91
---potential parent: sq40 
---potential parent: sq1 
---potential parent: sq8 
---potential parent: sq12 
---potential parent: sq16 
---potential parent: sq17 
---potential parent: sq27 
---potential parent: sq13 
---potential parent: sq31 
---potential parent: sq14 
---potential parent: sq22 
---potential parent: sq25 
---potential parent: sq35 
---potential parent: sq6 
---potential parent: sq10 
---potential parent: sq20 
---potential parent: sq26 
---potential parent: sq38 
---potential parent: sq67 
---potential parent: sq41 
---potential parent: sq5 
---potential parent: sq3 
---potential parent: sq11 
---potential parent: sq21 
---potential parent: sq28 
---potential parent: sq29 
---potential parent: sq32 
---potential parent: sq65 
---potential parent: sq70 
---potential parent: sq73 
---potential parent: sq44 
---potential parent: sq49 
---potential parent: sq52 
---potential parent: sq88 
---potential parent: sq91 
---potential parent: sq19 
---potential parent: sq23 
---potential parent: sq100 
---potential parent: sq46 
---potential parent: sq60 
---potential parent: sq93 
---potential parent: sq98 
---potential parent: sq36 
---potential parent: sq43 
---potential parent: sq56 
---potential parent: sq59 
---potential parent: sq84 
---potential parent: sq86 
---potential parent: sq87 
---potential parent: sq112 
---potential parent: sq113 
---potential parent: sq18 
---potential parent: sq24 
---potential parent: sq42 
---potential parent: sq75 
---potential parent: sq77 
---potential parent: sq79 
---potential parent: sq83 
---potential parent: sq39 
---potential parent: sq53 
---potential parent: sq74 
---potential parent: sq76 
---potential parent: sq92 
---potential parent: sq107 
---potential parent: sq114 
---potential parent: sq116 
---potential parent: sq137 
---potential parent: sq150 
---potential parent: sq154 
---potential parent: sq66 
---potential parent: sq81 
---potential parent: sq85 
---potential parent: sq94 
---potential parent: sq95 
---potential parent: sq97 
---potential parent: sq101 
---potential parent: sq102 
---potential parent: sq103 
---potential parent: sq105 
---potential parent: sq106 
---potential parent: sq108 
---potential parent: sq110 
---potential parent: sq118 
---potential parent: sq126 
---potential parent: sq127 
---potential parent: sq128 
---potential parent: sq143 
---potential parent: sq144
------checking: sq40
------relative cooccurence: 1 which is sufficient!
------min avg abundance: 0.186582809224319
------checking: sq1
------relative cooccurence: 1 which is sufficient!
------min avg abundance: 1.27044025157233 which is OK!
SETTING sq63 to be an ERROR of sq1

------checking: sq8
------checking: sq12
------checking: sq16
------checking: sq17
------checking: sq27
------checking: sq13
------checking: sq31
------checking: sq14
------checking: sq22
------checking: sq25
------checking: sq35
------checking: sq6
------checking: sq10
------checking: sq20
------checking: sq26
------checking: sq38
------checking: sq67
------checking: sq41
------checking: sq5
------checking: sq3
------checking: sq11
------checking: sq21
------checking: sq28
------checking: sq29
------checking: sq32
------checking: sq65
------checking: sq70
------checking: sq73
------checking: sq44
------checking: sq49
------checking: sq52
------checking: sq88
------checking: sq91
------checking: sq19
------checking: sq23
------checking: sq100
------checking: sq46
------checking: sq60
------checking: sq93
------checking: sq98
------checking: sq36
------checking: sq43
------checking: sq56
------checking: sq59
------checking: sq84
------checking: sq86
------checking: sq87
------checking: sq112
------checking: sq113
------checking: sq18
------checking: sq24
------checking: sq42
------checking: sq75
------checking: sq77
------checking: sq79
------checking: sq83
------checking: sq39
------checking: sq53
------checking: sq74
------checking: sq76
------checking: sq92
------checking: sq107
------checking: sq114
------checking: sq116
------checking: sq137
------checking: sq150
------checking: sq154
------checking: sq66
------checking: sq81
------checking: sq85
------checking: sq94
------checking: sq95
------checking: sq97
------checking: sq101
------checking: sq102
------checking: sq103
------checking: sq105
------checking: sq106
------checking: sq108
------checking: sq110
------checking: sq118
------checking: sq126
------checking: sq127
------checking: sq128
------checking: sq143
------checking: sq144
####processing: sq66 #####
---hits: sq49 
---hits: sq8 
---hits: sq165 
---hits: sq133 
---hits: sq130 
---hits: sq125 
---hits: sq102 
---hits: sq63 
---hits: sq43 
---hits: sq42 
---hits: sq39 
---hits: sq36 
---hits: sq31 
---hits: sq24 
---hits: sq1 
---hits: sq90 
---hits: sq16 
---hits: sq156 
---hits: sq155 
---hits: sq151 
---hits: sq147 
---hits: sq122 
---hits: sq120 
---hits: sq119 
---hits: sq116 
---hits: sq110 
---hits: sq107 
---hits: sq105 
---hits: sq101 
---hits: sq96 
---hits: sq94 
---hits: sq87 
---hits: sq79 
---hits: sq77 
---hits: sq76 
---hits: sq75 
---hits: sq60 
---hits: sq56 
---hits: sq41 
---hits: sq38 
---hits: sq35 
---hits: sq34 
---hits: sq27 
---hits: sq25 
---hits: sq17 
---hits: sq14 
---hits: sq13 
---hits: sq12 
---hits: sq70 
---hits: sq178 
---hits: sq163 
---hits: sq152 
---hits: sq135 
---hits: sq134 
---hits: sq127 
---hits: sq121 
---hits: sq118 
---hits: sq98 
---hits: sq67 
---hits: sq59 
---hits: sq40 
---hits: sq33 
---hits: sq153 
---hits: sq22 
---hits: sq187 
---hits: sq186 
---hits: sq172 
---hits: sq171 
---hits: sq157 
---hits: sq138 
---hits: sq92 
---hits: sq23 
---hits: sq85 
---hits: sq83 
---hits: sq175 
---hits: sq173 
---hits: sq160 
---hits: sq149 
---hits: sq146 
---hits: sq145 
---hits: sq144 
---hits: sq142 
---hits: sq141 
---hits: sq140 
---hits: sq124 
---hits: sq123 
---hits: sq117 
---hits: sq109 
---hits: sq99 
---hits: sq57 
---hits: sq162 
---hits: sq183 
---hits: sq174 
---hits: sq161 
---hits: sq158 
---hits: sq132 
---hits: sq131 
---hits: sq129 
---hits: sq184 
---hits: sq80 
---hits: sq18 
---hits: sq104 
---hits: sq185 
---hits: sq139 
---hits: sq136 
---hits: sq71 
---hits: sq68 
---hits: sq53 
---hits: sq45 
---hits: sq181 
---hits: sq182 
---hits: sq180 
---hits: sq170 
---hits: sq164 
---hits: sq46 
---hits: sq179 
---hits: sq176 
---hits: sq168 
---hits: sq154 
---hits: sq137 
---hits: sq6 
---hits: sq93 
---hits: sq167 
---hits: sq28 
---hits: sq44 
---hits: sq26 
---hits: sq20 
---hits: sq10 
---hits: sq113 
---hits: sq88 
---hits: sq112 
---hits: sq73 
---hits: sq32 
---hits: sq177 
---hits: sq166 
---hits: sq150 
---hits: sq100 
---hits: sq84 
---hits: sq21 
---hits: sq128 
---hits: sq86 
---hits: sq3 
---hits: sq5 
---hits: sq143 
---hits: sq159 
---hits: sq108 
---hits: sq97 
---hits: sq95 
---hits: sq81 
---hits: sq52 
---hits: sq29 
---hits: sq19 
---hits: sq11 
---hits: sq106 
---hits: sq114 
---hits: sq103 
---hits: sq74 
---hits: sq65 
---hits: sq126 
---hits: sq91
---potential parent: sq40 
---potential parent: sq1 
---potential parent: sq8 
---potential parent: sq12 
---potential parent: sq16 
---potential parent: sq17 
---potential parent: sq27 
---potential parent: sq13 
---potential parent: sq31 
---potential parent: sq14 
---potential parent: sq22 
---potential parent: sq25 
---potential parent: sq35 
---potential parent: sq6 
---potential parent: sq10 
---potential parent: sq20 
---potential parent: sq26 
---potential parent: sq38 
---potential parent: sq67 
---potential parent: sq41 
---potential parent: sq5 
---potential parent: sq3 
---potential parent: sq11 
---potential parent: sq21 
---potential parent: sq28 
---potential parent: sq29 
---potential parent: sq32 
---potential parent: sq65 
---potential parent: sq70 
---potential parent: sq73 
---potential parent: sq44 
---potential parent: sq49 
---potential parent: sq52 
---potential parent: sq88 
---potential parent: sq91 
---potential parent: sq19 
---potential parent: sq23 
---potential parent: sq100 
---potential parent: sq46 
---potential parent: sq60 
---potential parent: sq93 
---potential parent: sq98 
---potential parent: sq36 
---potential parent: sq43 
---potential parent: sq56 
---potential parent: sq59 
---potential parent: sq84 
---potential parent: sq86 
---potential parent: sq87 
---potential parent: sq112 
---potential parent: sq113 
---potential parent: sq18 
---potential parent: sq24 
---potential parent: sq42 
---potential parent: sq75 
---potential parent: sq77 
---potential parent: sq79 
---potential parent: sq83 
---potential parent: sq39 
---potential parent: sq53 
---potential parent: sq74 
---potential parent: sq76 
---potential parent: sq92 
---potential parent: sq107 
---potential parent: sq114 
---potential parent: sq116 
---potential parent: sq137 
---potential parent: sq150 
---potential parent: sq154 
---potential parent: sq63 
---potential parent: sq81 
---potential parent: sq85 
---potential parent: sq94 
---potential parent: sq95 
---potential parent: sq97 
---potential parent: sq101 
---potential parent: sq102 
---potential parent: sq103 
---potential parent: sq105 
---potential parent: sq106 
---potential parent: sq108 
---potential parent: sq110 
---potential parent: sq118 
---potential parent: sq126 
---potential parent: sq127 
---potential parent: sq128 
---potential parent: sq143 
---potential parent: sq144
------checking: sq40
------relative cooccurence: 1 which is sufficient!
------min avg abundance: 0.191810344827586
------checking: sq1
------relative cooccurence: 1 which is sufficient!
------min avg abundance: 1.30603448275862 which is OK!
SETTING sq66 to be an ERROR of sq1

------checking: sq8
------checking: sq12
------checking: sq16
------checking: sq17
------checking: sq27
------checking: sq13
------checking: sq31
------checking: sq14
------checking: sq22
------checking: sq25
------checking: sq35
------checking: sq6
------checking: sq10
------checking: sq20
------checking: sq26
------checking: sq38
------checking: sq67
------checking: sq41
------checking: sq5
------checking: sq3
------checking: sq11
------checking: sq21
------checking: sq28
------checking: sq29
------checking: sq32
------checking: sq65
------checking: sq70
------checking: sq73
------checking: sq44
------checking: sq49
------checking: sq52
------checking: sq88
------checking: sq91
------checking: sq19
------checking: sq23
------checking: sq100
------checking: sq46
------checking: sq60
------checking: sq93
------checking: sq98
------checking: sq36
------checking: sq43
------checking: sq56
------checking: sq59
------checking: sq84
------checking: sq86
------checking: sq87
------checking: sq112
------checking: sq113
------checking: sq18
------checking: sq24
------checking: sq42
------checking: sq75
------checking: sq77
------checking: sq79
------checking: sq83
------checking: sq39
------checking: sq53
------checking: sq74
------checking: sq76
------checking: sq92
------checking: sq107
------checking: sq114
------checking: sq116
------checking: sq137
------checking: sq150
------checking: sq154
------checking: sq63
------checking: sq81
------checking: sq85
------checking: sq94
------checking: sq95
------checking: sq97
------checking: sq101
------checking: sq102
------checking: sq103
------checking: sq105
------checking: sq106
------checking: sq108
------checking: sq110
------checking: sq118
------checking: sq126
------checking: sq127
------checking: sq128
------checking: sq143
------checking: sq144
####processing: sq81 #####
---hits: sq113 
---hits: sq6 
---hits: sq3 
---hits: sq21 
---hits: sq10 
---hits: sq5 
---hits: sq159 
---hits: sq108 
---hits: sq97 
---hits: sq95 
---hits: sq44 
---hits: sq29 
---hits: sq26 
---hits: sq20 
---hits: sq19 
---hits: sq11 
---hits: sq166 
---hits: sq143 
---hits: sq106 
---hits: sq177 
---hits: sq114 
---hits: sq103 
---hits: sq100 
---hits: sq84 
---hits: sq74 
---hits: sq65 
---hits: sq126 
---hits: sq53 
---hits: sq28 
---hits: sq88 
---hits: sq137 
---hits: sq180 
---hits: sq167 
---hits: sq112 
---hits: sq73 
---hits: sq46 
---hits: sq32 
---hits: sq176 
---hits: sq179 
---hits: sq168 
---hits: sq154 
---hits: sq128 
---hits: sq86 
---hits: sq93 
---hits: sq52 
---hits: sq150 
---hits: sq91 
---hits: sq31 
---hits: sq130 
---hits: sq125 
---hits: sq102 
---hits: sq8 
---hits: sq165 
---hits: sq155 
---hits: sq133 
---hits: sq90 
---hits: sq85 
---hits: sq66 
---hits: sq63 
---hits: sq43 
---hits: sq42 
---hits: sq39 
---hits: sq36 
---hits: sq24 
---hits: sq16 
---hits: sq1 
---hits: sq76 
---hits: sq41 
---hits: sq27 
---hits: sq22 
---hits: sq70 
---hits: sq162 
---hits: sq156 
---hits: sq151 
---hits: sq147 
---hits: sq122 
---hits: sq120 
---hits: sq119 
---hits: sq118 
---hits: sq116 
---hits: sq110 
---hits: sq107 
---hits: sq105 
---hits: sq101 
---hits: sq96 
---hits: sq94 
---hits: sq87 
---hits: sq79 
---hits: sq77 
---hits: sq75 
---hits: sq60 
---hits: sq59 
---hits: sq56 
---hits: sq49 
---hits: sq40 
---hits: sq38 
---hits: sq35 
---hits: sq34 
---hits: sq25 
---hits: sq17 
---hits: sq14 
---hits: sq13 
---hits: sq12 
---hits: sq134 
---hits: sq98 
---hits: sq83 
---hits: sq178 
---hits: sq171 
---hits: sq163 
---hits: sq152 
---hits: sq146 
---hits: sq135 
---hits: sq127 
---hits: sq121 
---hits: sq92 
---hits: sq67 
---hits: sq57 
---hits: sq33 
---hits: sq23 
---hits: sq18 
---hits: sq157 
---hits: sq153 
---hits: sq138 
---hits: sq104 
---hits: sq187 
---hits: sq186 
---hits: sq175 
---hits: sq172 
---hits: sq160 
---hits: sq158 
---hits: sq149 
---hits: sq145 
---hits: sq142 
---hits: sq141 
---hits: sq140 
---hits: sq139 
---hits: sq136 
---hits: sq124 
---hits: sq123 
---hits: sq117 
---hits: sq109 
---hits: sq99 
---hits: sq68 
---hits: sq45 
---hits: sq181 
---hits: sq132 
---hits: sq183 
---hits: sq182 
---hits: sq174 
---hits: sq173 
---hits: sq170 
---hits: sq164 
---hits: sq161 
---hits: sq144 
---hits: sq129 
---hits: sq80 
---hits: sq184 
---hits: sq131 
---hits: sq71 
---hits: sq185
---potential parent: sq40 
---potential parent: sq1 
---potential parent: sq8 
---potential parent: sq12 
---potential parent: sq16 
---potential parent: sq17 
---potential parent: sq27 
---potential parent: sq13 
---potential parent: sq31 
---potential parent: sq14 
---potential parent: sq22 
---potential parent: sq25 
---potential parent: sq35 
---potential parent: sq6 
---potential parent: sq10 
---potential parent: sq20 
---potential parent: sq26 
---potential parent: sq38 
---potential parent: sq67 
---potential parent: sq41 
---potential parent: sq5 
---potential parent: sq3 
---potential parent: sq11 
---potential parent: sq21 
---potential parent: sq28 
---potential parent: sq29 
---potential parent: sq32 
---potential parent: sq65 
---potential parent: sq70 
---potential parent: sq73 
---potential parent: sq44 
---potential parent: sq49 
---potential parent: sq52 
---potential parent: sq88 
---potential parent: sq91 
---potential parent: sq19 
---potential parent: sq23 
---potential parent: sq100 
---potential parent: sq46 
---potential parent: sq60 
---potential parent: sq93 
---potential parent: sq98 
---potential parent: sq36 
---potential parent: sq43 
---potential parent: sq56 
---potential parent: sq59 
---potential parent: sq84 
---potential parent: sq86 
---potential parent: sq87 
---potential parent: sq112 
---potential parent: sq113 
---potential parent: sq18 
---potential parent: sq24 
---potential parent: sq42 
---potential parent: sq75 
---potential parent: sq77 
---potential parent: sq79 
---potential parent: sq83 
---potential parent: sq39 
---potential parent: sq53 
---potential parent: sq74 
---potential parent: sq76 
---potential parent: sq92 
---potential parent: sq107 
---potential parent: sq114 
---potential parent: sq116 
---potential parent: sq137 
---potential parent: sq150 
---potential parent: sq154 
---potential parent: sq63 
---potential parent: sq66 
---potential parent: sq85 
---potential parent: sq94 
---potential parent: sq95 
---potential parent: sq97 
---potential parent: sq101 
---potential parent: sq102 
---potential parent: sq103 
---potential parent: sq105 
---potential parent: sq106 
---potential parent: sq108 
---potential parent: sq110 
---potential parent: sq118 
---potential parent: sq126 
---potential parent: sq127 
---potential parent: sq128 
---potential parent: sq143 
---potential parent: sq144
------checking: sq40
------relative cooccurence: 0
------checking: sq1
------relative cooccurence: 0
------checking: sq8
------relative cooccurence: 0
------checking: sq12
------relative cooccurence: 0
------checking: sq16
------relative cooccurence: 0
------checking: sq17
------relative cooccurence: 0
------checking: sq27
------relative cooccurence: 0
------checking: sq13
------relative cooccurence: 0
------checking: sq31
------relative cooccurence: 0
------checking: sq14
------relative cooccurence: 0
------checking: sq22
------relative cooccurence: 0
------checking: sq25
------relative cooccurence: 0
------checking: sq35
------relative cooccurence: 0
------checking: sq6
------relative cooccurence: 0
------checking: sq10
------relative cooccurence: 0
------checking: sq20
------relative cooccurence: 0
------checking: sq26
------relative cooccurence: 0
------checking: sq38
------relative cooccurence: 0
------checking: sq67
------relative cooccurence: 0
------checking: sq41
------relative cooccurence: 0
------checking: sq5
------relative cooccurence: 1 which is sufficient!
------min avg abundance: 16.6422764227642 which is OK!
SETTING sq81 to be an ERROR of sq5

------checking: sq3
------checking: sq11
------checking: sq21
------checking: sq28
------checking: sq29
------checking: sq32
------checking: sq65
------checking: sq70
------checking: sq73
------checking: sq44
------checking: sq49
------checking: sq52
------checking: sq88
------checking: sq91
------checking: sq19
------checking: sq23
------checking: sq100
------checking: sq46
------checking: sq60
------checking: sq93
------checking: sq98
------checking: sq36
------checking: sq43
------checking: sq56
------checking: sq59
------checking: sq84
------checking: sq86
------checking: sq87
------checking: sq112
------checking: sq113
------checking: sq18
------checking: sq24
------checking: sq42
------checking: sq75
------checking: sq77
------checking: sq79
------checking: sq83
------checking: sq39
------checking: sq53
------checking: sq74
------checking: sq76
------checking: sq92
------checking: sq107
------checking: sq114
------checking: sq116
------checking: sq137
------checking: sq150
------checking: sq154
------checking: sq63
------checking: sq66
------checking: sq85
------checking: sq94
------checking: sq95
------checking: sq97
------checking: sq101
------checking: sq102
------checking: sq103
------checking: sq105
------checking: sq106
------checking: sq108
------checking: sq110
------checking: sq118
------checking: sq126
------checking: sq127
------checking: sq128
------checking: sq143
------checking: sq144
####processing: sq85 #####
---hits: sq90 
---hits: sq16 
---hits: sq1 
---hits: sq27 
---hits: sq70 
---hits: sq41 
---hits: sq162 
---hits: sq155 
---hits: sq151 
---hits: sq147 
---hits: sq130 
---hits: sq125 
---hits: sq119 
---hits: sq116 
---hits: sq107 
---hits: sq105 
---hits: sq102 
---hits: sq101 
---hits: sq96 
---hits: sq87 
---hits: sq79 
---hits: sq77 
---hits: sq75 
---hits: sq60 
---hits: sq56 
---hits: sq49 
---hits: sq38 
---hits: sq35 
---hits: sq25 
---hits: sq17 
---hits: sq14 
---hits: sq13 
---hits: sq12 
---hits: sq8 
---hits: sq98 
---hits: sq31 
---hits: sq178 
---hits: sq165 
---hits: sq135 
---hits: sq133 
---hits: sq127 
---hits: sq121 
---hits: sq118 
---hits: sq67 
---hits: sq66 
---hits: sq63 
---hits: sq59 
---hits: sq43 
---hits: sq42 
---hits: sq39 
---hits: sq36 
---hits: sq24 
---hits: sq157 
---hits: sq138 
---hits: sq76 
---hits: sq22 
---hits: sq171 
---hits: sq156 
---hits: sq122 
---hits: sq120 
---hits: sq110 
---hits: sq94 
---hits: sq34 
---hits: sq134 
---hits: sq83 
---hits: sq163 
---hits: sq152 
---hits: sq40 
---hits: sq33 
---hits: sq153 
---hits: sq187 
---hits: sq186 
---hits: sq172 
---hits: sq146 
---hits: sq92 
---hits: sq57 
---hits: sq23 
---hits: sq18 
---hits: sq104 
---hits: sq175 
---hits: sq173 
---hits: sq160 
---hits: sq149 
---hits: sq145 
---hits: sq144 
---hits: sq142 
---hits: sq141 
---hits: sq140 
---hits: sq139 
---hits: sq136 
---hits: sq124 
---hits: sq123 
---hits: sq117 
---hits: sq109 
---hits: sq99 
---hits: sq68 
---hits: sq45 
---hits: sq181 
---hits: sq132 
---hits: sq131 
---hits: sq183 
---hits: sq182 
---hits: sq174 
---hits: sq170 
---hits: sq164 
---hits: sq161 
---hits: sq158 
---hits: sq129 
---hits: sq80 
---hits: sq184 
---hits: sq71 
---hits: sq185 
---hits: sq167 
---hits: sq53 
---hits: sq28 
---hits: sq88 
---hits: sq180 
---hits: sq112 
---hits: sq73 
---hits: sq46 
---hits: sq32 
---hits: sq176 
---hits: sq137 
---hits: sq21 
---hits: sq179 
---hits: sq168 
---hits: sq154 
---hits: sq128 
---hits: sq86 
---hits: sq6 
---hits: sq3 
---hits: sq10 
---hits: sq5 
---hits: sq143 
---hits: sq159 
---hits: sq113 
---hits: sq108 
---hits: sq97 
---hits: sq95 
---hits: sq93 
---hits: sq81 
---hits: sq52 
---hits: sq44 
---hits: sq29 
---hits: sq26 
---hits: sq20 
---hits: sq19 
---hits: sq11 
---hits: sq166 
---hits: sq106 
---hits: sq177 
---hits: sq114 
---hits: sq103 
---hits: sq100 
---hits: sq84 
---hits: sq74 
---hits: sq65 
---hits: sq150 
---hits: sq126 
---hits: sq91
---potential parent: sq40 
---potential parent: sq1 
---potential parent: sq8 
---potential parent: sq12 
---potential parent: sq16 
---potential parent: sq17 
---potential parent: sq27 
---potential parent: sq13 
---potential parent: sq31 
---potential parent: sq14 
---potential parent: sq22 
---potential parent: sq25 
---potential parent: sq35 
---potential parent: sq6 
---potential parent: sq10 
---potential parent: sq20 
---potential parent: sq26 
---potential parent: sq38 
---potential parent: sq67 
---potential parent: sq41 
---potential parent: sq5 
---potential parent: sq3 
---potential parent: sq11 
---potential parent: sq21 
---potential parent: sq28 
---potential parent: sq29 
---potential parent: sq32 
---potential parent: sq65 
---potential parent: sq70 
---potential parent: sq73 
---potential parent: sq44 
---potential parent: sq49 
---potential parent: sq52 
---potential parent: sq88 
---potential parent: sq91 
---potential parent: sq19 
---potential parent: sq23 
---potential parent: sq100 
---potential parent: sq46 
---potential parent: sq60 
---potential parent: sq93 
---potential parent: sq98 
---potential parent: sq36 
---potential parent: sq43 
---potential parent: sq56 
---potential parent: sq59 
---potential parent: sq84 
---potential parent: sq86 
---potential parent: sq87 
---potential parent: sq112 
---potential parent: sq113 
---potential parent: sq18 
---potential parent: sq24 
---potential parent: sq42 
---potential parent: sq75 
---potential parent: sq77 
---potential parent: sq79 
---potential parent: sq83 
---potential parent: sq39 
---potential parent: sq53 
---potential parent: sq74 
---potential parent: sq76 
---potential parent: sq92 
---potential parent: sq107 
---potential parent: sq114 
---potential parent: sq116 
---potential parent: sq137 
---potential parent: sq150 
---potential parent: sq154 
---potential parent: sq63 
---potential parent: sq66 
---potential parent: sq81 
---potential parent: sq94 
---potential parent: sq95 
---potential parent: sq97 
---potential parent: sq101 
---potential parent: sq102 
---potential parent: sq103 
---potential parent: sq105 
---potential parent: sq106 
---potential parent: sq108 
---potential parent: sq110 
---potential parent: sq118 
---potential parent: sq126 
---potential parent: sq127 
---potential parent: sq128 
---potential parent: sq143 
---potential parent: sq144
------checking: sq40
------relative cooccurence: 0
------checking: sq1
------relative cooccurence: 0
------checking: sq8
------relative cooccurence: 0
------checking: sq12
------relative cooccurence: 0
------checking: sq16
------relative cooccurence: 0
------checking: sq17
------relative cooccurence: 0
------checking: sq27
------relative cooccurence: 0
------checking: sq13
------relative cooccurence: 0
------checking: sq31
------relative cooccurence: 0
------checking: sq14
------relative cooccurence: 0
------checking: sq22
------relative cooccurence: 0
------checking: sq25
------relative cooccurence: 0
------checking: sq35
------relative cooccurence: 0
------checking: sq6
------relative cooccurence: 0
------checking: sq10
------relative cooccurence: 0
------checking: sq20
------relative cooccurence: 0
------checking: sq26
------relative cooccurence: 0
------checking: sq38
------relative cooccurence: 0
------checking: sq67
------relative cooccurence: 0
------checking: sq41
------relative cooccurence: 0
------checking: sq5
------relative cooccurence: 0.5
------checking: sq3
------relative cooccurence: 0
------checking: sq11
------relative cooccurence: 0
------checking: sq21
------relative cooccurence: 0
------checking: sq28
------relative cooccurence: 0
------checking: sq29
------relative cooccurence: 0
------checking: sq32
------relative cooccurence: 0
------checking: sq65
------relative cooccurence: 0
------checking: sq70
------relative cooccurence: 0
------checking: sq73
------relative cooccurence: 0
------checking: sq44
------relative cooccurence: 0
------checking: sq49
------relative cooccurence: 0
------checking: sq52
------relative cooccurence: 0
------checking: sq88
------relative cooccurence: 0
------checking: sq91
------relative cooccurence: 0
------checking: sq19
------relative cooccurence: 0
------checking: sq23
------relative cooccurence: 0
------checking: sq100
------relative cooccurence: 0
------checking: sq46
------relative cooccurence: 0
------checking: sq60
------relative cooccurence: 0
------checking: sq93
------relative cooccurence: 0
------checking: sq98
------relative cooccurence: 0
------checking: sq36
------relative cooccurence: 0
------checking: sq43
------relative cooccurence: 0
------checking: sq56
------relative cooccurence: 0
------checking: sq59
------relative cooccurence: 0
------checking: sq84
------relative cooccurence: 0
------checking: sq86
------relative cooccurence: 0
------checking: sq87
------relative cooccurence: 0
------checking: sq112
------relative cooccurence: 0
------checking: sq113
------relative cooccurence: 0
------checking: sq18
------relative cooccurence: 1 which is sufficient!
------min avg abundance: 0.378181818181818
------checking: sq24
------relative cooccurence: 0
------checking: sq42
------relative cooccurence: 0
------checking: sq75
------relative cooccurence: 0
------checking: sq77
------relative cooccurence: 0
------checking: sq79
------relative cooccurence: 0
------checking: sq83
------relative cooccurence: 0
------checking: sq39
------relative cooccurence: 0
------checking: sq53
------relative cooccurence: 0
------checking: sq74
------relative cooccurence: 0
------checking: sq76
------relative cooccurence: 0
------checking: sq92
------relative cooccurence: 0
------checking: sq107
------relative cooccurence: 0
------checking: sq114
------relative cooccurence: 0
------checking: sq116
------relative cooccurence: 0
------checking: sq137
------relative cooccurence: 0
------checking: sq150
------relative cooccurence: 0
------checking: sq154
------relative cooccurence: 0
------checking: sq63
------relative cooccurence: 0
------checking: sq66
------relative cooccurence: 0
------checking: sq81
------relative cooccurence: 0
------checking: sq94
------relative cooccurence: 0
------checking: sq95
------relative cooccurence: 0
------checking: sq97
------relative cooccurence: 0
------checking: sq101
------relative cooccurence: 0
------checking: sq102
------relative cooccurence: 0
------checking: sq103
------relative cooccurence: 0
------checking: sq105
------relative cooccurence: 0
------checking: sq106
------relative cooccurence: 0
------checking: sq108
------relative cooccurence: 0
------checking: sq110
------relative cooccurence: 0
------checking: sq118
------relative cooccurence: 0
------checking: sq126
------relative cooccurence: 0
------checking: sq127
------relative cooccurence: 0
------checking: sq128
------relative cooccurence: 0
------checking: sq143
------relative cooccurence: 0
------checking: sq144
------relative cooccurence: 0
No parent found!

####processing: sq94 #####
---hits: sq8 
---hits: sq165 
---hits: sq133 
---hits: sq130 
---hits: sq125 
---hits: sq102 
---hits: sq66 
---hits: sq63 
---hits: sq43 
---hits: sq42 
---hits: sq39 
---hits: sq36 
---hits: sq31 
---hits: sq24 
---hits: sq1 
---hits: sq90 
---hits: sq16 
---hits: sq156 
---hits: sq155 
---hits: sq151 
---hits: sq147 
---hits: sq122 
---hits: sq120 
---hits: sq119 
---hits: sq116 
---hits: sq110 
---hits: sq107 
---hits: sq105 
---hits: sq101 
---hits: sq96 
---hits: sq87 
---hits: sq79 
---hits: sq77 
---hits: sq76 
---hits: sq75 
---hits: sq60 
---hits: sq56 
---hits: sq49 
---hits: sq41 
---hits: sq38 
---hits: sq35 
---hits: sq34 
---hits: sq27 
---hits: sq25 
---hits: sq17 
---hits: sq14 
---hits: sq13 
---hits: sq12 
---hits: sq70 
---hits: sq178 
---hits: sq163 
---hits: sq152 
---hits: sq144 
---hits: sq135 
---hits: sq134 
---hits: sq127 
---hits: sq121 
---hits: sq118 
---hits: sq98 
---hits: sq67 
---hits: sq59 
---hits: sq40 
---hits: sq33 
---hits: sq153 
---hits: sq22 
---hits: sq187 
---hits: sq186 
---hits: sq172 
---hits: sq171 
---hits: sq157 
---hits: sq138 
---hits: sq92 
---hits: sq23 
---hits: sq85 
---hits: sq83 
---hits: sq175 
---hits: sq173 
---hits: sq160 
---hits: sq149 
---hits: sq146 
---hits: sq145 
---hits: sq142 
---hits: sq141 
---hits: sq140 
---hits: sq124 
---hits: sq123 
---hits: sq117 
---hits: sq109 
---hits: sq99 
---hits: sq57 
---hits: sq162 
---hits: sq183 
---hits: sq174 
---hits: sq161 
---hits: sq158 
---hits: sq132 
---hits: sq131 
---hits: sq129 
---hits: sq184 
---hits: sq18 
---hits: sq104 
---hits: sq185 
---hits: sq139 
---hits: sq136 
---hits: sq68 
---hits: sq53 
---hits: sq45 
---hits: sq181 
---hits: sq182 
---hits: sq180 
---hits: sq170 
---hits: sq164 
---hits: sq80 
---hits: sq46 
---hits: sq179 
---hits: sq176 
---hits: sq168 
---hits: sq154 
---hits: sq137 
---hits: sq71 
---hits: sq6 
---hits: sq93 
---hits: sq167 
---hits: sq28 
---hits: sq44 
---hits: sq26 
---hits: sq20 
---hits: sq10 
---hits: sq113 
---hits: sq88 
---hits: sq112 
---hits: sq73 
---hits: sq32 
---hits: sq177 
---hits: sq166 
---hits: sq150 
---hits: sq100 
---hits: sq84 
---hits: sq21 
---hits: sq128 
---hits: sq86 
---hits: sq3 
---hits: sq5 
---hits: sq143 
---hits: sq159 
---hits: sq108 
---hits: sq97 
---hits: sq95 
---hits: sq81 
---hits: sq52 
---hits: sq29 
---hits: sq19 
---hits: sq11 
---hits: sq106 
---hits: sq114 
---hits: sq103 
---hits: sq74 
---hits: sq65 
---hits: sq126 
---hits: sq91
---potential parent: sq40 
---potential parent: sq1 
---potential parent: sq8 
---potential parent: sq12 
---potential parent: sq16 
---potential parent: sq17 
---potential parent: sq27 
---potential parent: sq13 
---potential parent: sq31 
---potential parent: sq14 
---potential parent: sq22 
---potential parent: sq25 
---potential parent: sq35 
---potential parent: sq6 
---potential parent: sq10 
---potential parent: sq20 
---potential parent: sq26 
---potential parent: sq38 
---potential parent: sq67 
---potential parent: sq41 
---potential parent: sq5 
---potential parent: sq3 
---potential parent: sq11 
---potential parent: sq21 
---potential parent: sq28 
---potential parent: sq29 
---potential parent: sq32 
---potential parent: sq65 
---potential parent: sq70 
---potential parent: sq73 
---potential parent: sq44 
---potential parent: sq49 
---potential parent: sq52 
---potential parent: sq88 
---potential parent: sq91 
---potential parent: sq19 
---potential parent: sq23 
---potential parent: sq100 
---potential parent: sq46 
---potential parent: sq60 
---potential parent: sq93 
---potential parent: sq98 
---potential parent: sq36 
---potential parent: sq43 
---potential parent: sq56 
---potential parent: sq59 
---potential parent: sq84 
---potential parent: sq86 
---potential parent: sq87 
---potential parent: sq112 
---potential parent: sq113 
---potential parent: sq18 
---potential parent: sq24 
---potential parent: sq42 
---potential parent: sq75 
---potential parent: sq77 
---potential parent: sq79 
---potential parent: sq83 
---potential parent: sq39 
---potential parent: sq53 
---potential parent: sq74 
---potential parent: sq76 
---potential parent: sq92 
---potential parent: sq107 
---potential parent: sq114 
---potential parent: sq116 
---potential parent: sq137 
---potential parent: sq150 
---potential parent: sq154 
---potential parent: sq63 
---potential parent: sq66 
---potential parent: sq81 
---potential parent: sq85 
---potential parent: sq95 
---potential parent: sq97 
---potential parent: sq101 
---potential parent: sq102 
---potential parent: sq103 
---potential parent: sq105 
---potential parent: sq106 
---potential parent: sq108 
---potential parent: sq110 
---potential parent: sq118 
---potential parent: sq126 
---potential parent: sq127 
---potential parent: sq128 
---potential parent: sq143 
---potential parent: sq144
------checking: sq40
------relative cooccurence: 1 which is sufficient!
------min avg abundance: 0.393805309734513
------checking: sq1
------relative cooccurence: 1 which is sufficient!
------min avg abundance: 2.68141592920354 which is OK!
SETTING sq94 to be an ERROR of sq1

------checking: sq8
------checking: sq12
------checking: sq16
------checking: sq17
------checking: sq27
------checking: sq13
------checking: sq31
------checking: sq14
------checking: sq22
------checking: sq25
------checking: sq35
------checking: sq6
------checking: sq10
------checking: sq20
------checking: sq26
------checking: sq38
------checking: sq67
------checking: sq41
------checking: sq5
------checking: sq3
------checking: sq11
------checking: sq21
------checking: sq28
------checking: sq29
------checking: sq32
------checking: sq65
------checking: sq70
------checking: sq73
------checking: sq44
------checking: sq49
------checking: sq52
------checking: sq88
------checking: sq91
------checking: sq19
------checking: sq23
------checking: sq100
------checking: sq46
------checking: sq60
------checking: sq93
------checking: sq98
------checking: sq36
------checking: sq43
------checking: sq56
------checking: sq59
------checking: sq84
------checking: sq86
------checking: sq87
------checking: sq112
------checking: sq113
------checking: sq18
------checking: sq24
------checking: sq42
------checking: sq75
------checking: sq77
------checking: sq79
------checking: sq83
------checking: sq39
------checking: sq53
------checking: sq74
------checking: sq76
------checking: sq92
------checking: sq107
------checking: sq114
------checking: sq116
------checking: sq137
------checking: sq150
------checking: sq154
------checking: sq63
------checking: sq66
------checking: sq81
------checking: sq85
------checking: sq95
------checking: sq97
------checking: sq101
------checking: sq102
------checking: sq103
------checking: sq105
------checking: sq106
------checking: sq108
------checking: sq110
------checking: sq118
------checking: sq126
------checking: sq127
------checking: sq128
------checking: sq143
------checking: sq144
####processing: sq95 #####
---hits: sq6 
---hits: sq3 
---hits: sq21 
---hits: sq10 
---hits: sq5 
---hits: sq159 
---hits: sq113 
---hits: sq108 
---hits: sq97 
---hits: sq81 
---hits: sq44 
---hits: sq29 
---hits: sq26 
---hits: sq20 
---hits: sq19 
---hits: sq11 
---hits: sq166 
---hits: sq143 
---hits: sq106 
---hits: sq177 
---hits: sq114 
---hits: sq103 
---hits: sq100 
---hits: sq84 
---hits: sq74 
---hits: sq65 
---hits: sq126 
---hits: sq53 
---hits: sq28 
---hits: sq88 
---hits: sq137 
---hits: sq180 
---hits: sq167 
---hits: sq112 
---hits: sq73 
---hits: sq46 
---hits: sq32 
---hits: sq176 
---hits: sq179 
---hits: sq168 
---hits: sq154 
---hits: sq128 
---hits: sq86 
---hits: sq93 
---hits: sq52 
---hits: sq150 
---hits: sq91 
---hits: sq31 
---hits: sq130 
---hits: sq125 
---hits: sq102 
---hits: sq8 
---hits: sq165 
---hits: sq155 
---hits: sq133 
---hits: sq90 
---hits: sq85 
---hits: sq66 
---hits: sq63 
---hits: sq43 
---hits: sq42 
---hits: sq39 
---hits: sq36 
---hits: sq24 
---hits: sq16 
---hits: sq1 
---hits: sq76 
---hits: sq41 
---hits: sq27 
---hits: sq22 
---hits: sq70 
---hits: sq162 
---hits: sq156 
---hits: sq151 
---hits: sq147 
---hits: sq122 
---hits: sq120 
---hits: sq119 
---hits: sq116 
---hits: sq110 
---hits: sq107 
---hits: sq105 
---hits: sq101 
---hits: sq96 
---hits: sq94 
---hits: sq87 
---hits: sq79 
---hits: sq77 
---hits: sq75 
---hits: sq60 
---hits: sq59 
---hits: sq56 
---hits: sq49 
---hits: sq40 
---hits: sq38 
---hits: sq35 
---hits: sq34 
---hits: sq25 
---hits: sq17 
---hits: sq14 
---hits: sq13 
---hits: sq12 
---hits: sq134 
---hits: sq98 
---hits: sq83 
---hits: sq178 
---hits: sq163 
---hits: sq152 
---hits: sq146 
---hits: sq135 
---hits: sq127 
---hits: sq121 
---hits: sq118 
---hits: sq92 
---hits: sq67 
---hits: sq57 
---hits: sq33 
---hits: sq23 
---hits: sq18 
---hits: sq157 
---hits: sq153 
---hits: sq138 
---hits: sq104 
---hits: sq187 
---hits: sq186 
---hits: sq175 
---hits: sq172 
---hits: sq171 
---hits: sq160 
---hits: sq158 
---hits: sq149 
---hits: sq145 
---hits: sq142 
---hits: sq141 
---hits: sq140 
---hits: sq139 
---hits: sq136 
---hits: sq124 
---hits: sq123 
---hits: sq117 
---hits: sq109 
---hits: sq99 
---hits: sq68 
---hits: sq45 
---hits: sq181 
---hits: sq132 
---hits: sq183 
---hits: sq182 
---hits: sq174 
---hits: sq173 
---hits: sq170 
---hits: sq164 
---hits: sq161 
---hits: sq144 
---hits: sq129 
---hits: sq80 
---hits: sq184 
---hits: sq131 
---hits: sq71 
---hits: sq185
---potential parent: sq40 
---potential parent: sq1 
---potential parent: sq8 
---potential parent: sq12 
---potential parent: sq16 
---potential parent: sq17 
---potential parent: sq27 
---potential parent: sq13 
---potential parent: sq31 
---potential parent: sq14 
---potential parent: sq22 
---potential parent: sq25 
---potential parent: sq35 
---potential parent: sq6 
---potential parent: sq10 
---potential parent: sq20 
---potential parent: sq26 
---potential parent: sq38 
---potential parent: sq67 
---potential parent: sq41 
---potential parent: sq5 
---potential parent: sq3 
---potential parent: sq11 
---potential parent: sq21 
---potential parent: sq28 
---potential parent: sq29 
---potential parent: sq32 
---potential parent: sq65 
---potential parent: sq70 
---potential parent: sq73 
---potential parent: sq44 
---potential parent: sq49 
---potential parent: sq52 
---potential parent: sq88 
---potential parent: sq91 
---potential parent: sq19 
---potential parent: sq23 
---potential parent: sq100 
---potential parent: sq46 
---potential parent: sq60 
---potential parent: sq93 
---potential parent: sq98 
---potential parent: sq36 
---potential parent: sq43 
---potential parent: sq56 
---potential parent: sq59 
---potential parent: sq84 
---potential parent: sq86 
---potential parent: sq87 
---potential parent: sq112 
---potential parent: sq113 
---potential parent: sq18 
---potential parent: sq24 
---potential parent: sq42 
---potential parent: sq75 
---potential parent: sq77 
---potential parent: sq79 
---potential parent: sq83 
---potential parent: sq39 
---potential parent: sq53 
---potential parent: sq74 
---potential parent: sq76 
---potential parent: sq92 
---potential parent: sq107 
---potential parent: sq114 
---potential parent: sq116 
---potential parent: sq137 
---potential parent: sq150 
---potential parent: sq154 
---potential parent: sq63 
---potential parent: sq66 
---potential parent: sq81 
---potential parent: sq85 
---potential parent: sq94 
---potential parent: sq97 
---potential parent: sq101 
---potential parent: sq102 
---potential parent: sq103 
---potential parent: sq105 
---potential parent: sq106 
---potential parent: sq108 
---potential parent: sq110 
---potential parent: sq118 
---potential parent: sq126 
---potential parent: sq127 
---potential parent: sq128 
---potential parent: sq143 
---potential parent: sq144
------checking: sq40
------relative cooccurence: 0
------checking: sq1
------relative cooccurence: 0
------checking: sq8
------relative cooccurence: 0
------checking: sq12
------relative cooccurence: 0
------checking: sq16
------relative cooccurence: 0
------checking: sq17
------relative cooccurence: 0
------checking: sq27
------relative cooccurence: 0
------checking: sq13
------relative cooccurence: 0
------checking: sq31
------relative cooccurence: 0
------checking: sq14
------relative cooccurence: 0
------checking: sq22
------relative cooccurence: 0
------checking: sq25
------relative cooccurence: 0
------checking: sq35
------relative cooccurence: 0
------checking: sq6
------relative cooccurence: 0
------checking: sq10
------relative cooccurence: 0
------checking: sq20
------relative cooccurence: 0
------checking: sq26
------relative cooccurence: 0
------checking: sq38
------relative cooccurence: 0
------checking: sq67
------relative cooccurence: 0
------checking: sq41
------relative cooccurence: 0
------checking: sq5
------relative cooccurence: 1 which is sufficient!
------min avg abundance: 20.3084112149533 which is OK!
SETTING sq95 to be an ERROR of sq5

------checking: sq3
[truncated: 892,050 more chars]
