# Supplementary material for: Exploring mechanisms that affect coral cooperation: symbiont transmission mode, cell density and community composition
Source: PeerJ. 2018 Dec 3;6:e6047. doi: 10.7717/peerj.6047 (PMC6282938; doi:10.7717/peerj.6047)
Supplement: Supplemental Information 2 — This file is for review only. [file peerj-06-6047-s002.zip › SupplementaryDataFiles/match_list.txt]

sq1	sq1	100.000
sq1	sq90	100.000
sq1	sq16	100.000
sq1	sq155	99.660
sq1	sq151	99.660
sq1	sq147	99.660
sq1	sq119	99.660
sq1	sq116	99.660
sq1	sq107	99.660
sq1	sq105	99.660
sq1	sq101	99.660
sq1	sq96	99.660
sq1	sq87	99.660
sq1	sq79	99.660
sq1	sq77	99.660
sq1	sq75	99.660
sq1	sq60	99.660
sq1	sq56	99.660
sq1	sq49	99.660
sq1	sq41	99.660
sq1	sq38	99.660
sq1	sq35	99.660
sq1	sq27	99.660
sq1	sq25	99.660
sq1	sq17	99.660
sq1	sq14	99.660
sq1	sq13	99.660
sq1	sq12	99.660
sq1	sq8	99.660
sq1	sq70	100.000
sq1	sq178	99.320
sq1	sq165	99.320
sq1	sq135	99.320
sq1	sq133	99.320
sq1	sq130	99.320
sq1	sq127	99.320
sq1	sq125	99.656
sq1	sq121	99.320
sq1	sq118	99.320
sq1	sq102	99.320
sq1	sq98	99.320
sq1	sq67	99.320
sq1	sq66	99.320
sq1	sq63	99.320
sq1	sq59	99.320
sq1	sq43	99.320
sq1	sq42	99.320
sq1	sq39	99.320
sq1	sq36	99.320
sq1	sq31	99.320
sq1	sq24	99.320
sq1	sq22	99.320
sq1	sq171	98.980
sq1	sq157	98.980
sq1	sq156	98.980
sq1	sq138	98.980
sq1	sq122	98.980
sq1	sq120	98.980
sq1	sq110	98.980
sq1	sq94	98.980
sq1	sq76	98.980
sq1	sq34	98.980
sq1	sq85	100.000
sq1	sq83	98.980
sq1	sq163	98.639
sq1	sq152	98.639
sq1	sq134	98.639
sq1	sq40	98.639
sq1	sq33	98.639
sq1	sq162	99.648
sq1	sq153	98.639
sq1	sq187	98.299
sq1	sq186	98.299
sq1	sq172	98.299
sq1	sq92	98.299
sq1	sq23	98.299
sq1	sq175	97.959
sq1	sq173	97.959
sq1	sq160	97.959
sq1	sq149	97.959
sq1	sq146	97.959
sq1	sq145	97.959
sq1	sq144	97.959
sq1	sq142	97.959
sq1	sq141	97.959
sq1	sq140	97.959
sq1	sq124	97.959
sq1	sq123	97.959
sq1	sq117	97.959
sq1	sq109	97.959
sq1	sq99	97.959
sq1	sq57	97.959
sq1	sq183	97.619
sq1	sq174	97.619
sq1	sq161	97.619
sq1	sq158	97.619
sq1	sq132	97.627
sq1	sq131	99.283
sq1	sq129	97.619
sq1	sq184	97.288
sq1	sq18	98.239
sq1	sq104	98.233
sq1	sq185	96.939
sq1	sq139	97.895
sq1	sq136	97.887
sq1	sq68	97.887
sq1	sq53	97.279
sq1	sq45	97.887
sq1	sq181	97.880
sq1	sq182	97.535
sq1	sq180	96.939
sq1	sq170	97.535
sq1	sq164	97.535
sq1	sq80	97.535
sq1	sq46	96.939
sq1	sq179	96.599
sq1	sq176	96.599
sq1	sq168	96.599
sq1	sq154	96.599
sq1	sq137	96.599
sq1	sq71	97.183
sq1	sq6	96.271
sq1	sq93	96.259
sq1	sq167	97.183
sq1	sq28	97.183
sq1	sq44	95.932
sq1	sq26	95.932
sq1	sq20	95.932
sq1	sq10	95.932
sq1	sq113	95.918
sq1	sq88	97.163
sq1	sq112	96.831
sq1	sq73	96.831
sq1	sq32	96.831
sq1	sq177	95.593
sq1	sq166	95.593
sq1	sq150	95.608
sq1	sq100	95.593
sq1	sq84	95.593
sq1	sq21	96.491
sq1	sq128	96.479
sq1	sq86	96.479
sq1	sq3	96.479
sq1	sq5	96.466
sq1	sq143	96.140
sq1	sq159	96.127
sq1	sq108	96.127
sq1	sq97	96.127
sq1	sq95	96.127
sq1	sq81	96.127
sq1	sq52	96.127
sq1	sq29	96.127
sq1	sq19	96.127
sq1	sq11	96.127
sq1	sq106	96.113
sq1	sq114	95.775
sq1	sq103	95.775
sq1	sq74	95.775
sq1	sq65	95.775
sq1	sq126	95.760
sq1	sq91	95.775
sq2	sq2	100.000
sq2	sq69	99.658
sq2	sq64	99.658
sq2	sq61	100.000
sq2	sq58	99.658
sq2	sq55	99.658
sq2	sq54	99.658
sq2	sq47	99.658
sq2	sq37	99.658
sq2	sq4	99.658
sq2	sq115	99.315
sq2	sq48	99.315
sq2	sq30	99.315
sq2	sq9	99.315
sq2	sq7	99.315
sq2	sq72	98.973
sq2	sq15	98.973
sq2	sq148	100.000
sq2	sq191	98.630
sq2	sq89	98.630
sq2	sq78	98.630
sq2	sq62	98.630
sq2	sq50	98.630
sq2	sq188	98.294
sq2	sq51	98.288
sq2	sq190	96.233
sq2	sq82	95.890
sq2	sq111	95.548
sq3	sq6	100.000
sq3	sq3	100.000
sq3	sq21	100.000
sq3	sq10	100.000
sq3	sq5	100.000
sq3	sq159	99.640
sq3	sq113	99.640
sq3	sq108	99.640
sq3	sq97	99.640
sq3	sq95	99.640
sq3	sq81	99.640
sq3	sq44	99.640
sq3	sq29	99.640
sq3	sq26	99.640
sq3	sq20	99.640
sq3	sq19	99.640
sq3	sq11	99.640
sq3	sq166	99.639
sq3	sq143	99.639
sq3	sq106	99.639
sq3	sq177	99.281
sq3	sq114	99.281
sq3	sq103	99.281
sq3	sq100	99.281
sq3	sq84	99.281
sq3	sq74	99.281
sq3	sq65	99.281
sq3	sq126	99.278
sq3	sq53	99.278
sq3	sq28	99.278
sq3	sq88	99.275
sq3	sq137	98.921
sq3	sq180	98.917
sq3	sq167	98.917
sq3	sq112	98.917
sq3	sq73	98.917
sq3	sq46	98.917
sq3	sq32	98.917
sq3	sq176	98.913
sq3	sq179	98.556
sq3	sq168	98.556
sq3	sq154	98.556
sq3	sq128	98.556
sq3	sq86	98.556
sq3	sq93	98.195
sq3	sq52	98.195
sq3	sq150	97.842
sq3	sq91	97.842
sq3	sq31	96.842
sq3	sq130	96.831
sq3	sq125	96.831
sq3	sq102	96.831
sq3	sq8	96.831
sq3	sq165	96.479
sq3	sq155	96.479
sq3	sq133	96.479
sq3	sq90	96.479
sq3	sq85	96.479
sq3	sq66	96.479
sq3	sq63	96.479
sq3	sq43	96.479
sq3	sq42	96.479
sq3	sq39	96.479
sq3	sq36	96.479
sq3	sq24	96.479
sq3	sq16	96.479
sq3	sq1	96.479
sq3	sq76	96.466
sq3	sq41	96.466
sq3	sq27	96.466
sq3	sq22	96.466
sq3	sq70	96.454
sq3	sq162	96.127
sq3	sq156	96.127
sq3	sq151	96.127
sq3	sq147	96.127
sq3	sq122	96.127
sq3	sq120	96.127
sq3	sq119	96.127
sq3	sq116	96.127
sq3	sq110	96.127
sq3	sq107	96.127
sq3	sq105	96.127
sq3	sq101	96.127
sq3	sq96	96.127
sq3	sq94	96.127
sq3	sq87	96.127
sq3	sq79	96.127
sq3	sq77	96.127
sq3	sq75	96.127
sq3	sq60	96.127
sq3	sq59	96.127
sq3	sq56	96.127
sq3	sq49	96.127
sq3	sq40	96.127
sq3	sq38	96.127
sq3	sq35	96.127
sq3	sq34	96.127
sq3	sq25	96.127
sq3	sq17	96.127
sq3	sq14	96.127
sq3	sq13	96.127
sq3	sq12	96.127
sq3	sq134	96.113
sq3	sq98	96.113
sq3	sq83	96.113
sq3	sq178	95.775
sq3	sq163	95.775
sq3	sq152	95.775
sq3	sq146	95.775
sq3	sq135	95.775
sq3	sq127	95.775
sq3	sq121	95.775
sq3	sq118	95.775
sq3	sq92	95.775
sq3	sq67	95.775
sq3	sq57	95.775
sq3	sq33	95.775
sq3	sq23	95.775
sq3	sq18	95.775
sq3	sq157	95.760
sq3	sq153	95.775
sq3	sq138	95.760
sq3	sq104	95.760
sq3	sq187	95.423
sq3	sq186	95.423
sq3	sq175	95.423
sq3	sq172	95.423
sq3	sq171	95.423
sq3	sq160	95.423
sq3	sq158	95.423
sq3	sq149	95.423
sq3	sq145	95.423
sq3	sq142	95.423
sq3	sq141	95.423
sq3	sq140	95.423
sq3	sq139	95.439
sq3	sq136	95.423
sq3	sq124	95.423
sq3	sq123	95.423
sq3	sq117	95.423
sq3	sq109	95.423
sq3	sq99	95.423
sq3	sq68	95.423
sq3	sq45	95.423
sq3	sq181	95.406
sq3	sq132	95.423
sq3	sq183	95.070
sq3	sq182	95.070
sq3	sq174	95.070
sq3	sq173	95.070
sq3	sq170	95.070
sq3	sq164	95.070
sq3	sq161	95.070
sq3	sq144	95.070
sq3	sq129	95.070
sq3	sq80	95.070
sq3	sq184	95.070
sq3	sq131	96.310
sq3	sq71	94.718
sq3	sq185	94.014
sq4	sq4	100.000
sq4	sq30	99.658
sq4	sq9	99.658
sq4	sq7	99.658
sq4	sq2	99.658
sq4	sq72	99.315
sq4	sq69	99.315
sq4	sq64	99.315
sq4	sq61	99.654
sq4	sq58	99.315
sq4	sq55	99.315
sq4	sq54	99.315
sq4	sq47	99.315
sq4	sq37	99.315
sq4	sq15	99.315
sq4	sq191	98.973
sq4	sq115	98.973
sq4	sq89	98.973
sq4	sq78	98.973
sq4	sq62	98.973
sq4	sq50	98.973
sq4	sq48	98.973
sq4	sq51	98.630
sq4	sq148	99.645
sq4	sq188	97.952
sq4	sq190	96.575
sq4	sq82	96.233
sq4	sq111	95.890
sq5	sq10	100.000
sq5	sq5	100.000
sq5	sq6	100.000
sq5	sq3	100.000
sq5	sq21	100.000
sq5	sq166	99.640
sq5	sq106	99.640
sq5	sq159	99.639
sq5	sq113	99.639
sq5	sq108	99.639
sq5	sq97	99.639
sq5	sq95	99.639
sq5	sq81	99.639
sq5	sq44	99.639
sq5	sq29	99.639
sq5	sq26	99.639
sq5	sq20	99.639
sq5	sq19	99.639
sq5	sq11	99.639
sq5	sq143	99.638
sq5	sq126	99.281
sq5	sq177	99.278
sq5	sq114	99.278
sq5	sq103	99.278
sq5	sq100	99.278
sq5	sq84	99.278
sq5	sq74	99.278
sq5	sq65	99.278
sq5	sq53	99.275
sq5	sq28	99.275
sq5	sq88	99.273
sq5	sq176	98.917
sq5	sq137	98.917
sq5	sq180	98.913
sq5	sq167	98.913
sq5	sq112	98.913
sq5	sq73	98.913
sq5	sq46	98.913
sq5	sq32	98.913
sq5	sq179	98.551
sq5	sq168	98.551
sq5	sq154	98.551
sq5	sq128	98.551
sq5	sq86	98.551
sq5	sq93	98.188
sq5	sq52	98.188
sq5	sq150	97.834
sq5	sq91	97.834
sq5	sq31	96.831
sq5	sq130	96.820
sq5	sq125	96.820
sq5	sq102	96.820
sq5	sq8	96.820
sq5	sq76	96.479
sq5	sq27	96.479
sq5	sq165	96.466
sq5	sq155	96.466
sq5	sq133	96.466
sq5	sq90	96.466
sq5	sq85	96.466
sq5	sq66	96.466
sq5	sq63	96.466
sq5	sq43	96.466
sq5	sq42	96.466
sq5	sq39	96.466
sq5	sq36	96.466
sq5	sq24	96.466
sq5	sq16	96.466
sq5	sq1	96.466
sq5	sq70	96.454
sq5	sq41	96.454
sq5	sq22	96.454
sq5	sq134	96.127
sq5	sq98	96.127
sq5	sq162	96.113
sq5	sq156	96.113
sq5	sq151	96.113
sq5	sq147	96.113
sq5	sq122	96.113
sq5	sq120	96.113
sq5	sq119	96.113
sq5	sq116	96.113
sq5	sq110	96.113
sq5	sq107	96.113
sq5	sq105	96.113
sq5	sq101	96.113
sq5	sq96	96.113
sq5	sq94	96.113
sq5	sq87	96.113
sq5	sq79	96.113
sq5	sq77	96.113
sq5	sq75	96.113
sq5	sq60	96.113
sq5	sq59	96.113
sq5	sq56	96.113
sq5	sq49	96.113
sq5	sq40	96.113
sq5	sq38	96.113
sq5	sq35	96.113
sq5	sq34	96.113
sq5	sq25	96.113
sq5	sq17	96.113
sq5	sq14	96.113
sq5	sq13	96.113
sq5	sq12	96.113
sq5	sq83	96.099
sq5	sq157	95.775
sq5	sq138	95.775
sq5	sq178	95.760
sq5	sq163	95.760
sq5	sq152	95.760
sq5	sq146	95.760
sq5	sq135	95.760
sq5	sq127	95.760
sq5	sq121	95.760
sq5	sq118	95.760
sq5	sq104	95.760
sq5	sq92	95.760
sq5	sq67	95.760
sq5	sq57	95.760
sq5	sq33	95.760
sq5	sq23	95.760
sq5	sq18	95.760
sq5	sq153	95.760
sq5	sq187	95.406
sq5	sq186	95.406
sq5	sq181	95.406
sq5	sq175	95.406
sq5	sq172	95.406
sq5	sq171	95.406
sq5	sq160	95.406
sq5	sq158	95.406
sq5	sq149	95.406
sq5	sq145	95.406
sq5	sq142	95.406
sq5	sq141	95.406
sq5	sq140	95.406
sq5	sq139	95.423
sq5	sq136	95.406
sq5	sq132	95.423
sq5	sq124	95.406
sq5	sq123	95.406
sq5	sq117	95.406
sq5	sq109	95.406
sq5	sq99	95.406
sq5	sq68	95.406
sq5	sq45	95.406
sq5	sq184	95.070
sq5	sq183	95.053
sq5	sq182	95.053
sq5	sq174	95.053
sq5	sq173	95.053
sq5	sq170	95.053
sq5	sq164	95.053
sq5	sq161	95.053
sq5	sq144	95.053
sq5	sq131	96.310
sq5	sq129	95.053
sq5	sq80	95.053
sq5	sq71	94.700
sq5	sq185	93.993
sq6	sq6	100.000
sq6	sq44	99.653
sq6	sq26	99.653
sq6	sq20	99.653
sq6	sq10	99.653
sq6	sq113	99.652
sq6	sq177	99.306
sq6	sq166	99.306
sq6	sq100	99.306
sq6	sq84	99.306
sq6	sq137	98.958
sq6	sq53	98.958
sq6	sq3	100.000
sq6	sq21	100.000
sq6	sq5	100.000
sq6	sq180	98.611
sq6	sq159	99.640
sq6	sq108	99.640
sq6	sq97	99.640
sq6	sq95	99.640
sq6	sq81	99.640
sq6	sq46	98.611
sq6	sq29	99.640
sq6	sq19	99.640
sq6	sq11	99.640
sq6	sq143	99.639
sq6	sq106	99.639
sq6	sq179	98.264
sq6	sq176	98.264
sq6	sq168	98.264
sq6	sq154	98.264
sq6	sq114	99.281
sq6	sq103	99.281
sq6	sq74	99.281
sq6	sq65	99.281
sq6	sq126	99.278
sq6	sq28	99.278
sq6	sq93	97.917
sq6	sq88	99.275
sq6	sq167	98.917
sq6	sq112	98.917
sq6	sq73	98.917
sq6	sq32	98.917
sq6	sq150	97.241
sq6	sq128	98.556
sq6	sq86	98.556
sq6	sq31	96.949
sq6	sq52	98.195
sq6	sq8	96.610
sq6	sq165	96.271
sq6	sq155	96.271
sq6	sq133	96.271
sq6	sq130	96.271
sq6	sq125	96.575
sq6	sq102	96.271
sq6	sq91	97.842
sq6	sq66	96.271
sq6	sq63	96.271
sq6	sq43	96.271
sq6	sq42	96.271
sq6	sq39	96.271
sq6	sq36	96.271
sq6	sq24	96.271
sq6	sq1	96.271
sq6	sq90	96.259
sq6	sq22	96.259
sq6	sq16	96.259
sq6	sq156	95.932
sq6	sq151	95.932
sq6	sq147	95.932
sq6	sq122	95.932
sq6	sq120	95.932
sq6	sq119	95.932
sq6	sq116	95.932
sq6	sq110	95.932
sq6	sq107	95.932
sq6	sq105	95.932
sq6	sq101	95.932
sq6	sq96	95.932
sq6	sq94	95.932
sq6	sq87	95.932
sq6	sq79	95.932
sq6	sq77	95.932
sq6	sq76	95.932
sq6	sq75	95.932
sq6	sq60	95.932
sq6	sq59	95.932
sq6	sq56	95.932
sq6	sq49	95.932
sq6	sq41	95.932
sq6	sq40	95.932
sq6	sq38	95.932
sq6	sq35	95.932
sq6	sq34	95.932
sq6	sq27	95.932
sq6	sq25	95.932
sq6	sq17	95.932
sq6	sq14	95.932
sq6	sq13	95.932
sq6	sq12	95.932
sq6	sq83	95.918
sq6	sq70	96.220
sq6	sq178	95.593
sq6	sq163	95.593
sq6	sq152	95.593
sq6	sq135	95.593
sq6	sq134	95.593
sq6	sq127	95.593
sq6	sq121	95.593
sq6	sq118	95.593
sq6	sq98	95.593
sq6	sq92	95.593
sq6	sq67	95.593
sq6	sq33	95.593
sq6	sq23	95.593
sq6	sq153	95.593
sq6	sq85	96.479
sq6	sq187	95.254
sq6	sq186	95.254
sq6	sq175	95.254
sq6	sq172	95.254
sq6	sq171	95.254
sq6	sq160	95.254
sq6	sq158	95.254
sq6	sq157	95.254
sq6	sq149	95.254
sq6	sq146	95.254
sq6	sq145	95.254
sq6	sq142	95.254
sq6	sq141	95.254
sq6	sq140	95.254
sq6	sq138	95.254
sq6	sq124	95.254
sq6	sq123	95.254
sq6	sq117	95.254
sq6	sq109	95.254
sq6	sq99	95.254
sq6	sq57	95.254
sq6	sq162	96.127
sq6	sq183	94.915
sq6	sq174	94.915
sq6	sq173	94.915
sq6	sq161	94.915
sq6	sq144	94.915
sq6	sq132	94.932
sq6	sq129	94.915
sq6	sq18	95.775
sq6	sq184	94.595
sq6	sq131	96.071
sq6	sq104	95.760
sq6	sq139	95.439
sq6	sq136	95.423
sq6	sq68	95.423
sq6	sq45	95.423
sq6	sq181	95.406
sq6	sq182	95.070
sq6	sq170	95.070
sq6	sq164	95.070
sq6	sq80	95.070
sq6	sq185	93.898
sq6	sq71	94.718
sq7	sq7	100.000
sq7	sq4	99.658
sq7	sq191	99.315
sq7	sq89	99.315
sq7	sq78	99.315
sq7	sq50	99.315
sq7	sq30	99.315
sq7	sq9	99.315
sq7	sq2	99.315
sq7	sq72	98.973
sq7	sq69	98.973
sq7	sq64	98.973
sq7	sq61	99.308
sq7	sq58	98.973
sq7	sq55	98.973
sq7	sq54	98.973
sq7	sq51	98.973
sq7	sq47	98.973
sq7	sq37	98.973
sq7	sq15	98.973
sq7	sq115	98.630
sq7	sq62	98.630
sq7	sq48	98.630
sq7	sq148	99.291
sq7	sq188	97.611
sq7	sq190	96.233
sq7	sq82	95.890
sq7	sq111	95.548
sq8	sq8	100.000
sq8	sq165	99.660
sq8	sq133	99.660
sq8	sq130	99.660
sq8	sq125	100.000
sq8	sq102	99.660
sq8	sq66	99.660
sq8	sq63	99.660
sq8	sq43	99.660
sq8	sq42	99.660
sq8	sq39	99.660
sq8	sq36	99.660
sq8	sq31	99.660
sq8	sq24	99.660
sq8	sq1	99.660
sq8	sq90	99.659
sq8	sq16	99.659
sq8	sq156	99.320
sq8	sq155	99.320
sq8	sq151	99.320
sq8	sq147	99.320
sq8	sq122	99.320
sq8	sq120	99.320
sq8	sq119	99.320
sq8	sq116	99.320
sq8	sq110	99.320
sq8	sq107	99.320
sq8	sq105	99.320
sq8	sq101	99.320
sq8	sq96	99.320
sq8	sq94	99.320
sq8	sq87	99.320
sq8	sq79	99.320
sq8	sq77	99.320
sq8	sq76	99.320
sq8	sq75	99.320
sq8	sq60	99.320
sq8	sq56	99.320
sq8	sq49	99.320
sq8	sq41	99.320
sq8	sq38	99.320
sq8	sq35	99.320
sq8	sq34	99.320
sq8	sq27	99.320
sq8	sq25	99.320
sq8	sq17	99.320
sq8	sq14	99.320
sq8	sq13	99.320
sq8	sq12	99.320
sq8	sq70	99.655
sq8	sq178	98.980
sq8	sq163	98.980
sq8	sq152	98.980
sq8	sq135	98.980
sq8	sq134	98.980
sq8	sq127	98.980
sq8	sq121	98.980
sq8	sq118	98.980
sq8	sq98	98.980
sq8	sq67	98.980
sq8	sq59	98.980
sq8	sq40	98.980
sq8	sq33	98.980
sq8	sq153	98.980
sq8	sq22	98.980
sq8	sq187	98.639
sq8	sq186	98.639
sq8	sq172	98.639
sq8	sq171	98.639
sq8	sq157	98.639
sq8	sq138	98.639
sq8	sq92	98.639
sq8	sq23	98.639
sq8	sq85	99.648
sq8	sq83	98.639
sq8	sq175	98.299
sq8	sq173	98.299
sq8	sq160	98.299
sq8	sq149	98.299
sq8	sq146	98.299
sq8	sq145	98.299
sq8	sq144	98.299
sq8	sq142	98.299
sq8	sq141	98.299
sq8	sq140	98.299
sq8	sq124	98.299
sq8	sq123	98.299
sq8	sq117	98.299
sq8	sq109	98.299
sq8	sq99	98.299
sq8	sq57	98.299
sq8	sq162	99.296
sq8	sq183	97.959
sq8	sq174	97.959
sq8	sq161	97.959
sq8	sq158	97.959
sq8	sq132	97.966
sq8	sq131	99.642
sq8	sq129	97.959
sq8	sq184	97.627
sq8	sq18	98.592
sq8	sq104	98.587
sq8	sq185	97.279
sq8	sq139	98.246
sq8	sq136	98.239
sq8	sq68	98.239
sq8	sq53	97.619
sq8	sq45	98.239
sq8	sq181	98.233
sq8	sq182	97.887
sq8	sq180	97.279
sq8	sq170	97.887
sq8	sq164	97.887
sq8	sq80	97.887
sq8	sq46	97.279
sq8	sq179	96.939
sq8	sq176	96.939
sq8	sq168	96.939
sq8	sq154	96.939
sq8	sq137	96.939
sq8	sq71	97.535
sq8	sq6	96.610
sq8	sq93	96.599
sq8	sq167	97.535
sq8	sq28	97.535
sq8	sq44	96.271
sq8	sq26	96.271
sq8	sq20	96.271
sq8	sq10	96.271
sq8	sq113	96.259
sq8	sq88	97.518
sq8	sq112	97.183
sq8	sq73	97.183
sq8	sq32	97.183
sq8	sq177	95.932
sq8	sq166	95.932
sq8	sq150	95.946
sq8	sq100	95.932
sq8	sq84	95.932
sq8	sq21	96.842
sq8	sq128	96.831
sq8	sq86	96.831
sq8	sq3	96.831
sq8	sq5	96.820
sq8	sq143	96.491
sq8	sq159	96.479
sq8	sq108	96.479
sq8	sq97	96.479
sq8	sq95	96.479
sq8	sq81	96.479
sq8	sq52	96.479
sq8	sq29	96.479
sq8	sq19	96.479
sq8	sq11	96.479
sq8	sq106	96.466
sq8	sq114	96.127
sq8	sq103	96.127
sq8	sq74	96.127
sq8	sq65	96.127
sq8	sq126	96.113
sq8	sq91	96.127
sq9	sq9	100.000
sq9	sq72	99.658
sq9	sq4	99.658
sq9	sq89	99.315
sq9	sq30	99.315
sq9	sq7	99.315
sq9	sq2	99.315
sq9	sq69	98.973
sq9	sq64	98.973
sq9	sq61	99.308
sq9	sq58	98.973
sq9	sq55	98.973
sq9	sq54	98.973
sq9	sq47	98.973
sq9	sq37	98.973
sq9	sq15	98.973
sq9	sq191	98.630
sq9	sq115	98.630
sq9	sq78	98.630
sq9	sq62	98.630
sq9	sq50	98.630
sq9	sq48	98.630
sq9	sq51	98.288
sq9	sq148	99.291
sq9	sq188	97.611
sq9	sq190	96.233
sq9	sq82	95.890
sq9	sq111	95.548
sq10	sq10	100.000
sq10	sq166	99.653
sq10	sq6	99.653
sq10	sq44	99.306
sq10	sq26	99.306
sq10	sq20	99.306
sq10	sq113	99.303
sq10	sq177	98.958
sq10	sq100	98.958
sq10	sq84	98.958
sq10	sq5	100.000
sq10	sq3	100.000
sq10	sq21	100.000
sq10	sq176	98.611
sq10	sq137	98.611
sq10	sq106	99.640
sq10	sq53	98.611
sq10	sq159	99.639
sq10	sq108	99.639
sq10	sq97	99.639
sq10	sq95	99.639
sq10	sq81	99.639
sq10	sq29	99.639
sq10	sq19	99.639
sq10	sq11	99.639
sq10	sq143	99.638
sq10	sq180	98.264
sq10	sq126	99.281
sq10	sq46	98.264
sq10	sq114	99.278
sq10	sq103	99.278
sq10	sq74	99.278
sq10	sq65	99.278
sq10	sq179	97.917
sq10	sq168	97.917
sq10	sq154	97.917
sq10	sq28	99.275
sq10	sq88	99.273
sq10	sq167	98.913
sq10	sq112	98.913
sq10	sq93	97.569
sq10	sq73	98.913
sq10	sq32	98.913
sq10	sq128	98.551
sq10	sq86	98.551
sq10	sq150	96.897
sq10	sq31	96.610
sq10	sq52	98.188
sq10	sq76	96.271
sq10	sq27	96.271
sq10	sq8	96.271
sq10	sq91	97.834
sq10	sq165	95.932
sq10	sq155	95.932
sq10	sq134	95.932
sq10	sq133	95.932
sq10	sq130	95.932
sq10	sq125	96.233
sq10	sq102	95.932
sq10	sq98	95.932
sq10	sq90	96.233
sq10	sq70	95.932
sq10	sq66	95.932
sq10	sq63	95.932
sq10	sq43	95.932
sq10	sq42	95.932
sq10	sq39	95.932
sq10	sq36	95.932
sq10	sq24	95.932
sq10	sq1	95.932
sq10	sq22	95.918
sq10	sq16	95.918
sq10	sq157	95.593
sq10	sq156	95.593
sq10	sq151	95.593
sq10	sq147	95.593
sq10	sq138	95.593
sq10	sq122	95.593
sq10	sq120	95.593
sq10	sq119	95.593
sq10	sq116	95.593
sq10	sq110	95.593
sq10	sq107	95.593
sq10	sq105	95.593
sq10	sq101	95.593
sq10	sq96	95.593
sq10	sq94	95.593
sq10	sq87	95.593
sq10	sq79	95.593
sq10	sq77	95.593
sq10	sq75	95.593
sq10	sq60	95.593
sq10	sq59	95.593
sq10	sq56	95.593
sq10	sq49	95.593
sq10	sq41	95.593
sq10	sq40	95.593
sq10	sq38	95.593
sq10	sq35	95.593
sq10	sq34	95.593
sq10	sq25	95.593
sq10	sq17	95.593
sq10	sq14	95.593
sq10	sq13	95.593
sq10	sq12	95.593
sq10	sq83	95.578
sq10	sq178	95.254
sq10	sq163	95.254
sq10	sq152	95.254
sq10	sq135	95.254
sq10	sq127	95.254
sq10	sq121	95.254
sq10	sq118	95.254
sq10	sq92	95.254
sq10	sq85	96.466
sq10	sq67	95.254
sq10	sq33	95.254
sq10	sq23	95.254
sq10	sq153	95.254
sq10	sq187	94.915
sq10	sq186	94.915
sq10	sq175	94.915
sq10	sq172	94.915
sq10	sq171	94.915
sq10	sq162	96.113
sq10	sq160	94.915
sq10	sq158	94.915
sq10	sq149	94.915
sq10	sq146	94.915
sq10	sq145	94.915
sq10	sq142	94.915
sq10	sq141	94.915
sq10	sq140	94.915
sq10	sq132	94.932
sq10	sq124	94.915
sq10	sq123	94.915
sq10	sq117	94.915
sq10	sq109	94.915
sq10	sq99	94.915
sq10	sq57	94.915
sq10	sq184	94.595
sq10	sq183	94.576
sq10	sq174	94.576
sq10	sq173	94.576
sq10	sq161	94.576
sq10	sq144	94.576
sq10	sq131	96.071
sq10	sq129	94.576
sq10	sq104	95.760
sq10	sq18	95.760
sq10	sq181	95.406
sq10	sq139	95.423
sq10	sq136	95.406
sq10	sq68	95.406
sq10	sq45	95.406
sq10	sq182	95.053
sq10	sq170	95.053
sq10	sq164	95.053
sq10	sq80	95.053
sq10	sq71	94.700
sq10	sq185	93.559
sq11	sq20	100.000
sq11	sq11	100.000
sq11	sq177	99.640
sq11	sq103	99.640
sq11	sq84	99.640
sq11	sq74	99.640
sq11	sq6	99.640
sq11	sq3	99.640
sq11	sq21	99.639
sq11	sq10	99.639
sq11	sq5	99.639
sq11	sq159	99.281
sq11	sq113	99.281
sq11	sq108	99.281
sq11	sq97	99.281
sq11	sq95	99.281
sq11	sq81	99.281
sq11	sq44	99.281
sq11	sq29	99.281
sq11	sq26	99.281
sq11	sq19	99.281
sq11	sq166	99.278
sq11	sq143	99.278
sq11	sq106	99.278
sq11	sq114	98.921
sq11	sq100	98.921
sq11	sq65	98.921
sq11	sq126	98.917
sq11	sq53	98.917
sq11	sq28	98.917
sq11	sq88	98.913
sq11	sq137	98.561
sq11	sq180	98.556
sq11	sq167	98.556
sq11	sq112	98.556
sq11	sq73	98.556
sq11	sq46	98.556
sq11	sq32	98.556
sq11	sq176	98.551
sq11	sq179	98.195
sq11	sq168	98.195
sq11	sq154	98.195
sq11	sq128	98.195
sq11	sq86	98.195
sq11	sq93	97.834
sq11	sq52	97.834
sq11	sq150	97.482
sq11	sq91	97.482
sq11	sq31	96.491
sq11	sq130	96.479
sq11	sq125	96.479
sq11	sq102	96.479
sq11	sq8	96.479
sq11	sq165	96.127
sq11	sq155	96.127
sq11	sq133	96.127
sq11	sq96	96.127
sq11	sq90	96.127
sq11	sq85	96.127
sq11	sq66	96.127
sq11	sq63	96.127
sq11	sq43	96.127
sq11	sq42	96.127
sq11	sq39	96.127
sq11	sq36	96.127
sq11	sq24	96.127
sq11	sq16	96.127
sq11	sq1	96.127
sq11	sq76	96.113
sq11	sq41	96.113
sq11	sq27	96.113
sq11	sq22	96.113
sq11	sq70	96.099
sq11	sq162	95.775
sq11	sq156	95.775
sq11	sq151	95.775
sq11	sq147	95.775
sq11	sq122	95.775
sq11	sq120	95.775
sq11	sq119	95.775
sq11	sq116	95.775
sq11	sq110	95.775
sq11	sq107	95.775
sq11	sq105	95.775
sq11	sq101	95.775
sq11	sq94	95.775
sq11	sq87	95.775
sq11	sq79	95.775
sq11	sq77	95.775
sq11	sq75	95.775
sq11	sq60	95.775
sq11	sq59	95.775
sq11	sq56	95.775
sq11	sq49	95.775
sq11	sq40	95.775
sq11	sq38	95.775
sq11	sq35	95.775
sq11	sq34	95.775
sq11	sq25	95.775
sq11	sq17	95.775
sq11	sq14	95.775
sq11	sq13	95.775
sq11	sq12	95.775
sq11	sq134	95.760
sq11	sq98	95.760
sq11	sq83	95.760
sq11	sq178	95.423
sq11	sq163	95.423
sq11	sq152	95.423
sq11	sq146	95.423
sq11	sq135	95.423
sq11	sq127	95.423
sq11	sq121	95.423
sq11	sq118	95.423
sq11	sq92	95.423
sq11	sq67	95.423
sq11	sq57	95.423
sq11	sq33	95.423
sq11	sq23	95.423
sq11	sq18	95.423
sq11	sq157	95.406
sq11	sq153	95.423
sq11	sq138	95.406
sq11	sq104	95.406
sq11	sq187	95.070
sq11	sq186	95.070
sq11	sq175	95.070
sq11	sq172	95.070
sq11	sq171	95.070
sq11	sq160	95.070
sq11	sq158	95.070
sq11	sq149	95.070
sq11	sq145	95.070
sq11	sq142	95.070
sq11	sq141	95.070
sq11	sq140	95.070
sq11	sq139	95.088
sq11	sq136	95.070
sq11	sq124	95.070
sq11	sq123	95.070
sq11	sq117	95.070
sq11	sq109	95.070
sq11	sq99	95.070
sq11	sq68	95.070
sq11	sq45	95.070
sq11	sq181	95.053
sq11	sq132	95.070
sq11	sq183	94.718
sq11	sq182	94.718
sq11	sq174	94.718
sq11	sq173	94.718
sq11	sq170	94.718
sq11	sq164	94.718
sq11	sq161	94.718
sq11	sq144	94.718
sq11	sq129	94.718
sq11	sq80	94.718
sq11	sq184	94.718
sq11	sq131	95.941
sq11	sq71	94.366
sq11	sq185	93.662
sq12	sq12	100.000
sq12	sq127	99.660
sq12	sq1	99.660
sq12	sq90	99.659
sq12	sq16	99.659
sq12	sq155	99.320
sq12	sq151	99.320
sq12	sq147	99.320
sq12	sq119	99.320
sq12	sq116	99.320
sq12	sq107	99.320
sq12	sq105	99.320
sq12	sq101	99.320
sq12	sq96	99.320
sq12	sq87	99.320
sq12	sq79	99.320
sq12	sq77	99.320
sq12	sq75	99.320
sq12	sq60	99.320
sq12	sq56	99.320
sq12	sq49	99.320
sq12	sq41	99.320
sq12	sq38	99.320
sq12	sq35	99.320
sq12	sq27	99.320
sq12	sq25	99.320
sq12	sq17	99.320
sq12	sq14	99.320
sq12	sq13	99.320
sq12	sq8	99.320
sq12	sq70	99.655
sq12	sq178	98.980
sq12	sq165	98.980
sq12	sq135	98.980
sq12	sq133	98.980
sq12	sq130	98.980
sq12	sq125	99.313
sq12	sq121	98.980
sq12	sq118	98.980
sq12	sq102	98.980
sq12	sq98	98.980
sq12	sq67	98.980
sq12	sq66	98.980
sq12	sq63	98.980
sq12	sq59	98.980
sq12	sq43	98.980
sq12	sq42	98.980
sq12	sq39	98.980
sq12	sq36	98.980
sq12	sq31	98.980
sq12	sq24	98.980
sq12	sq162	100.000
sq12	sq22	98.980
sq12	sq171	98.639
sq12	sq157	98.639
sq12	sq156	98.639
sq12	sq138	98.639
sq12	sq122	98.639
sq12	sq120	98.639
sq12	sq110	98.639
sq12	sq94	98.639
sq12	sq76	98.639
sq12	sq34	98.639
sq12	sq85	99.648
sq12	sq83	98.639
sq12	sq163	98.299
sq12	sq152	98.299
sq12	sq134	98.299
sq12	sq40	98.299
sq12	sq33	98.299
sq12	sq153	98.299
sq12	sq187	97.959
sq12	sq186	97.959
sq12	sq172	97.959
sq12	sq92	97.959
sq12	sq23	97.959
sq12	sq175	97.619
sq12	sq173	97.619
sq12	sq160	97.619
sq12	sq149	97.619
sq12	sq146	97.619
sq12	sq145	97.619
sq12	sq144	97.619
sq12	sq142	97.619
sq12	sq141	97.619
sq12	sq140	97.619
sq12	sq124	97.619
sq12	sq123	97.619
sq12	sq117	97.619
sq12	sq109	97.619
sq12	sq99	97.619
sq12	sq57	97.619
sq12	sq183	97.279
sq12	sq174	97.279
sq12	sq161	97.279
sq12	sq158	97.279
sq12	sq132	97.288
sq12	sq131	98.925
sq12	sq129	97.279
sq12	sq184	96.949
sq12	sq18	97.887
sq12	sq104	97.880
sq12	sq185	96.599
sq12	sq139	97.544
sq12	sq136	97.535
sq12	sq68	97.535
sq12	sq53	96.939
sq12	sq45	97.535
sq12	sq181	97.527
sq12	sq182	97.183
sq12	sq180	96.599
sq12	sq176	96.599
sq12	sq170	97.183
sq12	sq164	97.183
sq12	sq80	97.183
sq12	sq46	96.599
sq12	sq179	96.259
sq12	sq168	96.259
sq12	sq154	96.259
sq12	sq137	96.259
sq12	sq71	96.831
sq12	sq6	95.932
sq12	sq93	95.918
sq12	sq167	96.831
sq12	sq28	96.831
sq12	sq44	95.593
sq12	sq26	95.593
sq12	sq20	95.593
sq12	sq10	95.593
sq12	sq113	95.578
sq12	sq88	96.809
sq12	sq112	96.479
sq12	sq73	96.479
sq12	sq32	96.479
sq12	sq177	95.254
sq12	sq166	95.254
sq12	sq150	95.270
sq12	sq100	95.254
sq12	sq84	95.254
sq12	sq21	96.140
sq12	sq128	96.127
sq12	sq86	96.127
sq12	sq3	96.127
sq12	sq5	96.113
sq12	sq143	95.789
sq12	sq159	95.775
sq12	sq108	95.775
sq12	sq97	95.775
sq12	sq95	95.775
sq12	sq81	95.775
sq12	sq52	95.775
sq12	sq29	95.775
sq12	sq19	95.775
sq12	sq11	95.775
sq12	sq106	95.760
sq12	sq114	95.423
sq12	sq103	95.423
sq12	sq74	95.423
sq12	sq65	95.423
sq12	sq126	95.406
sq12	sq91	95.423
sq13	sq13	100.000
sq13	sq59	99.660
sq13	sq1	99.660
sq13	sq90	99.659
sq13	sq16	99.659
sq13	sq157	99.320
sq13	sq155	99.320
sq13	sq151	99.320
sq13	sq147	99.320
sq13	sq138	99.320
sq13	sq119	99.320
sq13	sq116	99.320
sq13	sq107	99.320
sq13	sq105	99.320
sq13	sq101	99.320
sq13	sq96	99.320
sq13	sq87	99.320
sq13	sq79	99.320
sq13	sq77	99.320
sq13	sq75	99.320
sq13	sq60	99.320
sq13	sq56	99.320
sq13	sq49	99.320
sq13	sq41	99.320
sq13	sq38	99.320
sq13	sq35	99.320
sq13	sq34	99.320
sq13	sq27	99.320
sq13	sq25	99.320
sq13	sq17	99.320
sq13	sq14	99.320
sq13	sq12	99.320
sq13	sq8	99.320
sq13	sq70	99.655
sq13	sq178	98.980
sq13	sq165	98.980
sq13	sq163	98.980
sq13	sq152	98.980
sq13	sq135	98.980
sq13	sq133	98.980
sq13	sq130	98.980
sq13	sq127	98.980
sq13	sq125	99.313
sq13	sq121	98.980
sq13	sq118	98.980
sq13	sq102	98.980
sq13	sq98	98.980
sq13	sq67	98.980
sq13	sq66	98.980
sq13	sq63	98.980
sq13	sq43	98.980
sq13	sq42	98.980
sq13	sq39	98.980
sq13	sq36	98.980
sq13	sq33	98.980
sq13	sq31	98.980
sq13	sq24	98.980
sq13	sq22	98.980
sq13	sq172	98.639
sq13	sq171	98.639
sq13	sq156	98.639
sq13	sq122	98.639
sq13	sq120	98.639
sq13	sq110	98.639
sq13	sq94	98.639
sq13	sq76	98.639
sq13	sq85	99.648
sq13	sq83	98.639
sq13	sq134	98.299
sq13	sq40	98.299
sq13	sq162	99.296
sq13	sq153	98.299
sq13	sq187	97.959
sq13	sq186	97.959
sq13	sq92	97.959
sq13	sq23	97.959
sq13	sq175	97.619
sq13	sq173	97.619
sq13	sq160	97.619
sq13	sq149	97.619
sq13	sq146	97.619
sq13	sq145	97.619
sq13	sq144	97.619
sq13	sq142	97.619
sq13	sq141	97.619
sq13	sq140	97.619
sq13	sq124	97.619
sq13	sq123	97.619
sq13	sq117	97.619
sq13	sq109	97.619
sq13	sq99	97.619
sq13	sq57	97.619
sq13	sq183	97.279
sq13	sq174	97.279
sq13	sq161	97.279
sq13	sq158	97.279
sq13	sq132	97.288
sq13	sq131	98.925
sq13	sq129	97.279
sq13	sq185	97.279
sq13	sq184	96.949
sq13	sq18	97.887
sq13	sq104	97.880
sq13	sq139	97.544
sq13	sq136	97.535
sq13	sq68	97.535
sq13	sq53	96.939
sq13	sq45	97.535
sq13	sq181	97.527
sq13	sq182	97.183
sq13	sq180	96.599
sq13	sq170	97.183
sq13	sq164	97.183
sq13	sq80	97.183
sq13	sq46	96.599
sq13	sq179	96.259
sq13	sq176	96.259
sq13	sq168	96.259
sq13	sq154	96.259
sq13	sq137	96.259
sq13	sq71	96.831
sq13	sq6	95.932
sq13	sq93	95.918
sq13	sq167	96.831
sq13	sq28	96.831
sq13	sq44	95.593
sq13	sq26	95.593
sq13	sq20	95.593
sq13	sq10	95.593
sq13	sq113	95.578
sq13	sq88	96.809
sq13	sq112	96.479
sq13	sq73	96.479
sq13	sq32	96.479
sq13	sq177	95.254
sq13	sq166	95.254
sq13	sq150	95.270
sq13	sq100	95.254
sq13	sq84	95.254
sq13	sq21	96.140
sq13	sq128	96.127
sq13	sq86	96.127
sq13	sq3	96.127
sq13	sq5	96.113
sq13	sq143	95.789
sq13	sq159	95.775
sq13	sq108	95.775
sq13	sq97	95.775
sq13	sq95	95.775
sq13	sq81	95.775
sq13	sq52	95.775
sq13	sq29	95.775
sq13	sq19	95.775
sq13	sq11	95.775
sq13	sq106	95.760
sq13	sq114	95.423
sq13	sq103	95.423
sq13	sq74	95.423
sq13	sq65	95.423
sq13	sq126	95.406
sq13	sq91	95.423
sq14	sq14	100.000
sq14	sq1	99.660
sq14	sq90	99.659
sq14	sq16	99.659
sq14	sq155	99.320
sq14	sq151	99.320
sq14	sq147	99.320
sq14	sq119	99.320
sq14	sq116	99.320
sq14	sq107	99.320
sq14	sq105	99.320
sq14	sq101	99.320
sq14	sq96	99.320
sq14	sq87	99.320
sq14	sq79	99.320
sq14	sq77	99.320
sq14	sq75	99.320
sq14	sq60	99.320
sq14	sq56	99.320
sq14	sq49	99.320
sq14	sq41	99.320
sq14	sq38	99.320
sq14	sq35	99.320
sq14	sq27	99.320
sq14	sq25	99.320
sq14	sq17	99.320
sq14	sq13	99.320
sq14	sq12	99.320
sq14	sq8	99.320
sq14	sq83	99.320
sq14	sq70	99.655
sq14	sq178	98.980
sq14	sq165	98.980
sq14	sq135	98.980
sq14	sq133	98.980
sq14	sq130	98.980
sq14	sq127	98.980
sq14	sq125	99.313
sq14	sq121	98.980
sq14	sq118	98.980
sq14	sq102	98.980
sq14	sq98	98.980
sq14	sq67	98.980
sq14	sq66	98.980
sq14	sq63	98.980
sq14	sq59	98.980
sq14	sq43	98.980
sq14	sq42	98.980
sq14	sq39	98.980
sq14	sq36	98.980
sq14	sq31	98.980
sq14	sq24	98.980
sq14	sq22	98.980
sq14	sq171	98.639
sq14	sq157	98.639
sq14	sq156	98.639
sq14	sq138	98.639
sq14	sq122	98.639
sq14	sq120	98.639
sq14	sq110	98.639
sq14	sq94	98.639
sq14	sq76	98.639
sq14	sq34	98.639
sq14	sq85	99.648
sq14	sq163	98.299
sq14	sq152	98.299
sq14	sq134	98.299
sq14	sq40	98.299
sq14	sq33	98.299
sq14	sq162	99.296
sq14	sq153	98.299
sq14	sq187	97.959
sq14	sq186	97.959
sq14	sq172	97.959
sq14	sq92	97.959
sq14	sq23	97.959
sq14	sq175	97.619
sq14	sq173	97.619
sq14	sq160	97.619
sq14	sq149	97.619
sq14	sq146	97.619
sq14	sq145	97.619
sq14	sq144	97.619
sq14	sq142	97.619
sq14	sq141	97.619
sq14	sq140	97.619
sq14	sq124	97.619
sq14	sq123	97.619
sq14	sq117	97.619
sq14	sq109	97.619
sq14	sq99	97.619
sq14	sq57	97.619
sq14	sq183	97.279
sq14	sq174	97.279
sq14	sq161	97.279
sq14	sq158	97.279
sq14	sq132	97.288
sq14	sq131	98.925
sq14	sq129	97.279
sq14	sq184	96.949
sq14	sq18	97.887
sq14	sq104	97.880
sq14	sq185	96.599
sq14	sq139	97.544
sq14	sq136	97.535
sq14	sq68	97.535
sq14	sq53	96.939
sq14	sq45	97.535
sq14	sq181	97.527
sq14	sq182	97.183
sq14	sq180	96.599
sq14	sq170	97.183
sq14	sq164	97.183
sq14	sq80	97.183
sq14	sq46	96.599
sq14	sq179	96.259
sq14	sq176	96.259
sq14	sq168	96.259
sq14	sq154	96.259
sq14	sq137	96.259
sq14	sq71	96.831
sq14	sq6	95.932
sq14	sq93	95.918
sq14	sq167	96.831
sq14	sq28	96.831
sq14	sq44	95.593
sq14	sq26	95.593
sq14	sq20	95.593
sq14	sq10	95.593
sq14	sq113	95.578
sq14	sq88	96.809
sq14	sq112	96.479
sq14	sq73	96.479
sq14	sq32	96.479
sq14	sq177	95.254
sq14	sq166	95.254
sq14	sq150	95.270
sq14	sq100	95.254
sq14	sq84	95.254
sq14	sq21	96.140
sq14	sq128	96.127
sq14	sq86	96.127
sq14	sq3	96.127
sq14	sq5	96.113
sq14	sq143	95.789
sq14	sq159	95.775
sq14	sq108	95.775
sq14	sq97	95.775
sq14	sq95	95.775
sq14	sq81	95.775
sq14	sq52	95.775
sq14	sq29	95.775
sq14	sq19	95.775
sq14	sq11	95.775
sq14	sq106	95.760
sq14	sq114	95.423
sq14	sq103	95.423
sq14	sq74	95.423
sq14	sq65	95.423
sq14	sq126	95.406
sq14	sq91	95.423
sq15	sq15	100.000
sq15	sq62	99.658
sq15	sq4	99.315
sq15	sq30	98.973
sq15	sq9	98.973
sq15	sq7	98.973
sq15	sq2	98.973
sq15	sq72	98.630
sq15	sq69	98.630
sq15	sq64	98.630
sq15	sq61	98.962
sq15	sq58	98.630
sq15	sq55	98.630
sq15	sq54	98.630
sq15	sq47	98.630
sq15	sq37	98.630
sq15	sq191	98.288
sq15	sq115	98.288
sq15	sq89	98.288
sq15	sq78	98.288
sq15	sq50	98.288
sq15	sq48	98.288
sq15	sq51	97.945
sq15	sq148	98.936
sq15	sq188	97.270
sq15	sq190	96.233
sq15	sq82	95.890
sq15	sq111	95.548
sq16	sq16	100.000
sq16	sq1	100.000
sq16	sq90	100.000
sq16	sq155	99.659
sq16	sq151	99.659
sq16	sq147	99.659
sq16	sq119	99.659
sq16	sq116	99.659
sq16	sq107	99.659
sq16	sq105	99.659
sq16	sq101	99.659
sq16	sq96	99.659
sq16	sq87	99.659
sq16	sq79	99.659
sq16	sq77	99.659
sq16	sq75	99.659
sq16	sq60	99.659
sq16	sq56	99.659
sq16	sq49	99.659
sq16	sq41	99.659
sq16	sq38	99.659
sq16	sq35	99.659
sq16	sq27	99.659
sq16	sq25	99.659
sq16	sq17	99.659
sq16	sq14	99.659
sq16	sq13	99.659
sq16	sq12	99.659
sq16	sq8	99.659
sq16	sq70	100.000
sq16	sq125	99.656
sq16	sq178	99.317
sq16	sq165	99.317
sq16	sq135	99.317
sq16	sq133	99.317
sq16	sq130	99.317
sq16	sq127	99.317
sq16	sq121	99.317
sq16	sq118	99.317
sq16	sq102	99.317
sq16	sq98	99.317
sq16	sq67	99.317
sq16	sq66	99.317
sq16	sq63	99.317
sq16	sq59	99.317
sq16	sq43	99.317
sq16	sq42	99.317
sq16	sq39	99.317
sq16	sq36	99.317
sq16	sq31	99.317
sq16	sq24	99.317
sq16	sq22	99.317
sq16	sq171	98.976
sq16	sq157	98.976
sq16	sq156	98.976
sq16	sq138	98.976
sq16	sq122	98.976
sq16	sq120	98.976
sq16	sq110	98.976
sq16	sq94	98.976
sq16	sq85	100.000
sq16	sq76	98.976
sq16	sq34	98.976
sq16	sq83	98.976
sq16	sq163	98.635
sq16	sq162	99.648
sq16	sq152	98.635
sq16	sq134	98.635
sq16	sq40	98.635
sq16	sq33	98.635
sq16	sq153	98.635
sq16	sq187	98.294
sq16	sq186	98.294
sq16	sq172	98.294
sq16	sq92	98.294
sq16	sq23	98.294
sq16	sq175	97.952
sq16	sq173	97.952
sq16	sq160	97.952
sq16	sq149	97.952
sq16	sq146	97.952
sq16	sq145	97.952
sq16	sq144	97.952
sq16	sq142	97.952
sq16	sq141	97.952
sq16	sq140	97.952
sq16	sq124	97.952
sq16	sq123	97.952
sq16	sq117	97.952
sq16	sq109	97.952
sq16	sq99	97.952
sq16	sq57	97.952
sq16	sq183	97.611
sq16	sq174	97.611
sq16	sq161	97.611
sq16	sq158	97.611
sq16	sq132	97.619
sq16	sq131	99.281
sq16	sq129	97.611
sq16	sq184	97.279
sq16	sq18	98.239
sq16	sq104	98.233
sq16	sq139	97.895
sq16	sq136	97.887
sq16	sq68	97.887
sq16	sq45	97.887
sq16	sq185	96.928
sq16	sq181	97.880
sq16	sq53	97.270
sq16	sq182	97.535
sq16	sq170	97.535
sq16	sq164	97.535
sq16	sq80	97.535
sq16	sq180	96.928
sq16	sq46	96.928
sq16	sq71	97.183
sq16	sq179	96.587
sq16	sq176	96.587
sq16	sq168	96.587
sq16	sq154	96.587
sq16	sq137	96.587
sq16	sq6	96.259
sq16	sq167	97.183
sq16	sq93	96.246
sq16	sq28	97.183
sq16	sq113	95.918
sq16	sq88	97.163
sq16	sq44	95.918
sq16	sq26	95.918
sq16	sq20	95.918
sq16	sq10	95.918
sq16	sq112	96.831
sq16	sq73	96.831
sq16	sq32	96.831
sq16	sq177	95.578
sq16	sq166	95.578
sq16	sq150	95.593
sq16	sq100	95.578
sq16	sq84	95.578
sq16	sq21	96.491
sq16	sq128	96.479
sq16	sq86	96.479
sq16	sq3	96.479
sq16	sq5	96.466
sq16	sq143	96.140
sq16	sq159	96.127
sq16	sq108	96.127
sq16	sq97	96.127
sq16	sq95	96.127
sq16	sq81	96.127
sq16	sq52	96.127
sq16	sq29	96.127
sq16	sq19	96.127
sq16	sq11	96.127
sq16	sq106	96.113
sq16	sq114	95.775
sq16	sq103	95.775
sq16	sq74	95.775
sq16	sq65	95.775
sq16	sq126	95.760
sq16	sq91	95.775
sq17	sq17	100.000
sq17	sq1	99.660
sq17	sq90	99.659
sq17	sq16	99.659
sq17	sq155	99.320
sq17	sq151	99.320
sq17	sq147	99.320
sq17	sq119	99.320
sq17	sq116	99.320
sq17	sq107	99.320
sq17	sq105	99.320
sq17	sq101	99.320
sq17	sq96	99.320
sq17	sq87	99.320
sq17	sq79	99.320
sq17	sq77	99.320
sq17	sq76	99.320
sq17	sq75	99.320
sq17	sq60	99.320
sq17	sq56	99.320
sq17	sq49	99.320
sq17	sq41	99.320
sq17	sq38	99.320
sq17	sq35	99.320
sq17	sq27	99.320
sq17	sq25	99.320
sq17	sq14	99.320
sq17	sq13	99.320
sq17	sq12	99.320
sq17	sq8	99.320
sq17	sq70	99.655
sq17	sq178	98.980
sq17	sq165	98.980
sq17	sq135	98.980
sq17	sq133	98.980
sq17	sq130	98.980
sq17	sq127	98.980
sq17	sq125	99.313
sq17	sq121	98.980
sq17	sq118	98.980
sq17	sq102	98.980
sq17	sq98	98.980
sq17	sq67	98.980
sq17	sq66	98.980
sq17	sq63	98.980
sq17	sq59	98.980
sq17	sq43	98.980
sq17	sq42	98.980
sq17	sq39	98.980
sq17	sq36	98.980
sq17	sq31	98.980
sq17	sq24	98.980
sq17	sq22	98.980
sq17	sq171	98.639
sq17	sq157	98.639
sq17	sq156	98.639
sq17	sq138	98.639
sq17	sq122	98.639
sq17	sq120	98.639
sq17	sq110	98.639
sq17	sq94	98.639
sq17	sq34	98.639
sq17	sq85	99.648
sq17	sq83	98.639
sq17	sq163	98.299
sq17	sq152	98.299
sq17	sq134	98.299
sq17	sq40	98.299
sq17	sq33	98.299
sq17	sq162	99.296
sq17	sq153	98.299
sq17	sq187	97.959
sq17	sq186	97.959
sq17	sq172	97.959
sq17	sq92	97.959
sq17	sq23	97.959
sq17	sq175	97.619
sq17	sq173	97.619
sq17	sq160	97.619
sq17	sq149	97.619
sq17	sq146	97.619
sq17	sq145	97.619
sq17	sq144	97.619
sq17	sq142	97.619
sq17	sq141	97.619
sq17	sq140	97.619
sq17	sq124	97.619
sq17	sq123	97.619
sq17	sq117	97.619
[truncated: 24,708 more rows]
