# Supplementary material for: Exploring mechanisms that affect coral cooperation: symbiont transmission mode, cell density and community composition
Source: PeerJ. 2018 Dec 3;6:e6047. doi: 10.7717/peerj.6047 (PMC6282938; doi:10.7717/peerj.6047)
Supplement: Supplemental Information 2 — This file is for review only. [file peerj-06-6047-s002.zip › SupplementaryDataFiles/NSF_RunningPam.csv]

Tank	Treatment	Water	Position	Species	Genotype	Temp	Treat	EQY	Date	Transmission	Reef	Date
1	ctrl1-5	2,3	8	Amil	2	ctrl	bicarb	0.682	28-May-15	horizontal	Pelorus	Day -3
1	ctrl1-5	2,3	13	Amil	4	ctrl	bicarb	0.695	28-May-15	horizontal	Pelorus	Day -3
1	ctrl1-5	2,3	22	Amil	3	ctrl	bicarb	0.706	28-May-15	horizontal	Pelorus	Day -3
1	ctrl1-5	2,3	24	Amil	5	ctrl	bicarb	0.696	28-May-15	horizontal	Pelorus	Day -3
1	ctrl1-5	2,3	26	Amil	1	ctrl	bicarb	0.709	28-May-15	horizontal	Pelorus	Day -3
2	ctrl1-5	3,3	4	Amil	3	ctrl	GE	0.699	28-May-15	horizontal	Pelorus	Day -3
2	ctrl1-5	3,3	8	Amil	1	ctrl	GE	0.676	28-May-15	horizontal	Pelorus	Day -3
2	ctrl1-5	3,3	12	Amil	2	ctrl	GE	0.715	28-May-15	horizontal	Pelorus	Day -3
2	ctrl1-5	3,3	21	Amil	4	ctrl	GE	0.673	28-May-15	horizontal	Pelorus	Day -3
2	ctrl1-5	3,3	27	Amil	5	ctrl	GE	0.706	28-May-15	horizontal	Pelorus	Day -3
3	heat6-10	4,3	3	Amil	10	heat	GE	0.688	28-May-15	horizontal	Pelorus	Day -3
3	heat6-10	4,3	8	Amil	6	heat	GE	0.684	28-May-15	horizontal	Pelorus	Day -3
3	heat6-10	4,3	10	Amil	7	heat	GE	0.699	28-May-15	horizontal	Pelorus	Day -3
3	heat6-10	4,3	25	Amil	9	heat	GE	0.697	28-May-15	horizontal	Pelorus	Day -3
3	heat6-10	4,3	29	Amil	8	heat	GE	0.671	28-May-15	horizontal	Pelorus	Day -3
5	heat1-5	4,2	3	Amil	1	heat	bicarb	0.664	28-May-15	horizontal	Pelorus	Day -3
5	heat1-5	4,2	13	Amil	3	heat	bicarb	0.693	28-May-15	horizontal	Pelorus	Day -3
5	heat1-5	4,2	22	Amil	2	heat	bicarb	0.701	28-May-15	horizontal	Pelorus	Day -3
5	heat1-5	4,2	24	Amil	5	heat	bicarb	0.691	28-May-15	horizontal	Pelorus	Day -3
5	heat1-5	4,2	29	Amil	4	heat	bicarb	0.694	28-May-15	horizontal	Pelorus	Day -3
7	heat6-10	4,4	7	Amil	9	heat	artemia	0.689	28-May-15	horizontal	Pelorus	Day -3
7	heat6-10	4,4	8	Amil	10	heat	artemia	0.696	28-May-15	horizontal	Pelorus	Day -3
7	heat6-10	4,4	17	Amil	8	heat	artemia	0.595	28-May-15	horizontal	Pelorus	Day -3
7	heat6-10	4,4	24	Amil	7	heat	artemia	0.721	28-May-15	horizontal	Pelorus	Day -3
7	heat6-10	4,4	27	Amil	6	heat	artemia	0.672	28-May-15	horizontal	Pelorus	Day -3
8	heat1-5	3,1	5	Amil	2	heat	GE	0.683	28-May-15	horizontal	Pelorus	Day -3
8	heat1-5	3,1	7	Amil	4	heat	GE	0.687	28-May-15	horizontal	Pelorus	Day -3
8	heat1-5	3,1	20	Amil	1	heat	GE	0.648	28-May-15	horizontal	Pelorus	Day -3
8	heat1-5	3,1	22	Amil	3	heat	GE	0.678	28-May-15	horizontal	Pelorus	Day -3
8	heat1-5	3,1	25	Amil	5	heat	GE	0.679	28-May-15	horizontal	Pelorus	Day -3
12	heat6-10	4,1	2	Amil	7	heat	artemia	0.691	28-May-15	horizontal	Pelorus	Day -3
12	heat6-10	4,1	7	Amil	6	heat	artemia	0.723	28-May-15	horizontal	Pelorus	Day -3
12	heat6-10	4,1	9	Amil	10	heat	artemia	0.694	28-May-15	horizontal	Pelorus	Day -3
12	heat6-10	4,1	20	Amil	9	heat	artemia	0.689	28-May-15	horizontal	Pelorus	Day -3
12	heat6-10	4,1	28	Amil	8	heat	artemia	0.712	28-May-15	horizontal	Pelorus	Day -3
14	ctrl6-10	3,4	3	Amil	10	ctrl	artemia	0.552	28-May-15	horizontal	Pelorus	Day -3
14	ctrl6-10	3,4	7	Amil	6	ctrl	artemia	0.676	28-May-15	horizontal	Pelorus	Day -3
14	ctrl6-10	3,4	11	Amil	7	ctrl	artemia	0.807	28-May-15	horizontal	Pelorus	Day -3
14	ctrl6-10	3,4	12	Amil	8	ctrl	artemia	0.661	28-May-15	horizontal	Pelorus	Day -3
14	ctrl6-10	3,4	19	Amil	9	ctrl	artemia	0.687	28-May-15	horizontal	Pelorus	Day -3
15	heat1-5	4,3	4	Amil	1	heat	GE	NA	28-May-15	horizontal	Pelorus	Day -3
15	heat1-5	4,3	8	Amil	4	heat	GE	0.651	28-May-15	horizontal	Pelorus	Day -3
15	heat1-5	4,3	13	Amil	2	heat	GE	0.68	28-May-15	horizontal	Pelorus	Day -3
15	heat1-5	4,3	15	Amil	5	heat	GE	0.696	28-May-15	horizontal	Pelorus	Day -3
15	heat1-5	4,3	24	Amil	3	heat	GE	0.69	28-May-15	horizontal	Pelorus	Day -3
17	ctrl1-5	2,2	2	Amil	2	ctrl	bicarb	0.686	28-May-15	horizontal	Pelorus	Day -3
17	ctrl1-5	2,2	6	Amil	4	ctrl	bicarb	0.714	28-May-15	horizontal	Pelorus	Day -3
17	ctrl1-5	2,2	17	Amil	3	ctrl	bicarb	0.714	28-May-15	horizontal	Pelorus	Day -3
17	ctrl1-5	2,2	23	Amil	1	ctrl	bicarb	0.629	28-May-15	horizontal	Pelorus	Day -3
17	ctrl1-5	2,2	25	Amil	5	ctrl	bicarb	0.682	28-May-15	horizontal	Pelorus	Day -3
19	heat6-10	4,2	4	Amil	8	heat	GE	0.626	28-May-15	horizontal	Pelorus	Day -3
19	heat6-10	4,2	7	Amil	6	heat	GE	0.706	28-May-15	horizontal	Pelorus	Day -3
19	heat6-10	4,2	15	Amil	9	heat	GE	0.681	28-May-15	horizontal	Pelorus	Day -3
19	heat6-10	4,2	16	Amil	10	heat	GE	0.75	28-May-15	horizontal	Pelorus	Day -3
19	heat6-10	4,2	21	Amil	7	heat	GE	0.696	28-May-15	horizontal	Pelorus	Day -3
20	ctrl6-10	2,4	5	Amil	9	ctrl	GE	0.681	28-May-15	horizontal	Pelorus	Day -3
20	ctrl6-10	2,4	13	Amil	7	ctrl	GE	0.691	28-May-15	horizontal	Pelorus	Day -3
20	ctrl6-10	2,4	15	Amil	8	ctrl	GE	0.691	28-May-15	horizontal	Pelorus	Day -3
20	ctrl6-10	2,4	27	Amil	6	ctrl	GE	0.694	28-May-15	horizontal	Pelorus	Day -3
20	ctrl6-10	2,4	29	Amil	10	ctrl	GE	0.695	28-May-15	horizontal	Pelorus	Day -3
21	heat1-5	3,2	2	Amil	2	heat	bicarb	0.669	28-May-15	horizontal	Pelorus	Day -3
21	heat1-5	3,2	4	Amil	1	heat	bicarb	0.682	28-May-15	horizontal	Pelorus	Day -3
21	heat1-5	3,2	23	Amil	3	heat	bicarb	0.734	28-May-15	horizontal	Pelorus	Day -3
21	heat1-5	3,2	25	Amil	4	heat	bicarb	0.715	28-May-15	horizontal	Pelorus	Day -3
21	heat1-5	3,2	27	Amil	5	heat	bicarb	0.703	28-May-15	horizontal	Pelorus	Day -3
22	ctrl6-10	2,1	3	Amil	10	ctrl	artemia	0.587	28-May-15	horizontal	Pelorus	Day -3
22	ctrl6-10	2,1	9	Amil	7	ctrl	artemia	0.684	28-May-15	horizontal	Pelorus	Day -3
22	ctrl6-10	2,1	13	Amil	6	ctrl	artemia	0.691	28-May-15	horizontal	Pelorus	Day -3
22	ctrl6-10	2,1	22	Amil	9	ctrl	artemia	0.689	28-May-15	horizontal	Pelorus	Day -3
22	ctrl6-10	2,1	28	Amil	8	ctrl	artemia	0.589	28-May-15	horizontal	Pelorus	Day -3
32	heat6-10	4,2	7	Amil	8	heat	artemia	0.689	28-May-15	horizontal	Pelorus	Day -3
32	heat6-10	4,2	8	Amil	6	heat	artemia	0.697	28-May-15	horizontal	Pelorus	Day -3
32	heat6-10	4,2	14	Amil	9	heat	artemia	0.679	28-May-15	horizontal	Pelorus	Day -3
32	heat6-10	4,2	16	Amil	7	heat	artemia	0.683	28-May-15	horizontal	Pelorus	Day -3
32	heat6-10	4,2	27	Amil	10	heat	artemia	0.693	28-May-15	horizontal	Pelorus	Day -3
34	ctrl1-5	2,4	4	Amil	3	ctrl	GE	0.695	28-May-15	horizontal	Pelorus	Day -3
34	ctrl1-5	2,4	6	Amil	2	ctrl	GE	0.707	28-May-15	horizontal	Pelorus	Day -3
34	ctrl1-5	2,4	15	Amil	4	ctrl	GE	0.681	28-May-15	horizontal	Pelorus	Day -3
34	ctrl1-5	2,4	21	Amil	1	ctrl	GE	0.668	28-May-15	horizontal	Pelorus	Day -3
34	ctrl1-5	2,4	24	Amil	5	ctrl	GE	0.673	28-May-15	horizontal	Pelorus	Day -3
36	heat1-5	3,2	2	Amil	4	heat	bicarb	0.674	28-May-15	horizontal	Pelorus	Day -3
36	heat1-5	3,2	5	Amil	2	heat	bicarb	0.674	28-May-15	horizontal	Pelorus	Day -3
36	heat1-5	3,2	12	Amil	1	heat	bicarb	0.67	28-May-15	horizontal	Pelorus	Day -3
36	heat1-5	3,2	20	Amil	3	heat	bicarb	0.696	28-May-15	horizontal	Pelorus	Day -3
36	heat1-5	3,2	24	Amil	5	heat	bicarb	0.695	28-May-15	horizontal	Pelorus	Day -3
38	heat6-10	4,3	6	Amil	7	heat	GE	0.695	28-May-15	horizontal	Pelorus	Day -3
38	heat6-10	4,3	8	Amil	9	heat	GE	0.673	28-May-15	horizontal	Pelorus	Day -3
38	heat6-10	4,3	11	Amil	10	heat	GE	0.707	28-May-15	horizontal	Pelorus	Day -3
38	heat6-10	4,3	15	Amil	6	heat	GE	0.68	28-May-15	horizontal	Pelorus	Day -3
38	heat6-10	4,3	26	Amil	8	heat	GE	0.69	28-May-15	horizontal	Pelorus	Day -3
39	ctrl6-10	3,4	6	Amil	7	ctrl	artemia	0.657	28-May-15	horizontal	Pelorus	Day -3
39	ctrl6-10	3,4	8	Amil	10	ctrl	artemia	0.716	28-May-15	horizontal	Pelorus	Day -3
39	ctrl6-10	3,4	11	Amil	9	ctrl	artemia	0.682	28-May-15	horizontal	Pelorus	Day -3
39	ctrl6-10	3,4	19	Amil	6	ctrl	artemia	0.706	28-May-15	horizontal	Pelorus	Day -3
39	ctrl6-10	3,4	27	Amil	8	ctrl	artemia	0.691	28-May-15	horizontal	Pelorus	Day -3
41	ctrl1-5	2,1	3	Amil	1	ctrl	bicarb	0.647	28-May-15	horizontal	Pelorus	Day -3
41	ctrl1-5	2,1	7	Amil	4	ctrl	bicarb	0.702	28-May-15	horizontal	Pelorus	Day -3
41	ctrl1-5	2,1	25	Amil	2	ctrl	bicarb	0.446	28-May-15	horizontal	Pelorus	Day -3
41	ctrl1-5	2,1	26	Amil	5	ctrl	bicarb	0.663	28-May-15	horizontal	Pelorus	Day -3
41	ctrl1-5	2,1	27	Amil	3	ctrl	bicarb	0.701	28-May-15	horizontal	Pelorus	Day -3
42	heat1-5	4,1	4	Amil	2	heat	GE	0.697	28-May-15	horizontal	Pelorus	Day -3
42	heat1-5	4,1	9	Amil	4	heat	GE	0.577	28-May-15	horizontal	Pelorus	Day -3
42	heat1-5	4,1	13	Amil	5	heat	GE	0.672	28-May-15	horizontal	Pelorus	Day -3
42	heat1-5	4,1	16	Amil	1	heat	GE	0.652	28-May-15	horizontal	Pelorus	Day -3
42	heat1-5	4,1	26	Amil	3	heat	GE	0.68	28-May-15	horizontal	Pelorus	Day -3
44	ctrl6-10	2,4	10	Amil	10	ctrl	GE	0.709	28-May-15	horizontal	Pelorus	Day -3
44	ctrl6-10	2,4	11	Amil	7	ctrl	GE	0.5	28-May-15	horizontal	Pelorus	Day -3
44	ctrl6-10	2,4	13	Amil	8	ctrl	GE	0.7	28-May-15	horizontal	Pelorus	Day -3
44	ctrl6-10	2,4	15	Amil	6	ctrl	GE	0.67	28-May-15	horizontal	Pelorus	Day -3
44	ctrl6-10	2,4	25	Amil	9	ctrl	GE	0.68	28-May-15	horizontal	Pelorus	Day -3
45	ctrl6-10	3,4	2	Amil	7	ctrl	GE	0.721	28-May-15	horizontal	Pelorus	Day -3
45	ctrl6-10	3,4	8	Amil	10	ctrl	GE	0.72	28-May-15	horizontal	Pelorus	Day -3
45	ctrl6-10	3,4	14	Amil	8	ctrl	GE	0.643	28-May-15	horizontal	Pelorus	Day -3
45	ctrl6-10	3,4	25	Amil	9	ctrl	GE	0.764	28-May-15	horizontal	Pelorus	Day -3
45	ctrl6-10	3,4	30	Amil	6	ctrl	GE	0.648	28-May-15	horizontal	Pelorus	Day -3
46	ctrl1-5	2,1	2	Amil	1	ctrl	GE	0.668	28-May-15	horizontal	Pelorus	Day -3
46	ctrl1-5	2,1	7	Amil	2	ctrl	GE	0.728	28-May-15	horizontal	Pelorus	Day -3
46	ctrl1-5	2,1	16	Amil	4	ctrl	GE	0.641	28-May-15	horizontal	Pelorus	Day -3
46	ctrl1-5	2,1	21	Amil	5	ctrl	GE	0.703	28-May-15	horizontal	Pelorus	Day -3
46	ctrl1-5	2,1	27	Amil	3	ctrl	GE	0.709	28-May-15	horizontal	Pelorus	Day -3
1	ctrl1-5	2,3	8	Amil	2	ctrl	bicarb	0.734	29-May-15	horizontal	Pelorus	Day -2
1	ctrl1-5	2,3	13	Amil	4	ctrl	bicarb	NA	29-May-15	horizontal	Pelorus	Day -2
1	ctrl1-5	2,3	22	Amil	3	ctrl	bicarb	NA	29-May-15	horizontal	Pelorus	Day -2
1	ctrl1-5	2,3	24	Amil	5	ctrl	bicarb	NA	29-May-15	horizontal	Pelorus	Day -2
1	ctrl1-5	2,3	26	Amil	1	ctrl	bicarb	NA	29-May-15	horizontal	Pelorus	Day -2
2	ctrl1-5	3,3	4	Amil	3	ctrl	GE	0.707	29-May-15	horizontal	Pelorus	Day -2
2	ctrl1-5	3,3	8	Amil	1	ctrl	GE	0.681	29-May-15	horizontal	Pelorus	Day -2
2	ctrl1-5	3,3	12	Amil	2	ctrl	GE	0.8	29-May-15	horizontal	Pelorus	Day -2
2	ctrl1-5	3,3	21	Amil	4	ctrl	GE	0.672	29-May-15	horizontal	Pelorus	Day -2
2	ctrl1-5	3,3	27	Amil	5	ctrl	GE	0.682	29-May-15	horizontal	Pelorus	Day -2
3	heat6-10	4,3	3	Amil	10	heat	GE	0.69	29-May-15	horizontal	Pelorus	Day -2
3	heat6-10	4,3	8	Amil	6	heat	GE	0.735	29-May-15	horizontal	Pelorus	Day -2
3	heat6-10	4,3	10	Amil	7	heat	GE	0.675	29-May-15	horizontal	Pelorus	Day -2
3	heat6-10	4,3	25	Amil	9	heat	GE	0.657	29-May-15	horizontal	Pelorus	Day -2
3	heat6-10	4,3	29	Amil	8	heat	GE	0.695	29-May-15	horizontal	Pelorus	Day -2
5	heat1-5	4,2	3	Amil	1	heat	bicarb	0.688	29-May-15	horizontal	Pelorus	Day -2
5	heat1-5	4,2	13	Amil	3	heat	bicarb	0.476	29-May-15	horizontal	Pelorus	Day -2
5	heat1-5	4,2	22	Amil	2	heat	bicarb	0.709	29-May-15	horizontal	Pelorus	Day -2
5	heat1-5	4,2	24	Amil	5	heat	bicarb	0.719	29-May-15	horizontal	Pelorus	Day -2
5	heat1-5	4,2	29	Amil	4	heat	bicarb	0.716	29-May-15	horizontal	Pelorus	Day -2
7	heat6-10	4,4	7	Amil	9	heat	artemia	0.707	29-May-15	horizontal	Pelorus	Day -2
7	heat6-10	4,4	8	Amil	10	heat	artemia	0.697	29-May-15	horizontal	Pelorus	Day -2
7	heat6-10	4,4	17	Amil	8	heat	artemia	0.67	29-May-15	horizontal	Pelorus	Day -2
7	heat6-10	4,4	24	Amil	7	heat	artemia	0.695	29-May-15	horizontal	Pelorus	Day -2
7	heat6-10	4,4	27	Amil	6	heat	artemia	0.701	29-May-15	horizontal	Pelorus	Day -2
8	heat1-5	3,1	5	Amil	2	heat	GE	0.683	29-May-15	horizontal	Pelorus	Day -2
8	heat1-5	3,1	7	Amil	4	heat	GE	0.702	29-May-15	horizontal	Pelorus	Day -2
8	heat1-5	3,1	20	Amil	1	heat	GE	0.653	29-May-15	horizontal	Pelorus	Day -2
8	heat1-5	3,1	22	Amil	3	heat	GE	0.676	29-May-15	horizontal	Pelorus	Day -2
8	heat1-5	3,1	25	Amil	5	heat	GE	0.714	29-May-15	horizontal	Pelorus	Day -2
12	heat6-10	4,1	2	Amil	7	heat	artemia	NA	29-May-15	horizontal	Pelorus	Day -2
12	heat6-10	4,1	7	Amil	6	heat	artemia	0.706	29-May-15	horizontal	Pelorus	Day -2
12	heat6-10	4,1	9	Amil	10	heat	artemia	0.69	29-May-15	horizontal	Pelorus	Day -2
12	heat6-10	4,1	20	Amil	9	heat	artemia	0.692	29-May-15	horizontal	Pelorus	Day -2
12	heat6-10	4,1	28	Amil	8	heat	artemia	0.697	29-May-15	horizontal	Pelorus	Day -2
14	ctrl6-10	3,4	3	Amil	10	ctrl	artemia	0.688	29-May-15	horizontal	Pelorus	Day -2
14	ctrl6-10	3,4	7	Amil	6	ctrl	artemia	0.687	29-May-15	horizontal	Pelorus	Day -2
14	ctrl6-10	3,4	11	Amil	7	ctrl	artemia	NA	29-May-15	horizontal	Pelorus	Day -2
14	ctrl6-10	3,4	12	Amil	8	ctrl	artemia	0.693	29-May-15	horizontal	Pelorus	Day -2
14	ctrl6-10	3,4	19	Amil	9	ctrl	artemia	0.699	29-May-15	horizontal	Pelorus	Day -2
15	heat1-5	4,3	4	Amil	1	heat	GE	0.68	29-May-15	horizontal	Pelorus	Day -2
15	heat1-5	4,3	8	Amil	4	heat	GE	0.694	29-May-15	horizontal	Pelorus	Day -2
15	heat1-5	4,3	13	Amil	2	heat	GE	0.711	29-May-15	horizontal	Pelorus	Day -2
15	heat1-5	4,3	15	Amil	5	heat	GE	0.677	29-May-15	horizontal	Pelorus	Day -2
15	heat1-5	4,3	24	Amil	3	heat	GE	0.719	29-May-15	horizontal	Pelorus	Day -2
17	ctrl1-5	2,2	2	Amil	2	ctrl	bicarb	0.68	29-May-15	horizontal	Pelorus	Day -2
17	ctrl1-5	2,2	6	Amil	4	ctrl	bicarb	0.695	29-May-15	horizontal	Pelorus	Day -2
17	ctrl1-5	2,2	17	Amil	3	ctrl	bicarb	0.712	29-May-15	horizontal	Pelorus	Day -2
17	ctrl1-5	2,2	23	Amil	1	ctrl	bicarb	0.695	29-May-15	horizontal	Pelorus	Day -2
17	ctrl1-5	2,2	25	Amil	5	ctrl	bicarb	0.614	29-May-15	horizontal	Pelorus	Day -2
19	heat6-10	4,2	4	Amil	8	heat	GE	0.678	29-May-15	horizontal	Pelorus	Day -2
19	heat6-10	4,2	7	Amil	6	heat	GE	0.655	29-May-15	horizontal	Pelorus	Day -2
19	heat6-10	4,2	15	Amil	9	heat	GE	0.718	29-May-15	horizontal	Pelorus	Day -2
19	heat6-10	4,2	16	Amil	10	heat	GE	0.638	29-May-15	horizontal	Pelorus	Day -2
19	heat6-10	4,2	21	Amil	7	heat	GE	0.687	29-May-15	horizontal	Pelorus	Day -2
20	ctrl6-10	2,4	5	Amil	9	ctrl	GE	0.732	29-May-15	horizontal	Pelorus	Day -2
20	ctrl6-10	2,4	13	Amil	7	ctrl	GE	0.67	29-May-15	horizontal	Pelorus	Day -2
20	ctrl6-10	2,4	15	Amil	8	ctrl	GE	0.671	29-May-15	horizontal	Pelorus	Day -2
20	ctrl6-10	2,4	27	Amil	6	ctrl	GE	0.701	29-May-15	horizontal	Pelorus	Day -2
20	ctrl6-10	2,4	29	Amil	10	ctrl	GE	0.7	29-May-15	horizontal	Pelorus	Day -2
21	heat1-5	3,2	2	Amil	2	heat	bicarb	0.691	29-May-15	horizontal	Pelorus	Day -2
21	heat1-5	3,2	4	Amil	1	heat	bicarb	0.67	29-May-15	horizontal	Pelorus	Day -2
21	heat1-5	3,2	23	Amil	3	heat	bicarb	NA	29-May-15	horizontal	Pelorus	Day -2
21	heat1-5	3,2	25	Amil	4	heat	bicarb	NA	29-May-15	horizontal	Pelorus	Day -2
21	heat1-5	3,2	27	Amil	5	heat	bicarb	NA	29-May-15	horizontal	Pelorus	Day -2
22	ctrl6-10	2,1	3	Amil	10	ctrl	artemia	0.697	29-May-15	horizontal	Pelorus	Day -2
22	ctrl6-10	2,1	9	Amil	7	ctrl	artemia	0.721	29-May-15	horizontal	Pelorus	Day -2
22	ctrl6-10	2,1	13	Amil	6	ctrl	artemia	0.659	29-May-15	horizontal	Pelorus	Day -2
22	ctrl6-10	2,1	22	Amil	9	ctrl	artemia	0.384	29-May-15	horizontal	Pelorus	Day -2
22	ctrl6-10	2,1	28	Amil	8	ctrl	artemia	0.712	29-May-15	horizontal	Pelorus	Day -2
32	heat6-10	4,2	7	Amil	8	heat	artemia	0.724	29-May-15	horizontal	Pelorus	Day -2
32	heat6-10	4,2	8	Amil	6	heat	artemia	0.715	29-May-15	horizontal	Pelorus	Day -2
32	heat6-10	4,2	14	Amil	9	heat	artemia	0.681	29-May-15	horizontal	Pelorus	Day -2
32	heat6-10	4,2	16	Amil	7	heat	artemia	0.68	29-May-15	horizontal	Pelorus	Day -2
32	heat6-10	4,2	27	Amil	10	heat	artemia	0.553	29-May-15	horizontal	Pelorus	Day -2
34	ctrl1-5	2,4	4	Amil	3	ctrl	GE	0.709	29-May-15	horizontal	Pelorus	Day -2
34	ctrl1-5	2,4	6	Amil	2	ctrl	GE	0.72	29-May-15	horizontal	Pelorus	Day -2
34	ctrl1-5	2,4	15	Amil	4	ctrl	GE	0.681	29-May-15	horizontal	Pelorus	Day -2
34	ctrl1-5	2,4	21	Amil	1	ctrl	GE	0.684	29-May-15	horizontal	Pelorus	Day -2
34	ctrl1-5	2,4	24	Amil	5	ctrl	GE	0.698	29-May-15	horizontal	Pelorus	Day -2
36	heat1-5	3,2	2	Amil	4	heat	bicarb	0.673	29-May-15	horizontal	Pelorus	Day -2
36	heat1-5	3,2	5	Amil	2	heat	bicarb	0.677	29-May-15	horizontal	Pelorus	Day -2
36	heat1-5	3,2	12	Amil	1	heat	bicarb	0.698	29-May-15	horizontal	Pelorus	Day -2
36	heat1-5	3,2	20	Amil	3	heat	bicarb	0.691	29-May-15	horizontal	Pelorus	Day -2
36	heat1-5	3,2	24	Amil	5	heat	bicarb	0.692	29-May-15	horizontal	Pelorus	Day -2
38	heat6-10	4,3	6	Amil	7	heat	GE	0.724	29-May-15	horizontal	Pelorus	Day -2
38	heat6-10	4,3	8	Amil	9	heat	GE	0.678	29-May-15	horizontal	Pelorus	Day -2
38	heat6-10	4,3	11	Amil	10	heat	GE	0.691	29-May-15	horizontal	Pelorus	Day -2
38	heat6-10	4,3	15	Amil	6	heat	GE	0.689	29-May-15	horizontal	Pelorus	Day -2
38	heat6-10	4,3	26	Amil	8	heat	GE	0.69	29-May-15	horizontal	Pelorus	Day -2
39	ctrl6-10	3,4	6	Amil	7	ctrl	artemia	0.677	29-May-15	horizontal	Pelorus	Day -2
39	ctrl6-10	3,4	8	Amil	10	ctrl	artemia	0.708	29-May-15	horizontal	Pelorus	Day -2
39	ctrl6-10	3,4	11	Amil	9	ctrl	artemia	0.621	29-May-15	horizontal	Pelorus	Day -2
39	ctrl6-10	3,4	19	Amil	6	ctrl	artemia	0.671	29-May-15	horizontal	Pelorus	Day -2
39	ctrl6-10	3,4	27	Amil	8	ctrl	artemia	0.694	29-May-15	horizontal	Pelorus	Day -2
41	ctrl1-5	2,1	3	Amil	1	ctrl	bicarb	0.66	29-May-15	horizontal	Pelorus	Day -2
41	ctrl1-5	2,1	7	Amil	4	ctrl	bicarb	0.675	29-May-15	horizontal	Pelorus	Day -2
41	ctrl1-5	2,1	25	Amil	2	ctrl	bicarb	0.704	29-May-15	horizontal	Pelorus	Day -2
41	ctrl1-5	2,1	26	Amil	5	ctrl	bicarb	0.807	29-May-15	horizontal	Pelorus	Day -2
41	ctrl1-5	2,1	27	Amil	3	ctrl	bicarb	0.708	29-May-15	horizontal	Pelorus	Day -2
42	heat1-5	4,1	4	Amil	2	heat	GE	0.691	29-May-15	horizontal	Pelorus	Day -2
42	heat1-5	4,1	9	Amil	4	heat	GE	0.652	29-May-15	horizontal	Pelorus	Day -2
42	heat1-5	4,1	13	Amil	5	heat	GE	0.822	29-May-15	horizontal	Pelorus	Day -2
42	heat1-5	4,1	16	Amil	1	heat	GE	0.734	29-May-15	horizontal	Pelorus	Day -2
42	heat1-5	4,1	26	Amil	3	heat	GE	0.699	29-May-15	horizontal	Pelorus	Day -2
44	ctrl6-10	2,4	10	Amil	10	ctrl	GE	0.721	29-May-15	horizontal	Pelorus	Day -2
44	ctrl6-10	2,4	11	Amil	7	ctrl	GE	0.713	29-May-15	horizontal	Pelorus	Day -2
44	ctrl6-10	2,4	13	Amil	8	ctrl	GE	0.684	29-May-15	horizontal	Pelorus	Day -2
44	ctrl6-10	2,4	15	Amil	6	ctrl	GE	0.726	29-May-15	horizontal	Pelorus	Day -2
44	ctrl6-10	2,4	25	Amil	9	ctrl	GE	0.691	29-May-15	horizontal	Pelorus	Day -2
45	ctrl6-10	3,4	2	Amil	7	ctrl	GE	0.696	29-May-15	horizontal	Pelorus	Day -2
45	ctrl6-10	3,4	8	Amil	10	ctrl	GE	0.694	29-May-15	horizontal	Pelorus	Day -2
45	ctrl6-10	3,4	14	Amil	8	ctrl	GE	0.709	29-May-15	horizontal	Pelorus	Day -2
45	ctrl6-10	3,4	25	Amil	9	ctrl	GE	0.688	29-May-15	horizontal	Pelorus	Day -2
45	ctrl6-10	3,4	30	Amil	6	ctrl	GE	0.651	29-May-15	horizontal	Pelorus	Day -2
46	ctrl1-5	2,1	2	Amil	1	ctrl	GE	0.662	29-May-15	horizontal	Pelorus	Day -2
46	ctrl1-5	2,1	7	Amil	2	ctrl	GE	0.704	29-May-15	horizontal	Pelorus	Day -2
46	ctrl1-5	2,1	16	Amil	4	ctrl	GE	0.713	29-May-15	horizontal	Pelorus	Day -2
46	ctrl1-5	2,1	21	Amil	5	ctrl	GE	0.711	29-May-15	horizontal	Pelorus	Day -2
46	ctrl1-5	2,1	27	Amil	3	ctrl	GE	0.695	29-May-15	horizontal	Pelorus	Day -2
1	ctrl1-5	2,3	8	Amil	2	ctrl	bicarb	0.735	30-May-15	horizontal	Pelorus	Day -1
1	ctrl1-5	2,3	13	Amil	4	ctrl	bicarb	0.682	30-May-15	horizontal	Pelorus	Day -1
1	ctrl1-5	2,3	22	Amil	3	ctrl	bicarb	0.715	30-May-15	horizontal	Pelorus	Day -1
1	ctrl1-5	2,3	24	Amil	5	ctrl	bicarb	0.692	30-May-15	horizontal	Pelorus	Day -1
1	ctrl1-5	2,3	26	Amil	1	ctrl	bicarb	0.699	30-May-15	horizontal	Pelorus	Day -1
2	ctrl1-5	3,3	4	Amil	3	ctrl	GE	0.716	30-May-15	horizontal	Pelorus	Day -1
2	ctrl1-5	3,3	8	Amil	1	ctrl	GE	0.705	30-May-15	horizontal	Pelorus	Day -1
2	ctrl1-5	3,3	12	Amil	2	ctrl	GE	0.709	30-May-15	horizontal	Pelorus	Day -1
2	ctrl1-5	3,3	21	Amil	4	ctrl	GE	0.758	30-May-15	horizontal	Pelorus	Day -1
2	ctrl1-5	3,3	27	Amil	5	ctrl	GE	0.708	30-May-15	horizontal	Pelorus	Day -1
3	heat6-10	4,3	3	Amil	10	heat	GE	0.718	30-May-15	horizontal	Pelorus	Day -1
3	heat6-10	4,3	8	Amil	6	heat	GE	0.685	30-May-15	horizontal	Pelorus	Day -1
3	heat6-10	4,3	10	Amil	7	heat	GE	0.716	30-May-15	horizontal	Pelorus	Day -1
3	heat6-10	4,3	25	Amil	9	heat	GE	0.702	30-May-15	horizontal	Pelorus	Day -1
3	heat6-10	4,3	29	Amil	8	heat	GE	0.71	30-May-15	horizontal	Pelorus	Day -1
5	heat1-5	4,2	3	Amil	1	heat	bicarb	0.692	30-May-15	horizontal	Pelorus	Day -1
5	heat1-5	4,2	13	Amil	3	heat	bicarb	0.63	30-May-15	horizontal	Pelorus	Day -1
5	heat1-5	4,2	22	Amil	2	heat	bicarb	0.691	30-May-15	horizontal	Pelorus	Day -1
5	heat1-5	4,2	24	Amil	5	heat	bicarb	0.71	30-May-15	horizontal	Pelorus	Day -1
5	heat1-5	4,2	29	Amil	4	heat	bicarb	0.722	30-May-15	horizontal	Pelorus	Day -1
7	heat6-10	4,4	7	Amil	9	heat	artemia	0.709	30-May-15	horizontal	Pelorus	Day -1
7	heat6-10	4,4	8	Amil	10	heat	artemia	0.719	30-May-15	horizontal	Pelorus	Day -1
7	heat6-10	4,4	17	Amil	8	heat	artemia	0.7	30-May-15	horizontal	Pelorus	Day -1
7	heat6-10	4,4	24	Amil	7	heat	artemia	0.679	30-May-15	horizontal	Pelorus	Day -1
7	heat6-10	4,4	27	Amil	6	heat	artemia	0.768	30-May-15	horizontal	Pelorus	Day -1
8	heat1-5	3,1	5	Amil	2	heat	GE	0.727	30-May-15	horizontal	Pelorus	Day -1
8	heat1-5	3,1	7	Amil	4	heat	GE	0.692	30-May-15	horizontal	Pelorus	Day -1
8	heat1-5	3,1	20	Amil	1	heat	GE	0.653	30-May-15	horizontal	Pelorus	Day -1
8	heat1-5	3,1	22	Amil	3	heat	GE	0.714	30-May-15	horizontal	Pelorus	Day -1
8	heat1-5	3,1	25	Amil	5	heat	GE	0.678	30-May-15	horizontal	Pelorus	Day -1
12	heat6-10	4,1	2	Amil	7	heat	artemia	0.681	30-May-15	horizontal	Pelorus	Day -1
12	heat6-10	4,1	7	Amil	6	heat	artemia	0.721	30-May-15	horizontal	Pelorus	Day -1
12	heat6-10	4,1	9	Amil	10	heat	artemia	0.703	30-May-15	horizontal	Pelorus	Day -1
12	heat6-10	4,1	20	Amil	9	heat	artemia	0.705	30-May-15	horizontal	Pelorus	Day -1
12	heat6-10	4,1	28	Amil	8	heat	artemia	NA	30-May-15	horizontal	Pelorus	Day -1
14	ctrl6-10	3,4	3	Amil	10	ctrl	artemia	0.682	30-May-15	horizontal	Pelorus	Day -1
14	ctrl6-10	3,4	7	Amil	6	ctrl	artemia	0.69	30-May-15	horizontal	Pelorus	Day -1
14	ctrl6-10	3,4	11	Amil	7	ctrl	artemia	0.727	30-May-15	horizontal	Pelorus	Day -1
14	ctrl6-10	3,4	12	Amil	8	ctrl	artemia	0.687	30-May-15	horizontal	Pelorus	Day -1
14	ctrl6-10	3,4	19	Amil	9	ctrl	artemia	0.695	30-May-15	horizontal	Pelorus	Day -1
15	heat1-5	4,3	4	Amil	1	heat	GE	0.672	30-May-15	horizontal	Pelorus	Day -1
15	heat1-5	4,3	8	Amil	4	heat	GE	0.712	30-May-15	horizontal	Pelorus	Day -1
15	heat1-5	4,3	13	Amil	2	heat	GE	0.706	30-May-15	horizontal	Pelorus	Day -1
15	heat1-5	4,3	15	Amil	5	heat	GE	0.697	30-May-15	horizontal	Pelorus	Day -1
15	heat1-5	4,3	24	Amil	3	heat	GE	0.702	30-May-15	horizontal	Pelorus	Day -1
17	ctrl1-5	2,2	2	Amil	2	ctrl	bicarb	0.659	30-May-15	horizontal	Pelorus	Day -1
17	ctrl1-5	2,2	6	Amil	4	ctrl	bicarb	0.678	30-May-15	horizontal	Pelorus	Day -1
17	ctrl1-5	2,2	17	Amil	3	ctrl	bicarb	0.715	30-May-15	horizontal	Pelorus	Day -1
17	ctrl1-5	2,2	23	Amil	1	ctrl	bicarb	0.696	30-May-15	horizontal	Pelorus	Day -1
17	ctrl1-5	2,2	25	Amil	5	ctrl	bicarb	0.704	30-May-15	horizontal	Pelorus	Day -1
19	heat6-10	4,2	4	Amil	8	heat	GE	0.689	30-May-15	horizontal	Pelorus	Day -1
19	heat6-10	4,2	7	Amil	6	heat	GE	0.708	30-May-15	horizontal	Pelorus	Day -1
19	heat6-10	4,2	15	Amil	9	heat	GE	0.688	30-May-15	horizontal	Pelorus	Day -1
19	heat6-10	4,2	16	Amil	10	heat	GE	0.695	30-May-15	horizontal	Pelorus	Day -1
19	heat6-10	4,2	21	Amil	7	heat	GE	0.689	30-May-15	horizontal	Pelorus	Day -1
20	ctrl6-10	2,4	5	Amil	9	ctrl	GE	0.695	30-May-15	horizontal	Pelorus	Day -1
20	ctrl6-10	2,4	13	Amil	7	ctrl	GE	0.69	30-May-15	horizontal	Pelorus	Day -1
20	ctrl6-10	2,4	15	Amil	8	ctrl	GE	0.696	30-May-15	horizontal	Pelorus	Day -1
20	ctrl6-10	2,4	27	Amil	6	ctrl	GE	0.685	30-May-15	horizontal	Pelorus	Day -1
20	ctrl6-10	2,4	29	Amil	10	ctrl	GE	0.706	30-May-15	horizontal	Pelorus	Day -1
21	heat1-5	3,2	2	Amil	2	heat	bicarb	0.689	30-May-15	horizontal	Pelorus	Day -1
21	heat1-5	3,2	4	Amil	1	heat	bicarb	0.688	30-May-15	horizontal	Pelorus	Day -1
21	heat1-5	3,2	23	Amil	3	heat	bicarb	0.69	30-May-15	horizontal	Pelorus	Day -1
21	heat1-5	3,2	25	Amil	4	heat	bicarb	0.66	30-May-15	horizontal	Pelorus	Day -1
21	heat1-5	3,2	27	Amil	5	heat	bicarb	0.685	30-May-15	horizontal	Pelorus	Day -1
22	ctrl6-10	2,1	3	Amil	10	ctrl	artemia	0.694	30-May-15	horizontal	Pelorus	Day -1
22	ctrl6-10	2,1	9	Amil	7	ctrl	artemia	0.671	30-May-15	horizontal	Pelorus	Day -1
22	ctrl6-10	2,1	13	Amil	6	ctrl	artemia	0.523	30-May-15	horizontal	Pelorus	Day -1
22	ctrl6-10	2,1	22	Amil	9	ctrl	artemia	0.688	30-May-15	horizontal	Pelorus	Day -1
22	ctrl6-10	2,1	28	Amil	8	ctrl	artemia	0.696	30-May-15	horizontal	Pelorus	Day -1
32	heat6-10	4,2	7	Amil	8	heat	artemia	0.701	30-May-15	horizontal	Pelorus	Day -1
32	heat6-10	4,2	8	Amil	6	heat	artemia	0.707	30-May-15	horizontal	Pelorus	Day -1
32	heat6-10	4,2	14	Amil	9	heat	artemia	0.68	30-May-15	horizontal	Pelorus	Day -1
32	heat6-10	4,2	16	Amil	7	heat	artemia	0.685	30-May-15	horizontal	Pelorus	Day -1
32	heat6-10	4,2	27	Amil	10	heat	artemia	0.715	30-May-15	horizontal	Pelorus	Day -1
34	ctrl1-5	2,4	4	Amil	3	ctrl	GE	0.681	30-May-15	horizontal	Pelorus	Day -1
34	ctrl1-5	2,4	6	Amil	2	ctrl	GE	0.699	30-May-15	horizontal	Pelorus	Day -1
34	ctrl1-5	2,4	15	Amil	4	ctrl	GE	0.687	30-May-15	horizontal	Pelorus	Day -1
34	ctrl1-5	2,4	21	Amil	1	ctrl	GE	0.646	30-May-15	horizontal	Pelorus	Day -1
34	ctrl1-5	2,4	24	Amil	5	ctrl	GE	0.691	30-May-15	horizontal	Pelorus	Day -1
36	heat1-5	3,2	2	Amil	4	heat	bicarb	0.704	30-May-15	horizontal	Pelorus	Day -1
36	heat1-5	3,2	5	Amil	2	heat	bicarb	0.691	30-May-15	horizontal	Pelorus	Day -1
36	heat1-5	3,2	12	Amil	1	heat	bicarb	0.686	30-May-15	horizontal	Pelorus	Day -1
36	heat1-5	3,2	20	Amil	3	heat	bicarb	0.714	30-May-15	horizontal	Pelorus	Day -1
36	heat1-5	3,2	24	Amil	5	heat	bicarb	0.687	30-May-15	horizontal	Pelorus	Day -1
38	heat6-10	4,3	6	Amil	7	heat	GE	0.697	30-May-15	horizontal	Pelorus	Day -1
38	heat6-10	4,3	8	Amil	9	heat	GE	0.682	30-May-15	horizontal	Pelorus	Day -1
38	heat6-10	4,3	11	Amil	10	heat	GE	0.7	30-May-15	horizontal	Pelorus	Day -1
38	heat6-10	4,3	15	Amil	6	heat	GE	0.694	30-May-15	horizontal	Pelorus	Day -1
38	heat6-10	4,3	26	Amil	8	heat	GE	0.683	30-May-15	horizontal	Pelorus	Day -1
39	ctrl6-10	3,4	6	Amil	7	ctrl	artemia	0.681	30-May-15	horizontal	Pelorus	Day -1
39	ctrl6-10	3,4	8	Amil	10	ctrl	artemia	0.667	30-May-15	horizontal	Pelorus	Day -1
39	ctrl6-10	3,4	11	Amil	9	ctrl	artemia	0.676	30-May-15	horizontal	Pelorus	Day -1
39	ctrl6-10	3,4	19	Amil	6	ctrl	artemia	0.689	30-May-15	horizontal	Pelorus	Day -1
39	ctrl6-10	3,4	27	Amil	8	ctrl	artemia	0.674	30-May-15	horizontal	Pelorus	Day -1
41	ctrl1-5	2,1	3	Amil	1	ctrl	bicarb	0.677	30-May-15	horizontal	Pelorus	Day -1
41	ctrl1-5	2,1	7	Amil	4	ctrl	bicarb	0.34	30-May-15	horizontal	Pelorus	Day -1
41	ctrl1-5	2,1	25	Amil	2	ctrl	bicarb	0.716	30-May-15	horizontal	Pelorus	Day -1
41	ctrl1-5	2,1	26	Amil	5	ctrl	bicarb	0.692	30-May-15	horizontal	Pelorus	Day -1
41	ctrl1-5	2,1	27	Amil	3	ctrl	bicarb	0.711	30-May-15	horizontal	Pelorus	Day -1
42	heat1-5	4,1	4	Amil	2	heat	GE	0.713	30-May-15	horizontal	Pelorus	Day -1
42	heat1-5	4,1	9	Amil	4	heat	GE	0.679	30-May-15	horizontal	Pelorus	Day -1
42	heat1-5	4,1	13	Amil	5	heat	GE	0.707	30-May-15	horizontal	Pelorus	Day -1
42	heat1-5	4,1	16	Amil	1	heat	GE	0.678	30-May-15	horizontal	Pelorus	Day -1
42	heat1-5	4,1	26	Amil	3	heat	GE	0.673	30-May-15	horizontal	Pelorus	Day -1
44	ctrl6-10	2,4	10	Amil	10	ctrl	GE	0.621	30-May-15	horizontal	Pelorus	Day -1
44	ctrl6-10	2,4	11	Amil	7	ctrl	GE	0.709	30-May-15	horizontal	Pelorus	Day -1
44	ctrl6-10	2,4	13	Amil	8	ctrl	GE	0.666	30-May-15	horizontal	Pelorus	Day -1
44	ctrl6-10	2,4	15	Amil	6	ctrl	GE	0.7	30-May-15	horizontal	Pelorus	Day -1
44	ctrl6-10	2,4	25	Amil	9	ctrl	GE	0.679	30-May-15	horizontal	Pelorus	Day -1
45	ctrl6-10	3,4	2	Amil	7	ctrl	GE	0.754	30-May-15	horizontal	Pelorus	Day -1
45	ctrl6-10	3,4	8	Amil	10	ctrl	GE	0.703	30-May-15	horizontal	Pelorus	Day -1
45	ctrl6-10	3,4	14	Amil	8	ctrl	GE	0.679	30-May-15	horizontal	Pelorus	Day -1
45	ctrl6-10	3,4	25	Amil	9	ctrl	GE	0.584	30-May-15	horizontal	Pelorus	Day -1
45	ctrl6-10	3,4	30	Amil	6	ctrl	GE	0.702	30-May-15	horizontal	Pelorus	Day -1
46	ctrl1-5	2,1	2	Amil	1	ctrl	GE	0.664	30-May-15	horizontal	Pelorus	Day -1
46	ctrl1-5	2,1	7	Amil	2	ctrl	GE	0.697	30-May-15	horizontal	Pelorus	Day -1
46	ctrl1-5	2,1	16	Amil	4	ctrl	GE	0.688	30-May-15	horizontal	Pelorus	Day -1
46	ctrl1-5	2,1	21	Amil	5	ctrl	GE	0.694	30-May-15	horizontal	Pelorus	Day -1
46	ctrl1-5	2,1	27	Amil	3	ctrl	GE	0.67	30-May-15	horizontal	Pelorus	Day -1
1	ctrl1-5	2,3	8	Amil	2	ctrl	bicarb	0.693	31-May-15	horizontal	Pelorus	Day 1
1	ctrl1-5	2,3	13	Amil	4	ctrl	bicarb	0.688	31-May-15	horizontal	Pelorus	Day 1
1	ctrl1-5	2,3	22	Amil	3	ctrl	bicarb	0.753	31-May-15	horizontal	Pelorus	Day 1
1	ctrl1-5	2,3	24	Amil	5	ctrl	bicarb	0.694	31-May-15	horizontal	Pelorus	Day 1
1	ctrl1-5	2,3	26	Amil	1	ctrl	bicarb	0.677	31-May-15	horizontal	Pelorus	Day 1
2	ctrl1-5	3,3	4	Amil	3	ctrl	GE	0.643	31-May-15	horizontal	Pelorus	Day 1
2	ctrl1-5	3,3	8	Amil	1	ctrl	GE	0.666	31-May-15	horizontal	Pelorus	Day 1
2	ctrl1-5	3,3	12	Amil	2	ctrl	GE	0.708	31-May-15	horizontal	Pelorus	Day 1
2	ctrl1-5	3,3	21	Amil	4	ctrl	GE	0.675	31-May-15	horizontal	Pelorus	Day 1
2	ctrl1-5	3,3	27	Amil	5	ctrl	GE	0.72	31-May-15	horizontal	Pelorus	Day 1
3	heat6-10	4,3	3	Amil	10	heat	GE	0.698	31-May-15	horizontal	Pelorus	Day 1
3	heat6-10	4,3	8	Amil	6	heat	GE	0.701	31-May-15	horizontal	Pelorus	Day 1
3	heat6-10	4,3	10	Amil	7	heat	GE	0.728	31-May-15	horizontal	Pelorus	Day 1
3	heat6-10	4,3	25	Amil	9	heat	GE	0.694	31-May-15	horizontal	Pelorus	Day 1
3	heat6-10	4,3	29	Amil	8	heat	GE	0.692	31-May-15	horizontal	Pelorus	Day 1
5	heat1-5	4,2	3	Amil	1	heat	bicarb	0.693	31-May-15	horizontal	Pelorus	Day 1
5	heat1-5	4,2	13	Amil	3	heat	bicarb	0.696	31-May-15	horizontal	Pelorus	Day 1
5	heat1-5	4,2	22	Amil	2	heat	bicarb	0.708	31-May-15	horizontal	Pelorus	Day 1
5	heat1-5	4,2	24	Amil	5	heat	bicarb	0.739	31-May-15	horizontal	Pelorus	Day 1
5	heat1-5	4,2	29	Amil	4	heat	bicarb	0.723	31-May-15	horizontal	Pelorus	Day 1
7	heat6-10	4,4	7	Amil	9	heat	artemia	0.675	31-May-15	horizontal	Pelorus	Day 1
7	heat6-10	4,4	8	Amil	10	heat	artemia	0.695	31-May-15	horizontal	Pelorus	Day 1
7	heat6-10	4,4	17	Amil	8	heat	artemia	0.738	31-May-15	horizontal	Pelorus	Day 1
7	heat6-10	4,4	24	Amil	7	heat	artemia	0.716	31-May-15	horizontal	Pelorus	Day 1
7	heat6-10	4,4	27	Amil	6	heat	artemia	0.741	31-May-15	horizontal	Pelorus	Day 1
8	heat1-5	3,1	5	Amil	2	heat	GE	0.702	31-May-15	horizontal	Pelorus	Day 1
8	heat1-5	3,1	7	Amil	4	heat	GE	0.669	31-May-15	horizontal	Pelorus	Day 1
8	heat1-5	3,1	20	Amil	1	heat	GE	0.664	31-May-15	horizontal	Pelorus	Day 1
8	heat1-5	3,1	22	Amil	3	heat	GE	0.708	31-May-15	horizontal	Pelorus	Day 1
8	heat1-5	3,1	25	Amil	5	heat	GE	0.713	31-May-15	horizontal	Pelorus	Day 1
12	heat6-10	4,1	2	Amil	7	heat	artemia	0.69	31-May-15	horizontal	Pelorus	Day 1
12	heat6-10	4,1	7	Amil	6	heat	artemia	0.697	31-May-15	horizontal	Pelorus	Day 1
12	heat6-10	4,1	9	Amil	10	heat	artemia	0.699	31-May-15	horizontal	Pelorus	Day 1
12	heat6-10	4,1	20	Amil	9	heat	artemia	0.671	31-May-15	horizontal	Pelorus	Day 1
12	heat6-10	4,1	28	Amil	8	heat	artemia	0.686	31-May-15	horizontal	Pelorus	Day 1
14	ctrl6-10	3,4	3	Amil	10	ctrl	artemia	0.666	31-May-15	horizontal	Pelorus	Day 1
14	ctrl6-10	3,4	7	Amil	6	ctrl	artemia	0.687	31-May-15	horizontal	Pelorus	Day 1
14	ctrl6-10	3,4	11	Amil	7	ctrl	artemia	0.712	31-May-15	horizontal	Pelorus	Day 1
14	ctrl6-10	3,4	12	Amil	8	ctrl	artemia	0.707	31-May-15	horizontal	Pelorus	Day 1
14	ctrl6-10	3,4	19	Amil	9	ctrl	artemia	0.674	31-May-15	horizontal	Pelorus	Day 1
15	heat1-5	4,3	4	Amil	1	heat	GE	0.692	31-May-15	horizontal	Pelorus	Day 1
15	heat1-5	4,3	8	Amil	4	heat	GE	0.697	31-May-15	horizontal	Pelorus	Day 1
15	heat1-5	4,3	13	Amil	2	heat	GE	0.724	31-May-15	horizontal	Pelorus	Day 1
15	heat1-5	4,3	15	Amil	5	heat	GE	0.69	31-May-15	horizontal	Pelorus	Day 1
15	heat1-5	4,3	24	Amil	3	heat	GE	0.692	31-May-15	horizontal	Pelorus	Day 1
17	ctrl1-5	2,2	2	Amil	2	ctrl	bicarb	0.744	31-May-15	horizontal	Pelorus	Day 1
17	ctrl1-5	2,2	6	Amil	4	ctrl	bicarb	0.678	31-May-15	horizontal	Pelorus	Day 1
17	ctrl1-5	2,2	17	Amil	3	ctrl	bicarb	0.722	31-May-15	horizontal	Pelorus	Day 1
17	ctrl1-5	2,2	23	Amil	1	ctrl	bicarb	0.699	31-May-15	horizontal	Pelorus	Day 1
17	ctrl1-5	2,2	25	Amil	5	ctrl	bicarb	0.701	31-May-15	horizontal	Pelorus	Day 1
19	heat6-10	4,2	4	Amil	8	heat	GE	0.685	31-May-15	horizontal	Pelorus	Day 1
19	heat6-10	4,2	7	Amil	6	heat	GE	0.699	31-May-15	horizontal	Pelorus	Day 1
19	heat6-10	4,2	15	Amil	9	heat	GE	0.692	31-May-15	horizontal	Pelorus	Day 1
19	heat6-10	4,2	16	Amil	10	heat	GE	0.72	31-May-15	horizontal	Pelorus	Day 1
19	heat6-10	4,2	21	Amil	7	heat	GE	0.689	31-May-15	horizontal	Pelorus	Day 1
20	ctrl6-10	2,4	5	Amil	9	ctrl	GE	0.705	31-May-15	horizontal	Pelorus	Day 1
20	ctrl6-10	2,4	13	Amil	7	ctrl	GE	0.63	31-May-15	horizontal	Pelorus	Day 1
20	ctrl6-10	2,4	15	Amil	8	ctrl	GE	0.672	31-May-15	horizontal	Pelorus	Day 1
20	ctrl6-10	2,4	27	Amil	6	ctrl	GE	0.687	31-May-15	horizontal	Pelorus	Day 1
20	ctrl6-10	2,4	29	Amil	10	ctrl	GE	0.708	31-May-15	horizontal	Pelorus	Day 1
21	heat1-5	3,2	2	Amil	2	heat	bicarb	0.696	31-May-15	horizontal	Pelorus	Day 1
21	heat1-5	3,2	4	Amil	1	heat	bicarb	0.669	31-May-15	horizontal	Pelorus	Day 1
21	heat1-5	3,2	23	Amil	3	heat	bicarb	0.681	31-May-15	horizontal	Pelorus	Day 1
21	heat1-5	3,2	25	Amil	4	heat	bicarb	0.679	31-May-15	horizontal	Pelorus	Day 1
21	heat1-5	3,2	27	Amil	5	heat	bicarb	0.69	31-May-15	horizontal	Pelorus	Day 1
22	ctrl6-10	2,1	3	Amil	10	ctrl	artemia	0.683	31-May-15	horizontal	Pelorus	Day 1
22	ctrl6-10	2,1	9	Amil	7	ctrl	artemia	0.528	31-May-15	horizontal	Pelorus	Day 1
22	ctrl6-10	2,1	13	Amil	6	ctrl	artemia	0.687	31-May-15	horizontal	Pelorus	Day 1
22	ctrl6-10	2,1	22	Amil	9	ctrl	artemia	0.701	31-May-15	horizontal	Pelorus	Day 1
22	ctrl6-10	2,1	28	Amil	8	ctrl	artemia	0.727	31-May-15	horizontal	Pelorus	Day 1
32	heat6-10	4,2	7	Amil	8	heat	artemia	0.705	31-May-15	horizontal	Pelorus	Day 1
32	heat6-10	4,2	8	Amil	6	heat	artemia	0.7	31-May-15	horizontal	Pelorus	Day 1
32	heat6-10	4,2	14	Amil	9	heat	artemia	0.686	31-May-15	horizontal	Pelorus	Day 1
32	heat6-10	4,2	16	Amil	7	heat	artemia	0.702	31-May-15	horizontal	Pelorus	Day 1
32	heat6-10	4,2	27	Amil	10	heat	artemia	0.705	31-May-15	horizontal	Pelorus	Day 1
34	ctrl1-5	2,4	4	Amil	3	ctrl	GE	0.713	31-May-15	horizontal	Pelorus	Day 1
34	ctrl1-5	2,4	6	Amil	2	ctrl	GE	0.681	31-May-15	horizontal	Pelorus	Day 1
34	ctrl1-5	2,4	15	Amil	4	ctrl	GE	0.677	31-May-15	horizontal	Pelorus	Day 1
34	ctrl1-5	2,4	21	Amil	1	ctrl	GE	0.661	31-May-15	horizontal	Pelorus	Day 1
34	ctrl1-5	2,4	24	Amil	5	ctrl	GE	0.69	31-May-15	horizontal	Pelorus	Day 1
36	heat1-5	3,2	2	Amil	4	heat	bicarb	0.669	31-May-15	horizontal	Pelorus	Day 1
36	heat1-5	3,2	5	Amil	2	heat	bicarb	0.692	31-May-15	horizontal	Pelorus	Day 1
36	heat1-5	3,2	12	Amil	1	heat	bicarb	0.689	31-May-15	horizontal	Pelorus	Day 1
36	heat1-5	3,2	20	Amil	3	heat	bicarb	0.693	31-May-15	horizontal	Pelorus	Day 1
36	heat1-5	3,2	24	Amil	5	heat	bicarb	0.619	31-May-15	horizontal	Pelorus	Day 1
38	heat6-10	4,3	6	Amil	7	heat	GE	0.71	31-May-15	horizontal	Pelorus	Day 1
38	heat6-10	4,3	8	Amil	9	heat	GE	0.674	31-May-15	horizontal	Pelorus	Day 1
38	heat6-10	4,3	11	Amil	10	heat	GE	0.702	31-May-15	horizontal	Pelorus	Day 1
38	heat6-10	4,3	15	Amil	6	heat	GE	0.684	31-May-15	horizontal	Pelorus	Day 1
38	heat6-10	4,3	26	Amil	8	heat	GE	0.671	31-May-15	horizontal	Pelorus	Day 1
39	ctrl6-10	3,4	6	Amil	7	ctrl	artemia	0.727	31-May-15	horizontal	Pelorus	Day 1
39	ctrl6-10	3,4	8	Amil	10	ctrl	artemia	0.723	31-May-15	horizontal	Pelorus	Day 1
39	ctrl6-10	3,4	11	Amil	9	ctrl	artemia	0.667	31-May-15	horizontal	Pelorus	Day 1
39	ctrl6-10	3,4	19	Amil	6	ctrl	artemia	0.631	31-May-15	horizontal	Pelorus	Day 1
39	ctrl6-10	3,4	27	Amil	8	ctrl	artemia	0.684	31-May-15	horizontal	Pelorus	Day 1
41	ctrl1-5	2,1	3	Amil	1	ctrl	bicarb	0.675	31-May-15	horizontal	Pelorus	Day 1
41	ctrl1-5	2,1	7	Amil	4	ctrl	bicarb	0.675	31-May-15	horizontal	Pelorus	Day 1
41	ctrl1-5	2,1	25	Amil	2	ctrl	bicarb	0.53	31-May-15	horizontal	Pelorus	Day 1
41	ctrl1-5	2,1	26	Amil	5	ctrl	bicarb	0.633	31-May-15	horizontal	Pelorus	Day 1
41	ctrl1-5	2,1	27	Amil	3	ctrl	bicarb	0.697	31-May-15	horizontal	Pelorus	Day 1
42	heat1-5	4,1	4	Amil	2	heat	GE	0.721	31-May-15	horizontal	Pelorus	Day 1
42	heat1-5	4,1	9	Amil	4	heat	GE	0.684	31-May-15	horizontal	Pelorus	Day 1
42	heat1-5	4,1	13	Amil	5	heat	GE	0.704	31-May-15	horizontal	Pelorus	Day 1
42	heat1-5	4,1	16	Amil	1	heat	GE	0.653	31-May-15	horizontal	Pelorus	Day 1
42	heat1-5	4,1	26	Amil	3	heat	GE	0.712	31-May-15	horizontal	Pelorus	Day 1
44	ctrl6-10	2,4	10	Amil	10	ctrl	GE	0.695	31-May-15	horizontal	Pelorus	Day 1
44	ctrl6-10	2,4	11	Amil	7	ctrl	GE	0.689	31-May-15	horizontal	Pelorus	Day 1
44	ctrl6-10	2,4	13	Amil	8	ctrl	GE	0.722	31-May-15	horizontal	Pelorus	Day 1
44	ctrl6-10	2,4	15	Amil	6	ctrl	GE	0.703	31-May-15	horizontal	Pelorus	Day 1
44	ctrl6-10	2,4	25	Amil	9	ctrl	GE	0.693	31-May-15	horizontal	Pelorus	Day 1
45	ctrl6-10	3,4	2	Amil	7	ctrl	GE	0.765	31-May-15	horizontal	Pelorus	Day 1
45	ctrl6-10	3,4	8	Amil	10	ctrl	GE	0.721	31-May-15	horizontal	Pelorus	Day 1
45	ctrl6-10	3,4	14	Amil	8	ctrl	GE	0.686	31-May-15	horizontal	Pelorus	Day 1
45	ctrl6-10	3,4	25	Amil	9	ctrl	GE	0.673	31-May-15	horizontal	Pelorus	Day 1
45	ctrl6-10	3,4	30	Amil	6	ctrl	GE	0.714	31-May-15	horizontal	Pelorus	Day 1
46	ctrl1-5	2,1	2	Amil	1	ctrl	GE	0.684	31-May-15	horizontal	Pelorus	Day 1
46	ctrl1-5	2,1	7	Amil	2	ctrl	GE	0.703	31-May-15	horizontal	Pelorus	Day 1
46	ctrl1-5	2,1	16	Amil	4	ctrl	GE	0.693	31-May-15	horizontal	Pelorus	Day 1
46	ctrl1-5	2,1	21	Amil	5	ctrl	GE	0.68	31-May-15	horizontal	Pelorus	Day 1
46	ctrl1-5	2,1	27	Amil	3	ctrl	GE	0.706	31-May-15	horizontal	Pelorus	Day 1
3	heat6-10	4,3	3	Amil	10	heat	GE	0.716	1-Jun-15	horizontal	Pelorus	Day 2
3	heat6-10	4,3	8	Amil	6	heat	GE	0.722	1-Jun-15	horizontal	Pelorus	Day 2
3	heat6-10	4,3	10	Amil	7	heat	GE	0.709	1-Jun-15	horizontal	Pelorus	Day 2
3	heat6-10	4,3	25	Amil	9	heat	GE	0.711	1-Jun-15	horizontal	Pelorus	Day 2
3	heat6-10	4,3	29	Amil	8	heat	GE	0.732	1-Jun-15	horizontal	Pelorus	Day 2
5	heat1-5	4,2	3	Amil	1	heat	bicarb	0.679	1-Jun-15	horizontal	Pelorus	Day 2
5	heat1-5	4,2	13	Amil	3	heat	bicarb	0.715	1-Jun-15	horizontal	Pelorus	Day 2
5	heat1-5	4,2	22	Amil	2	heat	bicarb	0.824	1-Jun-15	horizontal	Pelorus	Day 2
5	heat1-5	4,2	24	Amil	5	heat	bicarb	0.738	1-Jun-15	horizontal	Pelorus	Day 2
5	heat1-5	4,2	29	Amil	4	heat	bicarb	0.728	1-Jun-15	horizontal	Pelorus	Day 2
8	heat1-5	3,1	5	Amil	2	heat	GE	0.707	1-Jun-15	horizontal	Pelorus	Day 2
8	heat1-5	3,1	7	Amil	4	heat	GE	0.693	1-Jun-15	horizontal	Pelorus	Day 2
8	heat1-5	3,1	20	Amil	1	heat	GE	0.673	1-Jun-15	horizontal	Pelorus	Day 2
8	heat1-5	3,1	22	Amil	3	heat	GE	0.682	1-Jun-15	horizontal	Pelorus	Day 2
8	heat1-5	3,1	25	Amil	5	heat	GE	0.69	1-Jun-15	horizontal	Pelorus	Day 2
12	heat6-10	4,1	2	Amil	7	heat	artemia	0.727	1-Jun-15	horizontal	Pelorus	Day 2
12	heat6-10	4,1	7	Amil	6	heat	artemia	0.716	1-Jun-15	horizontal	Pelorus	Day 2
12	heat6-10	4,1	9	Amil	10	heat	artemia	0.687	1-Jun-15	horizontal	Pelorus	Day 2
12	heat6-10	4,1	20	Amil	9	heat	artemia	0.704	1-Jun-15	horizontal	Pelorus	Day 2
12	heat6-10	4,1	28	Amil	8	heat	artemia	0.709	1-Jun-15	horizontal	Pelorus	Day 2
14	ctrl6-10	3,4	3	Amil	10	ctrl	artemia	0.727	1-Jun-15	horizontal	Pelorus	Day 2
14	ctrl6-10	3,4	7	Amil	6	ctrl	artemia	0.707	1-Jun-15	horizontal	Pelorus	Day 2
14	ctrl6-10	3,4	11	Amil	7	ctrl	artemia	0.728	1-Jun-15	horizontal	Pelorus	Day 2
14	ctrl6-10	3,4	12	Amil	8	ctrl	artemia	0.717	1-Jun-15	horizontal	Pelorus	Day 2
14	ctrl6-10	3,4	19	Amil	9	ctrl	artemia	0.689	1-Jun-15	horizontal	Pelorus	Day 2
15	heat1-5	4,3	4	Amil	1	heat	GE	0.691	1-Jun-15	horizontal	Pelorus	Day 2
15	heat1-5	4,3	8	Amil	4	heat	GE	0.72	1-Jun-15	horizontal	Pelorus	Day 2
15	heat1-5	4,3	13	Amil	2	heat	GE	0.722	1-Jun-15	horizontal	Pelorus	Day 2
15	heat1-5	4,3	15	Amil	5	heat	GE	0.698	1-Jun-15	horizontal	Pelorus	Day 2
15	heat1-5	4,3	24	Amil	3	heat	GE	0.726	1-Jun-15	horizontal	Pelorus	Day 2
17	ctrl1-5	2,2	2	Amil	2	ctrl	bicarb	0.712	1-Jun-15	horizontal	Pelorus	Day 2
17	ctrl1-5	2,2	6	Amil	4	ctrl	bicarb	0.719	1-Jun-15	horizontal	Pelorus	Day 2
17	ctrl1-5	2,2	17	Amil	3	ctrl	bicarb	0.692	1-Jun-15	horizontal	Pelorus	Day 2
17	ctrl1-5	2,2	23	Amil	1	ctrl	bicarb	0.69	1-Jun-15	horizontal	Pelorus	Day 2
17	ctrl1-5	2,2	25	Amil	5	ctrl	bicarb	0.692	1-Jun-15	horizontal	Pelorus	Day 2
19	heat6-10	4,2	4	Amil	8	heat	GE	NA	1-Jun-15	horizontal	Pelorus	Day 2
19	heat6-10	4,2	7	Amil	6	heat	GE	NA	1-Jun-15	horizontal	Pelorus	Day 2
19	heat6-10	4,2	15	Amil	9	heat	GE	NA	1-Jun-15	horizontal	Pelorus	Day 2
19	heat6-10	4,2	16	Amil	10	heat	GE	NA	1-Jun-15	horizontal	Pelorus	Day 2
19	heat6-10	4,2	21	Amil	7	heat	GE	NA	1-Jun-15	horizontal	Pelorus	Day 2
20	ctrl6-10	2,4	5	Amil	9	ctrl	GE	0.763	1-Jun-15	horizontal	Pelorus	Day 2
20	ctrl6-10	2,4	13	Amil	7	ctrl	GE	0.7	1-Jun-15	horizontal	Pelorus	Day 2
20	ctrl6-10	2,4	15	Amil	8	ctrl	GE	0.736	1-Jun-15	horizontal	Pelorus	Day 2
20	ctrl6-10	2,4	27	Amil	6	ctrl	GE	0.692	1-Jun-15	horizontal	Pelorus	Day 2
20	ctrl6-10	2,4	29	Amil	10	ctrl	GE	0.726	1-Jun-15	horizontal	Pelorus	Day 2
22	ctrl6-10	2,1	3	Amil	10	ctrl	artemia	0.671	1-Jun-15	horizontal	Pelorus	Day 2
22	ctrl6-10	2,1	9	Amil	7	ctrl	artemia	0.703	1-Jun-15	horizontal	Pelorus	Day 2
22	ctrl6-10	2,1	13	Amil	6	ctrl	artemia	0.694	1-Jun-15	horizontal	Pelorus	Day 2
22	ctrl6-10	2,1	22	Amil	9	ctrl	artemia	0.683	1-Jun-15	horizontal	Pelorus	Day 2
22	ctrl6-10	2,1	28	Amil	8	ctrl	artemia	0.74	1-Jun-15	horizontal	Pelorus	Day 2
32	heat6-10	4,2	7	Amil	8	heat	artemia	0.694	1-Jun-15	horizontal	Pelorus	Day 2
32	heat6-10	4,2	8	Amil	6	heat	artemia	0.708	1-Jun-15	horizontal	Pelorus	Day 2
32	heat6-10	4,2	14	Amil	9	heat	artemia	0.674	1-Jun-15	horizontal	Pelorus	Day 2
32	heat6-10	4,2	16	Amil	7	heat	artemia	0.726	1-Jun-15	horizontal	Pelorus	Day 2
32	heat6-10	4,2	27	Amil	10	heat	artemia	0.695	1-Jun-15	horizontal	Pelorus	Day 2
34	ctrl1-5	2,4	4	Amil	3	ctrl	GE	0.702	1-Jun-15	horizontal	Pelorus	Day 2
34	ctrl1-5	2,4	6	Amil	2	ctrl	GE	0.719	1-Jun-15	horizontal	Pelorus	Day 2
34	ctrl1-5	2,4	15	Amil	4	ctrl	GE	0.743	1-Jun-15	horizontal	Pelorus	Day 2
34	ctrl1-5	2,4	21	Amil	1	ctrl	GE	0.678	1-Jun-15	horizontal	Pelorus	Day 2
34	ctrl1-5	2,4	24	Amil	5	ctrl	GE	0.699	1-Jun-15	horizontal	Pelorus	Day 2
36	heat1-5	3,2	2	Amil	4	heat	bicarb	0.706	1-Jun-15	horizontal	Pelorus	Day 2
36	heat1-5	3,2	5	Amil	2	heat	bicarb	0.701	1-Jun-15	horizontal	Pelorus	Day 2
36	heat1-5	3,2	12	Amil	1	heat	bicarb	0.679	1-Jun-15	horizontal	Pelorus	Day 2
36	heat1-5	3,2	20	Amil	3	heat	bicarb	0.721	1-Jun-15	horizontal	Pelorus	Day 2
36	heat1-5	3,2	24	Amil	5	heat	bicarb	0.711	1-Jun-15	horizontal	Pelorus	Day 2
41	ctrl1-5	2,1	3	Amil	1	ctrl	bicarb	0.683	1-Jun-15	horizontal	Pelorus	Day 2
41	ctrl1-5	2,1	7	Amil	4	ctrl	bicarb	0.67	1-Jun-15	horizontal	Pelorus	Day 2
41	ctrl1-5	2,1	25	Amil	2	ctrl	bicarb	0.695	1-Jun-15	horizontal	Pelorus	Day 2
41	ctrl1-5	2,1	26	Amil	5	ctrl	bicarb	0.725	1-Jun-15	horizontal	Pelorus	Day 2
41	ctrl1-5	2,1	27	Amil	3	ctrl	bicarb	0.707	1-Jun-15	horizontal	Pelorus	Day 2
44	ctrl6-10	2,4	10	Amil	10	ctrl	GE	NA	1-Jun-15	horizontal	Pelorus	Day 2
44	ctrl6-10	2,4	11	Amil	7	ctrl	GE	NA	1-Jun-15	horizontal	Pelorus	Day 2
44	ctrl6-10	2,4	13	Amil	8	ctrl	GE	NA	1-Jun-15	horizontal	Pelorus	Day 2
44	ctrl6-10	2,4	15	Amil	6	ctrl	GE	NA	1-Jun-15	horizontal	Pelorus	Day 2
44	ctrl6-10	2,4	25	Amil	9	ctrl	GE	NA	1-Jun-15	horizontal	Pelorus	Day 2
46	ctrl1-5	2,1	2	Amil	1	ctrl	GE	0.678	1-Jun-15	horizontal	Pelorus	Day 2
46	ctrl1-5	2,1	7	Amil	2	ctrl	GE	0.702	1-Jun-15	horizontal	Pelorus	Day 2
46	ctrl1-5	2,1	16	Amil	4	ctrl	GE	0.705	1-Jun-15	horizontal	Pelorus	Day 2
46	ctrl1-5	2,1	21	Amil	5	ctrl	GE	0.705	1-Jun-15	horizontal	Pelorus	Day 2
46	ctrl1-5	2,1	27	Amil	3	ctrl	GE	0.714	1-Jun-15	horizontal	Pelorus	Day 2
3	heat6-10	4,3	3	Amil	10	heat	GE	0.757	2-Jun-15	horizontal	Pelorus	Day 3
3	heat6-10	4,3	8	Amil	6	heat	GE	0.702	2-Jun-15	horizontal	Pelorus	Day 3
3	heat6-10	4,3	10	Amil	7	heat	GE	0.71	2-Jun-15	horizontal	Pelorus	Day 3
3	heat6-10	4,3	25	Amil	9	heat	GE	0.696	2-Jun-15	horizontal	Pelorus	Day 3
3	heat6-10	4,3	29	Amil	8	heat	GE	0.684	2-Jun-15	horizontal	Pelorus	Day 3
5	heat1-5	4,2	3	Amil	1	heat	bicarb	0.73	2-Jun-15	horizontal	Pelorus	Day 3
5	heat1-5	4,2	13	Amil	3	heat	bicarb	0.753	2-Jun-15	horizontal	Pelorus	Day 3
5	heat1-5	4,2	22	Amil	2	heat	bicarb	0.723	2-Jun-15	horizontal	Pelorus	Day 3
5	heat1-5	4,2	24	Amil	5	heat	bicarb	0.716	2-Jun-15	horizontal	Pelorus	Day 3
5	heat1-5	4,2	29	Amil	4	heat	bicarb	0.725	2-Jun-15	horizontal	Pelorus	Day 3
8	heat1-5	3,1	5	Amil	2	heat	GE	0.72	2-Jun-15	horizontal	Pelorus	Day 3
8	heat1-5	3,1	7	Amil	4	heat	GE	0.697	2-Jun-15	horizontal	Pelorus	Day 3
8	heat1-5	3,1	20	Amil	1	heat	GE	0.68	2-Jun-15	horizontal	Pelorus	Day 3
8	heat1-5	3,1	22	Amil	3	heat	GE	0.595	2-Jun-15	horizontal	Pelorus	Day 3
8	heat1-5	3,1	25	Amil	5	heat	GE	0.687	2-Jun-15	horizontal	Pelorus	Day 3
12	heat6-10	4,1	2	Amil	7	heat	artemia	0.646	2-Jun-15	horizontal	Pelorus	Day 3
12	heat6-10	4,1	7	Amil	6	heat	artemia	0.697	2-Jun-15	horizontal	Pelorus	Day 3
12	heat6-10	4,1	9	Amil	10	heat	artemia	0.689	2-Jun-15	horizontal	Pelorus	Day 3
12	heat6-10	4,1	20	Amil	9	heat	artemia	0.691	2-Jun-15	horizontal	Pelorus	Day 3
12	heat6-10	4,1	28	Amil	8	heat	artemia	0.691	2-Jun-15	horizontal	Pelorus	Day 3
14	ctrl6-10	3,4	3	Amil	10	ctrl	artemia	0.704	2-Jun-15	horizontal	Pelorus	Day 3
14	ctrl6-10	3,4	7	Amil	6	ctrl	artemia	0.763	2-Jun-15	horizontal	Pelorus	Day 3
14	ctrl6-10	3,4	11	Amil	7	ctrl	artemia	0.731	2-Jun-15	horizontal	Pelorus	Day 3
14	ctrl6-10	3,4	12	Amil	8	ctrl	artemia	0.703	2-Jun-15	horizontal	Pelorus	Day 3
14	ctrl6-10	3,4	19	Amil	9	ctrl	artemia	0.695	2-Jun-15	horizontal	Pelorus	Day 3
15	heat1-5	4,3	4	Amil	1	heat	GE	0.854	2-Jun-15	horizontal	Pelorus	Day 3
15	heat1-5	4,3	8	Amil	4	heat	GE	0.766	2-Jun-15	horizontal	Pelorus	Day 3
15	heat1-5	4,3	13	Amil	2	heat	GE	0.715	2-Jun-15	horizontal	Pelorus	Day 3
15	heat1-5	4,3	15	Amil	5	heat	GE	0.702	2-Jun-15	horizontal	Pelorus	Day 3
15	heat1-5	4,3	24	Amil	3	heat	GE	0.726	2-Jun-15	horizontal	Pelorus	Day 3
17	ctrl1-5	2,2	2	Amil	2	ctrl	bicarb	0.703	2-Jun-15	horizontal	Pelorus	Day 3
17	ctrl1-5	2,2	6	Amil	4	ctrl	bicarb	0.701	2-Jun-15	horizontal	Pelorus	Day 3
17	ctrl1-5	2,2	17	Amil	3	ctrl	bicarb	0.682	2-Jun-15	horizontal	Pelorus	Day 3
17	ctrl1-5	2,2	23	Amil	1	ctrl	bicarb	0.687	2-Jun-15	horizontal	Pelorus	Day 3
17	ctrl1-5	2,2	25	Amil	5	ctrl	bicarb	0.693	2-Jun-15	horizontal	Pelorus	Day 3
19	heat6-10	4,2	4	Amil	8	heat	GE	0.738	2-Jun-15	horizontal	Pelorus	Day 3
19	heat6-10	4,2	7	Amil	6	heat	GE	0.719	2-Jun-15	horizontal	Pelorus	Day 3
19	heat6-10	4,2	15	Amil	9	heat	GE	0.712	2-Jun-15	horizontal	Pelorus	Day 3
19	heat6-10	4,2	16	Amil	10	heat	GE	0.71	2-Jun-15	horizontal	Pelorus	Day 3
19	heat6-10	4,2	21	Amil	7	heat	GE	0.697	2-Jun-15	horizontal	Pelorus	Day 3
20	ctrl6-10	2,4	5	Amil	9	ctrl	GE	0.706	2-Jun-15	horizontal	Pelorus	Day 3
20	ctrl6-10	2,4	13	Amil	7	ctrl	GE	0.732	2-Jun-15	horizontal	Pelorus	Day 3
20	ctrl6-10	2,4	15	Amil	8	ctrl	GE	0.724	2-Jun-15	horizontal	Pelorus	Day 3
20	ctrl6-10	2,4	27	Amil	6	ctrl	GE	0.714	2-Jun-15	horizontal	Pelorus	Day 3
20	ctrl6-10	2,4	29	Amil	10	ctrl	GE	0.707	2-Jun-15	horizontal	Pelorus	Day 3
22	ctrl6-10	2,1	3	Amil	10	ctrl	artemia	0.712	2-Jun-15	horizontal	Pelorus	Day 3
22	ctrl6-10	2,1	9	Amil	7	ctrl	artemia	0.705	2-Jun-15	horizontal	Pelorus	Day 3
22	ctrl6-10	2,1	13	Amil	6	ctrl	artemia	0.683	2-Jun-15	horizontal	Pelorus	Day 3
22	ctrl6-10	2,1	22	Amil	9	ctrl	artemia	0.748	2-Jun-15	horizontal	Pelorus	Day 3
22	ctrl6-10	2,1	28	Amil	8	ctrl	artemia	0.763	2-Jun-15	horizontal	Pelorus	Day 3
32	heat6-10	4,2	7	Amil	8	heat	artemia	0.692	2-Jun-15	horizontal	Pelorus	Day 3
32	heat6-10	4,2	8	Amil	6	heat	artemia	0.715	2-Jun-15	horizontal	Pelorus	Day 3
32	heat6-10	4,2	14	Amil	9	heat	artemia	0.585	2-Jun-15	horizontal	Pelorus	Day 3
32	heat6-10	4,2	16	Amil	7	heat	artemia	0.689	2-Jun-15	horizontal	Pelorus	Day 3
32	heat6-10	4,2	27	Amil	10	heat	artemia	0.682	2-Jun-15	horizontal	Pelorus	Day 3
34	ctrl1-5	2,4	4	Amil	3	ctrl	GE	0.709	2-Jun-15	horizontal	Pelorus	Day 3
34	ctrl1-5	2,4	6	Amil	2	ctrl	GE	0.736	2-Jun-15	horizontal	Pelorus	Day 3
34	ctrl1-5	2,4	15	Amil	4	ctrl	GE	0.722	2-Jun-15	horizontal	Pelorus	Day 3
34	ctrl1-5	2,4	21	Amil	1	ctrl	GE	0.679	2-Jun-15	horizontal	Pelorus	Day 3
34	ctrl1-5	2,4	24	Amil	5	ctrl	GE	0.712	2-Jun-15	horizontal	Pelorus	Day 3
36	heat1-5	3,2	2	Amil	4	heat	bicarb	0.753	2-Jun-15	horizontal	Pelorus	Day 3
36	heat1-5	3,2	5	Amil	2	heat	bicarb	0.725	2-Jun-15	horizontal	Pelorus	Day 3
36	heat1-5	3,2	12	Amil	1	heat	bicarb	0.686	2-Jun-15	horizontal	Pelorus	Day 3
36	heat1-5	3,2	20	Amil	3	heat	bicarb	0.718	2-Jun-15	horizontal	Pelorus	Day 3
36	heat1-5	3,2	24	Amil	5	heat	bicarb	0.724	2-Jun-15	horizontal	Pelorus	Day 3
41	ctrl1-5	2,1	3	Amil	1	ctrl	bicarb	0.701	2-Jun-15	horizontal	Pelorus	Day 3
41	ctrl1-5	2,1	7	Amil	4	ctrl	bicarb	0.7	2-Jun-15	horizontal	Pelorus	Day 3
41	ctrl1-5	2,1	25	Amil	2	ctrl	bicarb	0.723	2-Jun-15	horizontal	Pelorus	Day 3
41	ctrl1-5	2,1	26	Amil	5	ctrl	bicarb	0.699	2-Jun-15	horizontal	Pelorus	Day 3
41	ctrl1-5	2,1	27	Amil	3	ctrl	bicarb	0.751	2-Jun-15	horizontal	Pelorus	Day 3
44	ctrl6-10	2,4	10	Amil	10	ctrl	GE	0.705	2-Jun-15	horizontal	Pelorus	Day 3
44	ctrl6-10	2,4	11	Amil	7	ctrl	GE	0.695	2-Jun-15	horizontal	Pelorus	Day 3
44	ctrl6-10	2,4	13	Amil	8	ctrl	GE	0.714	2-Jun-15	horizontal	Pelorus	Day 3
44	ctrl6-10	2,4	15	Amil	6	ctrl	GE	0.707	2-Jun-15	horizontal	Pelorus	Day 3
44	ctrl6-10	2,4	25	Amil	9	ctrl	GE	0.632	2-Jun-15	horizontal	Pelorus	Day 3
46	ctrl1-5	2,1	2	Amil	1	ctrl	GE	0.688	2-Jun-15	horizontal	Pelorus	Day 3
46	ctrl1-5	2,1	7	Amil	2	ctrl	GE	0.67	2-Jun-15	horizontal	Pelorus	Day 3
46	ctrl1-5	2,1	16	Amil	4	ctrl	GE	0.704	2-Jun-15	horizontal	Pelorus	Day 3
46	ctrl1-5	2,1	21	Amil	5	ctrl	GE	0.733	2-Jun-15	horizontal	Pelorus	Day 3
46	ctrl1-5	2,1	27	Amil	3	ctrl	GE	0.697	2-Jun-15	horizontal	Pelorus	Day 3
3	heat6-10	4,3	3	Amil	10	heat	GE	0.708	3-Jun-15	horizontal	Pelorus	Day 4
3	heat6-10	4,3	8	Amil	6	heat	GE	0.693	3-Jun-15	horizontal	Pelorus	Day 4
3	heat6-10	4,3	10	Amil	7	heat	GE	0.706	3-Jun-15	horizontal	Pelorus	Day 4
3	heat6-10	4,3	25	Amil	9	heat	GE	0.672	3-Jun-15	horizontal	Pelorus	Day 4
3	heat6-10	4,3	29	Amil	8	heat	GE	0.669	3-Jun-15	horizontal	Pelorus	Day 4
8	heat1-5	3,1	5	Amil	2	heat	GE	0.678	3-Jun-15	horizontal	Pelorus	Day 4
8	heat1-5	3,1	7	Amil	4	heat	GE	0.679	3-Jun-15	horizontal	Pelorus	Day 4
8	heat1-5	3,1	20	Amil	1	heat	GE	0.661	3-Jun-15	horizontal	Pelorus	Day 4
8	heat1-5	3,1	22	Amil	3	heat	GE	0.693	3-Jun-15	horizontal	Pelorus	Day 4
8	heat1-5	3,1	25	Amil	5	heat	GE	0.68	3-Jun-15	horizontal	Pelorus	Day 4
12	heat6-10	4,1	2	Amil	7	heat	artemia	0.659	3-Jun-15	horizontal	Pelorus	Day 4
12	heat6-10	4,1	7	Amil	6	heat	artemia	0.654	3-Jun-15	horizontal	Pelorus	Day 4
12	heat6-10	4,1	9	Amil	10	heat	artemia	0.683	3-Jun-15	horizontal	Pelorus	Day 4
12	heat6-10	4,1	20	Amil	9	heat	artemia	0.672	3-Jun-15	horizontal	Pelorus	Day 4
12	heat6-10	4,1	28	Amil	8	heat	artemia	0.704	3-Jun-15	horizontal	Pelorus	Day 4
20	ctrl6-10	2,4	5	Amil	9	ctrl	GE	NA	3-Jun-15	horizontal	Pelorus	Day 4
20	ctrl6-10	2,4	13	Amil	7	ctrl	GE	NA	3-Jun-15	horizontal	Pelorus	Day 4
20	ctrl6-10	2,4	15	Amil	8	ctrl	GE	NA	3-Jun-15	horizontal	Pelorus	Day 4
20	ctrl6-10	2,4	27	Amil	6	ctrl	GE	NA	3-Jun-15	horizontal	Pelorus	Day 4
20	ctrl6-10	2,4	29	Amil	10	ctrl	GE	NA	3-Jun-15	horizontal	Pelorus	Day 4
22	ctrl6-10	2,1	3	Amil	10	ctrl	artemia	0.818	3-Jun-15	horizontal	Pelorus	Day 4
22	ctrl6-10	2,1	9	Amil	7	ctrl	artemia	0.667	3-Jun-15	horizontal	Pelorus	Day 4
22	ctrl6-10	2,1	13	Amil	6	ctrl	artemia	0.681	3-Jun-15	horizontal	Pelorus	Day 4
22	ctrl6-10	2,1	22	Amil	9	ctrl	artemia	0.675	3-Jun-15	horizontal	Pelorus	Day 4
22	ctrl6-10	2,1	28	Amil	8	ctrl	artemia	0.708	3-Jun-15	horizontal	Pelorus	Day 4
32	heat6-10	4,2	7	Amil	8	heat	artemia	NA	3-Jun-15	horizontal	Pelorus	Day 4
32	heat6-10	4,2	8	Amil	6	heat	artemia	NA	3-Jun-15	horizontal	Pelorus	Day 4
32	heat6-10	4,2	14	Amil	9	heat	artemia	NA	3-Jun-15	horizontal	Pelorus	Day 4
32	heat6-10	4,2	16	Amil	7	heat	artemia	NA	3-Jun-15	horizontal	Pelorus	Day 4
32	heat6-10	4,2	27	Amil	10	heat	artemia	NA	3-Jun-15	horizontal	Pelorus	Day 4
36	heat1-5	3,2	2	Amil	4	heat	bicarb	0.635	3-Jun-15	horizontal	Pelorus	Day 4
36	heat1-5	3,2	5	Amil	2	heat	bicarb	0.676	3-Jun-15	horizontal	Pelorus	Day 4
36	heat1-5	3,2	12	Amil	1	heat	bicarb	0.678	3-Jun-15	horizontal	Pelorus	Day 4
36	heat1-5	3,2	20	Amil	3	heat	bicarb	0.683	3-Jun-15	horizontal	Pelorus	Day 4
36	heat1-5	3,2	24	Amil	5	heat	bicarb	0.704	3-Jun-15	horizontal	Pelorus	Day 4
41	ctrl1-5	2,1	3	Amil	1	ctrl	bicarb	0.682	3-Jun-15	horizontal	Pelorus	Day 4
41	ctrl1-5	2,1	7	Amil	4	ctrl	bicarb	0.66	3-Jun-15	horizontal	Pelorus	Day 4
41	ctrl1-5	2,1	25	Amil	2	ctrl	bicarb	0.695	3-Jun-15	horizontal	Pelorus	Day 4
41	ctrl1-5	2,1	26	Amil	5	ctrl	bicarb	0.708	3-Jun-15	horizontal	Pelorus	Day 4
41	ctrl1-5	2,1	27	Amil	3	ctrl	bicarb	0.685	3-Jun-15	horizontal	Pelorus	Day 4
46	ctrl1-5	2,1	2	Amil	1	ctrl	GE	0.676	3-Jun-15	horizontal	Pelorus	Day 4
46	ctrl1-5	2,1	7	Amil	2	ctrl	GE	0.693	3-Jun-15	horizontal	Pelorus	Day 4
46	ctrl1-5	2,1	16	Amil	4	ctrl	GE	0.696	3-Jun-15	horizontal	Pelorus	Day 4
46	ctrl1-5	2,1	21	Amil	5	ctrl	GE	0.678	3-Jun-15	horizontal	Pelorus	Day 4
46	ctrl1-5	2,1	27	Amil	3	ctrl	GE	0.681	3-Jun-15	horizontal	Pelorus	Day 4
3	heat6-10	4,3	3	Amil	10	heat	GE	0.715	4-Jun-15	horizontal	Pelorus	Day 5
3	heat6-10	4,3	8	Amil	6	heat	GE	0.705	4-Jun-15	horizontal	Pelorus	Day 5
3	heat6-10	4,3	10	Amil	7	heat	GE	0.721	4-Jun-15	horizontal	Pelorus	Day 5
3	heat6-10	4,3	25	Amil	9	heat	GE	0.683	4-Jun-15	horizontal	Pelorus	Day 5
3	heat6-10	4,3	29	Amil	8	heat	GE	0.694	4-Jun-15	horizontal	Pelorus	Day 5
8	heat1-5	3,1	5	Amil	2	heat	GE	0.704	4-Jun-15	horizontal	Pelorus	Day 5
8	heat1-5	3,1	7	Amil	4	heat	GE	0.728	4-Jun-15	horizontal	Pelorus	Day 5
8	heat1-5	3,1	20	Amil	1	heat	GE	0.674	4-Jun-15	horizontal	Pelorus	Day 5
8	heat1-5	3,1	22	Amil	3	heat	GE	0.723	4-Jun-15	horizontal	Pelorus	Day 5
8	heat1-5	3,1	25	Amil	5	heat	GE	0.693	4-Jun-15	horizontal	Pelorus	Day 5
20	ctrl6-10	2,4	5	Amil	9	ctrl	GE	0.732	4-Jun-15	horizontal	Pelorus	Day 5
20	ctrl6-10	2,4	13	Amil	7	ctrl	GE	0.712	4-Jun-15	horizontal	Pelorus	Day 5
20	ctrl6-10	2,4	15	Amil	8	ctrl	GE	0.706	4-Jun-15	horizontal	Pelorus	Day 5
20	ctrl6-10	2,4	27	Amil	6	ctrl	GE	0.701	4-Jun-15	horizontal	Pelorus	Day 5
20	ctrl6-10	2,4	29	Amil	10	ctrl	GE	0.765	4-Jun-15	horizontal	Pelorus	Day 5
22	ctrl6-10	2,1	3	Amil	10	ctrl	artemia	0.679	4-Jun-15	horizontal	Pelorus	Day 5
22	ctrl6-10	2,1	9	Amil	7	ctrl	artemia	0.724	4-Jun-15	horizontal	Pelorus	Day 5
22	ctrl6-10	2,1	13	Amil	6	ctrl	artemia	0.658	4-Jun-15	horizontal	Pelorus	Day 5
22	ctrl6-10	2,1	22	Amil	9	ctrl	artemia	0.692	4-Jun-15	horizontal	Pelorus	Day 5
22	ctrl6-10	2,1	28	Amil	8	ctrl	artemia	0.74	4-Jun-15	horizontal	Pelorus	Day 5
32	heat6-10	4,2	7	Amil	8	heat	artemia	0.741	4-Jun-15	horizontal	Pelorus	Day 5
32	heat6-10	4,2	8	Amil	6	heat	artemia	0.728	4-Jun-15	horizontal	Pelorus	Day 5
32	heat6-10	4,2	14	Amil	9	heat	artemia	0.718	4-Jun-15	horizontal	Pelorus	Day 5
32	heat6-10	4,2	16	Amil	7	heat	artemia	0.742	4-Jun-15	horizontal	Pelorus	Day 5
32	heat6-10	4,2	27	Amil	10	heat	artemia	0.725	4-Jun-15	horizontal	Pelorus	Day 5
36	heat1-5	3,2	2	Amil	4	heat	bicarb	0.768	4-Jun-15	horizontal	Pelorus	Day 5
36	heat1-5	3,2	5	Amil	2	heat	bicarb	0.728	4-Jun-15	horizontal	Pelorus	Day 5
36	heat1-5	3,2	12	Amil	1	heat	bicarb	0.725	4-Jun-15	horizontal	Pelorus	Day 5
36	heat1-5	3,2	20	Amil	3	heat	bicarb	0.702	4-Jun-15	horizontal	Pelorus	Day 5
36	heat1-5	3,2	24	Amil	5	heat	bicarb	0.814	4-Jun-15	horizontal	Pelorus	Day 5
41	ctrl1-5	2,1	3	Amil	1	ctrl	bicarb	0.771	4-Jun-15	horizontal	Pelorus	Day 5
41	ctrl1-5	2,1	7	Amil	4	ctrl	bicarb	0.75	4-Jun-15	horizontal	Pelorus	Day 5
41	ctrl1-5	2,1	25	Amil	2	ctrl	bicarb	0.784	4-Jun-15	horizontal	Pelorus	Day 5
41	ctrl1-5	2,1	26	Amil	5	ctrl	bicarb	0.654	4-Jun-15	horizontal	Pelorus	Day 5
41	ctrl1-5	2,1	27	Amil	3	ctrl	bicarb	0.63	4-Jun-15	horizontal	Pelorus	Day 5
46	ctrl1-5	2,1	2	Amil	1	ctrl	GE	0.676	4-Jun-15	horizontal	Pelorus	Day 5
46	ctrl1-5	2,1	7	Amil	2	ctrl	GE	0.745	4-Jun-15	horizontal	Pelorus	Day 5
46	ctrl1-5	2,1	16	Amil	4	ctrl	GE	0.725	4-Jun-15	horizontal	Pelorus	Day 5
46	ctrl1-5	2,1	21	Amil	5	ctrl	GE	0.679	4-Jun-15	horizontal	Pelorus	Day 5
46	ctrl1-5	2,1	27	Amil	3	ctrl	GE	0.79	4-Jun-15	horizontal	Pelorus	Day 5
3	heat6-10	4,3	3	Amil	10	heat	GE	0.679	5-Jun-15	horizontal	Pelorus	Day 6
3	heat6-10	4,3	8	Amil	6	heat	GE	0.674	5-Jun-15	horizontal	Pelorus	Day 6
3	heat6-10	4,3	10	Amil	7	heat	GE	0.679	5-Jun-15	horizontal	Pelorus	Day 6
3	heat6-10	4,3	25	Amil	9	heat	GE	0.679	5-Jun-15	horizontal	Pelorus	Day 6
3	heat6-10	4,3	29	Amil	8	heat	GE	0.699	5-Jun-15	horizontal	Pelorus	Day 6
8	heat1-5	3,1	5	Amil	2	heat	GE	0.719	5-Jun-15	horizontal	Pelorus	Day 6
8	heat1-5	3,1	7	Amil	4	heat	GE	0.752	5-Jun-15	horizontal	Pelorus	Day 6
8	heat1-5	3,1	20	Amil	1	heat	GE	0.65	5-Jun-15	horizontal	Pelorus	Day 6
8	heat1-5	3,1	22	Amil	3	heat	GE	0.713	5-Jun-15	horizontal	Pelorus	Day 6
8	heat1-5	3,1	25	Amil	5	heat	GE	0.655	5-Jun-15	horizontal	Pelorus	Day 6
20	ctrl6-10	2,4	5	Amil	9	ctrl	GE	0.735	5-Jun-15	horizontal	Pelorus	Day 6
20	ctrl6-10	2,4	13	Amil	7	ctrl	GE	0.751	5-Jun-15	horizontal	Pelorus	Day 6
20	ctrl6-10	2,4	15	Amil	8	ctrl	GE	0.732	5-Jun-15	horizontal	Pelorus	Day 6
20	ctrl6-10	2,4	27	Amil	6	ctrl	GE	0.773	5-Jun-15	horizontal	Pelorus	Day 6
20	ctrl6-10	2,4	29	Amil	10	ctrl	GE	0.739	5-Jun-15	horizontal	Pelorus	Day 6
22	ctrl6-10	2,1	3	Amil	10	ctrl	artemia	0.741	5-Jun-15	horizontal	Pelorus	Day 6
22	ctrl6-10	2,1	9	Amil	7	ctrl	artemia	0.727	5-Jun-15	horizontal	Pelorus	Day 6
22	ctrl6-10	2,1	13	Amil	6	ctrl	artemia	0.758	5-Jun-15	horizontal	Pelorus	Day 6
22	ctrl6-10	2,1	22	Amil	9	ctrl	artemia	0.734	5-Jun-15	horizontal	Pelorus	Day 6
22	ctrl6-10	2,1	28	Amil	8	ctrl	artemia	0.75	5-Jun-15	horizontal	Pelorus	Day 6
32	heat6-10	4,2	7	Amil	8	heat	artemia	0.737	5-Jun-15	horizontal	Pelorus	Day 6
32	heat6-10	4,2	8	Amil	6	heat	artemia	0.714	5-Jun-15	horizontal	Pelorus	Day 6
32	heat6-10	4,2	14	Amil	9	heat	artemia	0.725	5-Jun-15	horizontal	Pelorus	Day 6
32	heat6-10	4,2	16	Amil	7	heat	artemia	0.711	5-Jun-15	horizontal	Pelorus	Day 6
32	heat6-10	4,2	27	Amil	10	heat	artemia	0.74	5-Jun-15	horizontal	Pelorus	Day 6
36	heat1-5	3,2	2	Amil	4	heat	bicarb	0.724	5-Jun-15	horizontal	Pelorus	Day 6
36	heat1-5	3,2	5	Amil	2	heat	bicarb	0.783	5-Jun-15	horizontal	Pelorus	Day 6
36	heat1-5	3,2	12	Amil	1	heat	bicarb	0.717	5-Jun-15	horizontal	Pelorus	Day 6
36	heat1-5	3,2	20	Amil	3	heat	bicarb	0.783	5-Jun-15	horizontal	Pelorus	Day 6
36	heat1-5	3,2	24	Amil	5	heat	bicarb	0.75	5-Jun-15	horizontal	Pelorus	Day 6
41	ctrl1-5	2,1	3	Amil	1	ctrl	bicarb	0.752	5-Jun-15	horizontal	Pelorus	Day 6
41	ctrl1-5	2,1	7	Amil	4	ctrl	bicarb	0.772	5-Jun-15	horizontal	Pelorus	Day 6
41	ctrl1-5	2,1	25	Amil	2	ctrl	bicarb	0.73	5-Jun-15	horizontal	Pelorus	Day 6
41	ctrl1-5	2,1	26	Amil	5	ctrl	bicarb	0.698	5-Jun-15	horizontal	Pelorus	Day 6
41	ctrl1-5	2,1	27	Amil	3	ctrl	bicarb	0.831	5-Jun-15	horizontal	Pelorus	Day 6
46	ctrl1-5	2,1	2	Amil	1	ctrl	GE	0.76	5-Jun-15	horizontal	Pelorus	Day 6
46	ctrl1-5	2,1	7	Amil	2	ctrl	GE	0.789	5-Jun-15	horizontal	Pelorus	Day 6
46	ctrl1-5	2,1	16	Amil	4	ctrl	GE	0.784	5-Jun-15	horizontal	Pelorus	Day 6
46	ctrl1-5	2,1	21	Amil	5	ctrl	GE	0.892	5-Jun-15	horizontal	Pelorus	Day 6
46	ctrl1-5	2,1	27	Amil	3	ctrl	GE	0.804	5-Jun-15	horizontal	Pelorus	Day 6
3	heat6-10	4,3	3	Amil	10	heat	GE	0.694	6-Jun-15	horizontal	Pelorus	Day 7
3	heat6-10	4,3	8	Amil	6	heat	GE	0.686	6-Jun-15	horizontal	Pelorus	Day 7
3	heat6-10	4,3	10	Amil	7	heat	GE	0.728	6-Jun-15	horizontal	Pelorus	Day 7
3	heat6-10	4,3	25	Amil	9	heat	GE	0.698	6-Jun-15	horizontal	Pelorus	Day 7
3	heat6-10	4,3	29	Amil	8	heat	GE	0.48	6-Jun-15	horizontal	Pelorus	Day 7
8	heat1-5	3,1	5	Amil	2	heat	GE	0.696	6-Jun-15	horizontal	Pelorus	Day 7
8	heat1-5	3,1	7	Amil	4	heat	GE	0.681	6-Jun-15	horizontal	Pelorus	Day 7
8	heat1-5	3,1	20	Amil	1	heat	GE	0.721	6-Jun-15	horizontal	Pelorus	Day 7
8	heat1-5	3,1	22	Amil	3	heat	GE	0.675	6-Jun-15	horizontal	Pelorus	Day 7
8	heat1-5	3,1	25	Amil	5	heat	GE	0.743	6-Jun-15	horizontal	Pelorus	Day 7
20	ctrl6-10	2,4	5	Amil	9	ctrl	GE	0.703	6-Jun-15	horizontal	Pelorus	Day 7
20	ctrl6-10	2,4	13	Amil	7	ctrl	GE	0.784	6-Jun-15	horizontal	Pelorus	Day 7
20	ctrl6-10	2,4	15	Amil	8	ctrl	GE	0.702	6-Jun-15	horizontal	Pelorus	Day 7
20	ctrl6-10	2,4	27	Amil	6	ctrl	GE	0.707	6-Jun-15	horizontal	Pelorus	Day 7
20	ctrl6-10	2,4	29	Amil	10	ctrl	GE	0.732	6-Jun-15	horizontal	Pelorus	Day 7
22	ctrl6-10	2,1	3	Amil	10	ctrl	artemia	0.73	6-Jun-15	horizontal	Pelorus	Day 7
22	ctrl6-10	2,1	9	Amil	7	ctrl	artemia	0.708	6-Jun-15	horizontal	Pelorus	Day 7
22	ctrl6-10	2,1	13	Amil	6	ctrl	artemia	0.765	6-Jun-15	horizontal	Pelorus	Day 7
22	ctrl6-10	2,1	22	Amil	9	ctrl	artemia	0.684	6-Jun-15	horizontal	Pelorus	Day 7
22	ctrl6-10	2,1	28	Amil	8	ctrl	artemia	0.712	6-Jun-15	horizontal	Pelorus	Day 7
32	heat6-10	4,2	7	Amil	8	heat	artemia	0.693	6-Jun-15	horizontal	Pelorus	Day 7
32	heat6-10	4,2	8	Amil	6	heat	artemia	0.694	6-Jun-15	horizontal	Pelorus	Day 7
32	heat6-10	4,2	14	Amil	9	heat	artemia	0.679	6-Jun-15	horizontal	Pelorus	Day 7
32	heat6-10	4,2	16	Amil	7	heat	artemia	0.719	6-Jun-15	horizontal	Pelorus	Day 7
32	heat6-10	4,2	27	Amil	10	heat	artemia	0.762	6-Jun-15	horizontal	Pelorus	Day 7
36	heat1-5	3,2	2	Amil	4	heat	bicarb	0.728	6-Jun-15	horizontal	Pelorus	Day 7
36	heat1-5	3,2	5	Amil	2	heat	bicarb	0.717	6-Jun-15	horizontal	Pelorus	Day 7
36	heat1-5	3,2	12	Amil	1	heat	bicarb	0.748	6-Jun-15	horizontal	Pelorus	Day 7
36	heat1-5	3,2	20	Amil	3	heat	bicarb	0.749	6-Jun-15	horizontal	Pelorus	Day 7
36	heat1-5	3,2	24	Amil	5	heat	bicarb	0.718	6-Jun-15	horizontal	Pelorus	Day 7
41	ctrl1-5	2,1	3	Amil	1	ctrl	bicarb	0.722	6-Jun-15	horizontal	Pelorus	Day 7
41	ctrl1-5	2,1	7	Amil	4	ctrl	bicarb	0.704	6-Jun-15	horizontal	Pelorus	Day 7
41	ctrl1-5	2,1	25	Amil	2	ctrl	bicarb	0.751	6-Jun-15	horizontal	Pelorus	Day 7
41	ctrl1-5	2,1	26	Amil	5	ctrl	bicarb	0.709	6-Jun-15	horizontal	Pelorus	Day 7
41	ctrl1-5	2,1	27	Amil	3	ctrl	bicarb	0.79	6-Jun-15	horizontal	Pelorus	Day 7
46	ctrl1-5	2,1	2	Amil	1	ctrl	GE	0.719	6-Jun-15	horizontal	Pelorus	Day 7
46	ctrl1-5	2,1	7	Amil	2	ctrl	GE	0.738	6-Jun-15	horizontal	Pelorus	Day 7
46	ctrl1-5	2,1	16	Amil	4	ctrl	GE	0.726	6-Jun-15	horizontal	Pelorus	Day 7
46	ctrl1-5	2,1	21	Amil	5	ctrl	GE	0.764	6-Jun-15	horizontal	Pelorus	Day 7
46	ctrl1-5	2,1	27	Amil	3	ctrl	GE	0.757	6-Jun-15	horizontal	Pelorus	Day 7
3	heat6-10	4,3	3	Amil	10	heat	GE	0.676	7-Jun-15	horizontal	Pelorus	Day 8
3	heat6-10	4,3	8	Amil	6	heat	GE	0.67	7-Jun-15	horizontal	Pelorus	Day 8
3	heat6-10	4,3	10	Amil	7	heat	GE	0.661	7-Jun-15	horizontal	Pelorus	Day 8
3	heat6-10	4,3	25	Amil	9	heat	GE	0.583	7-Jun-15	horizontal	Pelorus	Day 8
3	heat6-10	4,3	29	Amil	8	heat	GE	0.699	7-Jun-15	horizontal	Pelorus	Day 8
8	heat1-5	3,1	5	Amil	2	heat	GE	0.75	7-Jun-15	horizontal	Pelorus	Day 8
8	heat1-5	3,1	7	Amil	4	heat	GE	0.673	7-Jun-15	horizontal	Pelorus	Day 8
8	heat1-5	3,1	20	Amil	1	heat	GE	0.838	7-Jun-15	horizontal	Pelorus	Day 8
8	heat1-5	3,1	22	Amil	3	heat	GE	0.749	7-Jun-15	horizontal	Pelorus	Day 8
8	heat1-5	3,1	25	Amil	5	heat	GE	0.709	7-Jun-15	horizontal	Pelorus	Day 8
20	ctrl6-10	2,4	5	Amil	9	ctrl	GE	0.688	7-Jun-15	horizontal	Pelorus	Day 8
20	ctrl6-10	2,4	13	Amil	7	ctrl	GE	0.725	7-Jun-15	horizontal	Pelorus	Day 8
20	ctrl6-10	2,4	15	Amil	8	ctrl	GE	0.711	7-Jun-15	horizontal	Pelorus	Day 8
20	ctrl6-10	2,4	27	Amil	6	ctrl	GE	0.745	7-Jun-15	horizontal	Pelorus	Day 8
20	ctrl6-10	2,4	29	Amil	10	ctrl	GE	0.767	7-Jun-15	horizontal	Pelorus	Day 8
22	ctrl6-10	2,1	3	Amil	10	ctrl	artemia	0.717	7-Jun-15	horizontal	Pelorus	Day 8
22	ctrl6-10	2,1	9	Amil	7	ctrl	artemia	0.725	7-Jun-15	horizontal	Pelorus	Day 8
22	ctrl6-10	2,1	13	Amil	6	ctrl	artemia	0.719	7-Jun-15	horizontal	Pelorus	Day 8
22	ctrl6-10	2,1	22	Amil	9	ctrl	artemia	0.693	7-Jun-15	horizontal	Pelorus	Day 8
22	ctrl6-10	2,1	28	Amil	8	ctrl	artemia	0.731	7-Jun-15	horizontal	Pelorus	Day 8
32	heat6-10	4,2	7	Amil	8	heat	artemia	0.723	7-Jun-15	horizontal	Pelorus	Day 8
32	heat6-10	4,2	8	Amil	6	heat	artemia	0.69	7-Jun-15	horizontal	Pelorus	Day 8
32	heat6-10	4,2	14	Amil	9	heat	artemia	0.706	7-Jun-15	horizontal	Pelorus	Day 8
32	heat6-10	4,2	16	Amil	7	heat	artemia	0.701	7-Jun-15	horizontal	Pelorus	Day 8
32	heat6-10	4,2	27	Amil	10	heat	artemia	0.725	7-Jun-15	horizontal	Pelorus	Day 8
36	heat1-5	3,2	2	Amil	4	heat	bicarb	0.667	7-Jun-15	horizontal	Pelorus	Day 8
36	heat1-5	3,2	5	Amil	2	heat	bicarb	0.706	7-Jun-15	horizontal	Pelorus	Day 8
36	heat1-5	3,2	12	Amil	1	heat	bicarb	0.74	7-Jun-15	horizontal	Pelorus	Day 8
36	heat1-5	3,2	20	Amil	3	heat	bicarb	0.749	7-Jun-15	horizontal	Pelorus	Day 8
36	heat1-5	3,2	24	Amil	5	heat	bicarb	0.707	7-Jun-15	horizontal	Pelorus	Day 8
41	ctrl1-5	2,1	3	Amil	1	ctrl	bicarb	0.733	7-Jun-15	horizontal	Pelorus	Day 8
41	ctrl1-5	2,1	7	Amil	4	ctrl	bicarb	0.738	7-Jun-15	horizontal	Pelorus	Day 8
41	ctrl1-5	2,1	25	Amil	2	ctrl	bicarb	0.789	7-Jun-15	horizontal	Pelorus	Day 8
41	ctrl1-5	2,1	26	Amil	5	ctrl	bicarb	0.73	7-Jun-15	horizontal	Pelorus	Day 8
41	ctrl1-5	2,1	27	Amil	3	ctrl	bicarb	0.754	7-Jun-15	horizontal	Pelorus	Day 8
46	ctrl1-5	2,1	2	Amil	1	ctrl	GE	0.746	7-Jun-15	horizontal	Pelorus	Day 8
46	ctrl1-5	2,1	7	Amil	2	ctrl	GE	0.74	7-Jun-15	horizontal	Pelorus	Day 8
46	ctrl1-5	2,1	16	Amil	4	ctrl	GE	0.753	7-Jun-15	horizontal	Pelorus	Day 8
46	ctrl1-5	2,1	21	Amil	5	ctrl	GE	0.747	7-Jun-15	horizontal	Pelorus	Day 8
46	ctrl1-5	2,1	27	Amil	3	ctrl	GE	0.735	7-Jun-15	horizontal	Pelorus	Day 8
3	heat6-10	4,3	3	Amil	10	heat	GE	0.699	8-Jun-15	horizontal	Pelorus	Day 9
3	heat6-10	4,3	8	Amil	6	heat	GE	0.69	8-Jun-15	horizontal	Pelorus	Day 9
3	heat6-10	4,3	10	Amil	7	heat	GE	0.731	8-Jun-15	horizontal	Pelorus	Day 9
3	heat6-10	4,3	25	Amil	9	heat	GE	0.685	8-Jun-15	horizontal	Pelorus	Day 9
3	heat6-10	4,3	29	Amil	8	heat	GE	0.697	8-Jun-15	horizontal	Pelorus	Day 9
8	heat1-5	3,1	5	Amil	2	heat	GE	0.751	8-Jun-15	horizontal	Pelorus	Day 9
8	heat1-5	3,1	7	Amil	4	heat	GE	0.669	8-Jun-15	horizontal	Pelorus	Day 9
8	heat1-5	3,1	20	Amil	1	heat	GE	0.724	8-Jun-15	horizontal	Pelorus	Day 9
8	heat1-5	3,1	22	Amil	3	heat	GE	0.718	8-Jun-15	horizontal	Pelorus	Day 9
8	heat1-5	3,1	25	Amil	5	heat	GE	0.733	8-Jun-15	horizontal	Pelorus	Day 9
20	ctrl6-10	2,4	5	Amil	9	ctrl	GE	0.728	8-Jun-15	horizontal	Pelorus	Day 9
20	ctrl6-10	2,4	13	Amil	7	ctrl	GE	0.705	8-Jun-15	horizontal	Pelorus	Day 9
20	ctrl6-10	2,4	15	Amil	8	ctrl	GE	0.735	8-Jun-15	horizontal	Pelorus	Day 9
20	ctrl6-10	2,4	27	Amil	6	ctrl	GE	0.767	8-Jun-15	horizontal	Pelorus	Day 9
20	ctrl6-10	2,4	29	Amil	10	ctrl	GE	0.776	8-Jun-15	horizontal	Pelorus	Day 9
22	ctrl6-10	2,1	3	Amil	10	ctrl	artemia	0.708	8-Jun-15	horizontal	Pelorus	Day 9
22	ctrl6-10	2,1	9	Amil	7	ctrl	artemia	0.727	8-Jun-15	horizontal	Pelorus	Day 9
22	ctrl6-10	2,1	13	Amil	6	ctrl	artemia	0.708	8-Jun-15	horizontal	Pelorus	Day 9
22	ctrl6-10	2,1	22	Amil	9	ctrl	artemia	0.717	8-Jun-15	horizontal	Pelorus	Day 9
22	ctrl6-10	2,1	28	Amil	8	ctrl	artemia	0.751	8-Jun-15	horizontal	Pelorus	Day 9
32	heat6-10	4,2	7	Amil	8	heat	artemia	0.762	8-Jun-15	horizontal	Pelorus	Day 9
32	heat6-10	4,2	8	Amil	6	heat	artemia	0.698	8-Jun-15	horizontal	Pelorus	Day 9
32	heat6-10	4,2	14	Amil	9	heat	artemia	0.734	8-Jun-15	horizontal	Pelorus	Day 9
32	heat6-10	4,2	16	Amil	7	heat	artemia	0.737	8-Jun-15	horizontal	Pelorus	Day 9
32	heat6-10	4,2	27	Amil	10	heat	artemia	0.723	8-Jun-15	horizontal	Pelorus	Day 9
36	heat1-5	3,2	2	Amil	4	heat	bicarb	0.71	8-Jun-15	horizontal	Pelorus	Day 9
36	heat1-5	3,2	5	Amil	2	heat	bicarb	0.736	8-Jun-15	horizontal	Pelorus	Day 9
36	heat1-5	3,2	12	Amil	1	heat	bicarb	0.673	8-Jun-15	horizontal	Pelorus	Day 9
36	heat1-5	3,2	20	Amil	3	heat	bicarb	0.794	8-Jun-15	horizontal	Pelorus	Day 9
36	heat1-5	3,2	24	Amil	5	heat	bicarb	0.784	8-Jun-15	horizontal	Pelorus	Day 9
41	ctrl1-5	2,1	3	Amil	1	ctrl	bicarb	0.715	8-Jun-15	horizontal	Pelorus	Day 9
41	ctrl1-5	2,1	7	Amil	4	ctrl	bicarb	0.731	8-Jun-15	horizontal	Pelorus	Day 9
41	ctrl1-5	2,1	25	Amil	2	ctrl	bicarb	0.74	8-Jun-15	horizontal	Pelorus	Day 9
41	ctrl1-5	2,1	26	Amil	5	ctrl	bicarb	0.737	8-Jun-15	horizontal	Pelorus	Day 9
41	ctrl1-5	2,1	27	Amil	3	ctrl	bicarb	0.766	8-Jun-15	horizontal	Pelorus	Day 9
46	ctrl1-5	2,1	2	Amil	1	ctrl	GE	0.74	8-Jun-15	horizontal	Pelorus	Day 9
46	ctrl1-5	2,1	7	Amil	2	ctrl	GE	0.895	8-Jun-15	horizontal	Pelorus	Day 9
46	ctrl1-5	2,1	16	Amil	4	ctrl	GE	0.711	8-Jun-15	horizontal	Pelorus	Day 9
46	ctrl1-5	2,1	21	Amil	5	ctrl	GE	0.853	8-Jun-15	horizontal	Pelorus	Day 9
46	ctrl1-5	2,1	27	Amil	3	ctrl	GE	0.838	8-Jun-15	horizontal	Pelorus	Day 9
3	heat6-10	4,3	3	Amil	10	heat	GE	0.697	9-Jun-15	horizontal	Pelorus	Day 10
3	heat6-10	4,3	8	Amil	6	heat	GE	0.738	9-Jun-15	horizontal	Pelorus	Day 10
3	heat6-10	4,3	10	Amil	7	heat	GE	0.703	9-Jun-15	horizontal	Pelorus	Day 10
3	heat6-10	4,3	25	Amil	9	heat	GE	0.662	9-Jun-15	horizontal	Pelorus	Day 10
3	heat6-10	4,3	29	Amil	8	heat	GE	0.715	9-Jun-15	horizontal	Pelorus	Day 10
8	heat1-5	3,1	5	Amil	2	heat	GE	0.711	9-Jun-15	horizontal	Pelorus	Day 10
8	heat1-5	3,1	7	Amil	4	heat	GE	0.7	9-Jun-15	horizontal	Pelorus	Day 10
8	heat1-5	3,1	20	Amil	1	heat	GE	0.727	9-Jun-15	horizontal	Pelorus	Day 10
8	heat1-5	3,1	22	Amil	3	heat	GE	0.708	9-Jun-15	horizontal	Pelorus	Day 10
8	heat1-5	3,1	25	Amil	5	heat	GE	0.729	9-Jun-15	horizontal	Pelorus	Day 10
20	ctrl6-10	2,4	5	Amil	9	ctrl	GE	0.701	9-Jun-15	horizontal	Pelorus	Day 10
20	ctrl6-10	2,4	13	Amil	7	ctrl	GE	0.728	9-Jun-15	horizontal	Pelorus	Day 10
20	ctrl6-10	2,4	15	Amil	8	ctrl	GE	0.74	9-Jun-15	horizontal	Pelorus	Day 10
20	ctrl6-10	2,4	27	Amil	6	ctrl	GE	0.756	9-Jun-15	horizontal	Pelorus	Day 10
20	ctrl6-10	2,4	29	Amil	10	ctrl	GE	0.738	9-Jun-15	horizontal	Pelorus	Day 10
22	ctrl6-10	2,1	3	Amil	10	ctrl	artemia	0.706	9-Jun-15	horizontal	Pelorus	Day 10
22	ctrl6-10	2,1	9	Amil	7	ctrl	artemia	0.723	9-Jun-15	horizontal	Pelorus	Day 10
22	ctrl6-10	2,1	13	Amil	6	ctrl	artemia	0.719	9-Jun-15	horizontal	Pelorus	Day 10
22	ctrl6-10	2,1	22	Amil	9	ctrl	artemia	0.694	9-Jun-15	horizontal	Pelorus	Day 10
22	ctrl6-10	2,1	28	Amil	8	ctrl	artemia	0.717	9-Jun-15	horizontal	Pelorus	Day 10
32	heat6-10	4,2	7	Amil	8	heat	artemia	0.745	9-Jun-15	horizontal	Pelorus	Day 10
32	heat6-10	4,2	8	Amil	6	heat	artemia	0.714	9-Jun-15	horizontal	Pelorus	Day 10
32	heat6-10	4,2	14	Amil	9	heat	artemia	0.73	9-Jun-15	horizontal	Pelorus	Day 10
32	heat6-10	4,2	16	Amil	7	heat	artemia	0.72	9-Jun-15	horizontal	Pelorus	Day 10
32	heat6-10	4,2	27	Amil	10	heat	artemia	0.697	9-Jun-15	horizontal	Pelorus	Day 10
36	heat1-5	3,2	2	Amil	4	heat	bicarb	0.688	9-Jun-15	horizontal	Pelorus	Day 10
36	heat1-5	3,2	5	Amil	2	heat	bicarb	0.773	9-Jun-15	horizontal	Pelorus	Day 10
36	heat1-5	3,2	12	Amil	1	heat	bicarb	0.745	9-Jun-15	horizontal	Pelorus	Day 10
36	heat1-5	3,2	20	Amil	3	heat	bicarb	0.77	9-Jun-15	horizontal	Pelorus	Day 10
36	heat1-5	3,2	24	Amil	5	heat	bicarb	0.733	9-Jun-15	horizontal	Pelorus	Day 10
41	ctrl1-5	2,1	3	Amil	1	ctrl	bicarb	0.731	9-Jun-15	horizontal	Pelorus	Day 10
41	ctrl1-5	2,1	7	Amil	4	ctrl	bicarb	0.746	9-Jun-15	horizontal	Pelorus	Day 10
41	ctrl1-5	2,1	25	Amil	2	ctrl	bicarb	0.779	9-Jun-15	horizontal	Pelorus	Day 10
41	ctrl1-5	2,1	26	Amil	5	ctrl	bicarb	0.721	9-Jun-15	horizontal	Pelorus	Day 10
41	ctrl1-5	2,1	27	Amil	3	ctrl	bicarb	0.775	9-Jun-15	horizontal	Pelorus	Day 10
46	ctrl1-5	2,1	2	Amil	1	ctrl	GE	0.692	9-Jun-15	horizontal	Pelorus	Day 10
46	ctrl1-5	2,1	7	Amil	2	ctrl	GE	0.75	9-Jun-15	horizontal	Pelorus	Day 10
46	ctrl1-5	2,1	16	Amil	4	ctrl	GE	0.741	9-Jun-15	horizontal	Pelorus	Day 10
46	ctrl1-5	2,1	21	Amil	5	ctrl	GE	0.743	9-Jun-15	horizontal	Pelorus	Day 10
46	ctrl1-5	2,1	27	Amil	3	ctrl	GE	0.742	9-Jun-15	horizontal	Pelorus	Day 10
3	heat6-10	4,3	3	Amil	10	heat	GE	0.674	10-Jun-15	horizontal	Pelorus	Day 11
3	heat6-10	4,3	8	Amil	6	heat	GE	0.673	10-Jun-15	horizontal	Pelorus	Day 11
3	heat6-10	4,3	10	Amil	7	heat	GE	0.733	10-Jun-15	horizontal	Pelorus	Day 11
3	heat6-10	4,3	25	Amil	9	heat	GE	0.692	10-Jun-15	horizontal	Pelorus	Day 11
3	heat6-10	4,3	29	Amil	8	heat	GE	0.706	10-Jun-15	horizontal	Pelorus	Day 11
8	heat1-5	3,1	5	Amil	2	heat	GE	0.805	10-Jun-15	horizontal	Pelorus	Day 11
8	heat1-5	3,1	7	Amil	4	heat	GE	0.674	10-Jun-15	horizontal	Pelorus	Day 11
8	heat1-5	3,1	20	Amil	1	heat	GE	0.713	10-Jun-15	horizontal	Pelorus	Day 11
8	heat1-5	3,1	22	Amil	3	heat	GE	0.73	10-Jun-15	horizontal	Pelorus	Day 11
8	heat1-5	3,1	25	Amil	5	heat	GE	0.722	10-Jun-15	horizontal	Pelorus	Day 11
20	ctrl6-10	2,4	5	Amil	9	ctrl	GE	0.725	10-Jun-15	horizontal	Pelorus	Day 11
20	ctrl6-10	2,4	13	Amil	7	ctrl	GE	0.718	10-Jun-15	horizontal	Pelorus	Day 11
20	ctrl6-10	2,4	15	Amil	8	ctrl	GE	0.734	10-Jun-15	horizontal	Pelorus	Day 11
20	ctrl6-10	2,4	27	Amil	6	ctrl	GE	0.714	10-Jun-15	horizontal	Pelorus	Day 11
20	ctrl6-10	2,4	29	Amil	10	ctrl	GE	0.769	10-Jun-15	horizontal	Pelorus	Day 11
22	ctrl6-10	2,1	3	Amil	10	ctrl	artemia	0.716	10-Jun-15	horizontal	Pelorus	Day 11
22	ctrl6-10	2,1	9	Amil	7	ctrl	artemia	0.73	10-Jun-15	horizontal	Pelorus	Day 11
22	ctrl6-10	2,1	13	Amil	6	ctrl	artemia	0.7	10-Jun-15	horizontal	Pelorus	Day 11
22	ctrl6-10	2,1	22	Amil	9	ctrl	artemia	0.73	10-Jun-15	horizontal	Pelorus	Day 11
22	ctrl6-10	2,1	28	Amil	8	ctrl	artemia	0.748	10-Jun-15	horizontal	Pelorus	Day 11
32	heat6-10	4,2	7	Amil	8	heat	artemia	0.73	10-Jun-15	horizontal	Pelorus	Day 11
32	heat6-10	4,2	8	Amil	6	heat	artemia	0.653	10-Jun-15	horizontal	Pelorus	Day 11
32	heat6-10	4,2	14	Amil	9	heat	artemia	0.669	10-Jun-15	horizontal	Pelorus	Day 11
32	heat6-10	4,2	16	Amil	7	heat	artemia	0.714	10-Jun-15	horizontal	Pelorus	Day 11
32	heat6-10	4,2	27	Amil	10	heat	artemia	0.692	10-Jun-15	horizontal	Pelorus	Day 11
36	heat1-5	3,2	2	Amil	4	heat	bicarb	0.679	10-Jun-15	horizontal	Pelorus	Day 11
36	heat1-5	3,2	5	Amil	2	heat	bicarb	0.738	10-Jun-15	horizontal	Pelorus	Day 11
36	heat1-5	3,2	12	Amil	1	heat	bicarb	0.713	10-Jun-15	horizontal	Pelorus	Day 11
36	heat1-5	3,2	20	Amil	3	heat	bicarb	0.73	10-Jun-15	horizontal	Pelorus	Day 11
36	heat1-5	3,2	24	Amil	5	heat	bicarb	0.755	10-Jun-15	horizontal	Pelorus	Day 11
41	ctrl1-5	2,1	3	Amil	1	ctrl	bicarb	0.749	10-Jun-15	horizontal	Pelorus	Day 11
41	ctrl1-5	2,1	7	Amil	4	ctrl	bicarb	0.683	10-Jun-15	horizontal	Pelorus	Day 11
41	ctrl1-5	2,1	25	Amil	2	ctrl	bicarb	0.757	10-Jun-15	horizontal	Pelorus	Day 11
41	ctrl1-5	2,1	26	Amil	5	ctrl	bicarb	0.725	10-Jun-15	horizontal	Pelorus	Day 11
41	ctrl1-5	2,1	27	Amil	3	ctrl	bicarb	0.733	10-Jun-15	horizontal	Pelorus	Day 11
46	ctrl1-5	2,1	2	Amil	1	ctrl	GE	0.721	10-Jun-15	horizontal	Pelorus	Day 11
46	ctrl1-5	2,1	7	Amil	2	ctrl	GE	0.717	10-Jun-15	horizontal	Pelorus	Day 11
46	ctrl1-5	2,1	16	Amil	4	ctrl	GE	0.788	10-Jun-15	horizontal	Pelorus	Day 11
46	ctrl1-5	2,1	21	Amil	5	ctrl	GE	0.725	10-Jun-15	horizontal	Pelorus	Day 11
46	ctrl1-5	2,1	27	Amil	3	ctrl	GE	0.752	10-Jun-15	horizontal	Pelorus	Day 11
3	heat6-10	4,3	3	Amil	10	heat	GE	0.689	11-Jun-15	horizontal	Pelorus	Day 12
3	heat6-10	4,3	8	Amil	6	heat	GE	0.64	11-Jun-15	horizontal	Pelorus	Day 12
3	heat6-10	4,3	10	Amil	7	heat	GE	0.64	11-Jun-15	horizontal	Pelorus	Day 12
3	heat6-10	4,3	25	Amil	9	heat	GE	0.652	11-Jun-15	horizontal	Pelorus	Day 12
3	heat6-10	4,3	29	Amil	8	heat	GE	0.671	11-Jun-15	horizontal	Pelorus	Day 12
8	heat1-5	3,1	5	Amil	2	heat	GE	0.705	11-Jun-15	horizontal	Pelorus	Day 12
8	heat1-5	3,1	7	Amil	4	heat	GE	0.65	11-Jun-15	horizontal	Pelorus	Day 12
8	heat1-5	3,1	20	Amil	1	heat	GE	0.691	11-Jun-15	horizontal	Pelorus	Day 12
8	heat1-5	3,1	22	Amil	3	heat	GE	0.663	11-Jun-15	horizontal	Pelorus	Day 12
8	heat1-5	3,1	25	Amil	5	heat	GE	0.683	11-Jun-15	horizontal	Pelorus	Day 12
20	ctrl6-10	2,4	5	Amil	9	ctrl	GE	0.695	11-Jun-15	horizontal	Pelorus	Day 12
20	ctrl6-10	2,4	13	Amil	7	ctrl	GE	0.709	11-Jun-15	horizontal	Pelorus	Day 12
20	ctrl6-10	2,4	15	Amil	8	ctrl	GE	0.718	11-Jun-15	horizontal	Pelorus	Day 12
20	ctrl6-10	2,4	27	Amil	6	ctrl	GE	0.701	11-Jun-15	horizontal	Pelorus	Day 12
20	ctrl6-10	2,4	29	Amil	10	ctrl	GE	0.719	11-Jun-15	horizontal	Pelorus	Day 12
22	ctrl6-10	2,1	3	Amil	10	ctrl	artemia	0.696	11-Jun-15	horizontal	Pelorus	Day 12
22	ctrl6-10	2,1	9	Amil	7	ctrl	artemia	0.691	11-Jun-15	horizontal	Pelorus	Day 12
22	ctrl6-10	2,1	13	Amil	6	ctrl	artemia	0.714	11-Jun-15	horizontal	Pelorus	Day 12
22	ctrl6-10	2,1	22	Amil	9	ctrl	artemia	0.708	11-Jun-15	horizontal	Pelorus	Day 12
22	ctrl6-10	2,1	28	Amil	8	ctrl	artemia	0.746	11-Jun-15	horizontal	Pelorus	Day 12
32	heat6-10	4,2	7	Amil	8	heat	artemia	0.75	11-Jun-15	horizontal	Pelorus	Day 12
32	heat6-10	4,2	8	Amil	6	heat	artemia	0.664	11-Jun-15	horizontal	Pelorus	Day 12
32	heat6-10	4,2	14	Amil	9	heat	artemia	0.71	11-Jun-15	horizontal	Pelorus	Day 12
32	heat6-10	4,2	16	Amil	7	heat	artemia	0.676	11-Jun-15	horizontal	Pelorus	Day 12
32	heat6-10	4,2	27	Amil	10	heat	artemia	0.7	11-Jun-15	horizontal	Pelorus	Day 12
36	heat1-5	3,2	2	Amil	4	heat	bicarb	0.637	11-Jun-15	horizontal	Pelorus	Day 12
36	heat1-5	3,2	5	Amil	2	heat	bicarb	0.701	11-Jun-15	horizontal	Pelorus	Day 12
36	heat1-5	3,2	12	Amil	1	heat	bicarb	0.688	11-Jun-15	horizontal	Pelorus	Day 12
36	heat1-5	3,2	20	Amil	3	heat	bicarb	0.677	11-Jun-15	horizontal	Pelorus	Day 12
36	heat1-5	3,2	24	Amil	5	heat	bicarb	0.681	11-Jun-15	horizontal	Pelorus	Day 12
41	ctrl1-5	2,1	3	Amil	1	ctrl	bicarb	0.765	11-Jun-15	horizontal	Pelorus	Day 12
41	ctrl1-5	2,1	7	Amil	4	ctrl	bicarb	0.685	11-Jun-15	horizontal	Pelorus	Day 12
41	ctrl1-5	2,1	25	Amil	2	ctrl	bicarb	0.744	11-Jun-15	horizontal	Pelorus	Day 12
41	ctrl1-5	2,1	26	Amil	5	ctrl	bicarb	0.689	11-Jun-15	horizontal	Pelorus	Day 12
41	ctrl1-5	2,1	27	Amil	3	ctrl	bicarb	0.709	11-Jun-15	horizontal	Pelorus	Day 12
46	ctrl1-5	2,1	2	Amil	1	ctrl	GE	0.707	11-Jun-15	horizontal	Pelorus	Day 12
46	ctrl1-5	2,1	7	Amil	2	ctrl	GE	0.706	11-Jun-15	horizontal	Pelorus	Day 12
46	ctrl1-5	2,1	16	Amil	4	ctrl	GE	0.697	11-Jun-15	horizontal	Pelorus	Day 12
46	ctrl1-5	2,1	21	Amil	5	ctrl	GE	0.704	11-Jun-15	horizontal	Pelorus	Day 12
46	ctrl1-5	2,1	27	Amil	3	ctrl	GE	0.725	11-Jun-15	horizontal	Pelorus	Day 12
3	heat6-10	4,3	3	Amil	10	heat	GE	0.694	12-Jun-15	horizontal	Pelorus	Day 13
3	heat6-10	4,3	8	Amil	6	heat	GE	0.661	12-Jun-15	horizontal	Pelorus	Day 13
3	heat6-10	4,3	10	Amil	7	heat	GE	0.616	12-Jun-15	horizontal	Pelorus	Day 13
3	heat6-10	4,3	25	Amil	9	heat	GE	0.61	12-Jun-15	horizontal	Pelorus	Day 13
3	heat6-10	4,3	29	Amil	8	heat	GE	0.667	12-Jun-15	horizontal	Pelorus	Day 13
8	heat1-5	3,1	5	Amil	2	heat	GE	0.691	12-Jun-15	horizontal	Pelorus	Day 13
8	heat1-5	3,1	7	Amil	4	heat	GE	0.631	12-Jun-15	horizontal	Pelorus	Day 13
8	heat1-5	3,1	20	Amil	1	heat	GE	0.648	12-Jun-15	horizontal	Pelorus	Day 13
8	heat1-5	3,1	22	Amil	3	heat	GE	0.595	12-Jun-15	horizontal	Pelorus	Day 13
8	heat1-5	3,1	25	Amil	5	heat	GE	0.679	12-Jun-15	horizontal	Pelorus	Day 13
20	ctrl6-10	2,4	5	Amil	9	ctrl	GE	0.68	12-Jun-15	horizontal	Pelorus	Day 13
20	ctrl6-10	2,4	13	Amil	7	ctrl	GE	0.716	12-Jun-15	horizontal	Pelorus	Day 13
20	ctrl6-10	2,4	15	Amil	8	ctrl	GE	0.72	12-Jun-15	horizontal	Pelorus	Day 13
20	ctrl6-10	2,4	27	Amil	6	ctrl	GE	0.733	12-Jun-15	horizontal	Pelorus	Day 13
20	ctrl6-10	2,4	29	Amil	10	ctrl	GE	0.703	12-Jun-15	horizontal	Pelorus	Day 13
22	ctrl6-10	2,1	3	Amil	10	ctrl	artemia	0.704	12-Jun-15	horizontal	Pelorus	Day 13
22	ctrl6-10	2,1	9	Amil	7	ctrl	artemia	0.712	12-Jun-15	horizontal	Pelorus	Day 13
22	ctrl6-10	2,1	13	Amil	6	ctrl	artemia	0.699	12-Jun-15	horizontal	Pelorus	Day 13
22	ctrl6-10	2,1	22	Amil	9	ctrl	artemia	0.675	12-Jun-15	horizontal	Pelorus	Day 13
22	ctrl6-10	2,1	28	Amil	8	ctrl	artemia	0.684	12-Jun-15	horizontal	Pelorus	Day 13
32	heat6-10	4,2	7	Amil	8	heat	artemia	0.733	12-Jun-15	horizontal	Pelorus	Day 13
32	heat6-10	4,2	8	Amil	6	heat	artemia	0.696	12-Jun-15	horizontal	Pelorus	Day 13
32	heat6-10	4,2	14	Amil	9	heat	artemia	0.689	12-Jun-15	horizontal	Pelorus	Day 13
32	heat6-10	4,2	16	Amil	7	heat	artemia	0.667	12-Jun-15	horizontal	Pelorus	Day 13
32	heat6-10	4,2	27	Amil	10	heat	artemia	0.705	12-Jun-15	horizontal	Pelorus	Day 13
36	heat1-5	3,2	2	Amil	4	heat	bicarb	0.613	12-Jun-15	horizontal	Pelorus	Day 13
36	heat1-5	3,2	5	Amil	2	heat	bicarb	0.69	12-Jun-15	horizontal	Pelorus	Day 13
36	heat1-5	3,2	12	Amil	1	heat	bicarb	0.704	12-Jun-15	horizontal	Pelorus	Day 13
36	heat1-5	3,2	20	Amil	3	heat	bicarb	0.672	12-Jun-15	horizontal	Pelorus	Day 13
36	heat1-5	3,2	24	Amil	5	heat	bicarb	0.665	12-Jun-15	horizontal	Pelorus	Day 13
41	ctrl1-5	2,1	3	Amil	1	ctrl	bicarb	0.724	12-Jun-15	horizontal	Pelorus	Day 13
41	ctrl1-5	2,1	7	Amil	4	ctrl	bicarb	0.71	12-Jun-15	horizontal	Pelorus	Day 13
41	ctrl1-5	2,1	25	Amil	2	ctrl	bicarb	0.732	12-Jun-15	horizontal	Pelorus	Day 13
41	ctrl1-5	2,1	26	Amil	5	ctrl	bicarb	0.687	12-Jun-15	horizontal	Pelorus	Day 13
41	ctrl1-5	2,1	27	Amil	3	ctrl	bicarb	0.688	12-Jun-15	horizontal	Pelorus	Day 13
46	ctrl1-5	2,1	2	Amil	1	ctrl	GE	0.688	12-Jun-15	horizontal	Pelorus	Day 13
46	ctrl1-5	2,1	7	Amil	2	ctrl	GE	0.723	12-Jun-15	horizontal	Pelorus	Day 13
46	ctrl1-5	2,1	16	Amil	4	ctrl	GE	0.693	12-Jun-15	horizontal	Pelorus	Day 13
46	ctrl1-5	2,1	21	Amil	5	ctrl	GE	0.722	12-Jun-15	horizontal	Pelorus	Day 13
46	ctrl1-5	2,1	27	Amil	3	ctrl	GE	0.703	12-Jun-15	horizontal	Pelorus	Day 13
3	heat6-10	4,3	3	Amil	10	heat	GE	0.648	13-Jun-15	horizontal	Pelorus	Day 14
3	heat6-10	4,3	8	Amil	6	heat	GE	0.653	13-Jun-15	horizontal	Pelorus	Day 14
3	heat6-10	4,3	10	Amil	7	heat	GE	0.635	13-Jun-15	horizontal	Pelorus	Day 14
3	heat6-10	4,3	25	Amil	9	heat	GE	0.631	13-Jun-15	horizontal	Pelorus	Day 14
3	heat6-10	4,3	29	Amil	8	heat	GE	0.69	13-Jun-15	horizontal	Pelorus	Day 14
8	heat1-5	3,1	5	Amil	2	heat	GE	0.733	13-Jun-15	horizontal	Pelorus	Day 14
8	heat1-5	3,1	7	Amil	4	heat	GE	0.632	13-Jun-15	horizontal	Pelorus	Day 14
8	heat1-5	3,1	20	Amil	1	heat	GE	0.697	13-Jun-15	horizontal	Pelorus	Day 14
8	heat1-5	3,1	22	Amil	3	heat	GE	0.708	13-Jun-15	horizontal	Pelorus	Day 14
8	heat1-5	3,1	25	Amil	5	heat	GE	0.701	13-Jun-15	horizontal	Pelorus	Day 14
20	ctrl6-10	2,4	5	Amil	9	ctrl	GE	0.749	13-Jun-15	horizontal	Pelorus	Day 14
20	ctrl6-10	2,4	13	Amil	7	ctrl	GE	0.728	13-Jun-15	horizontal	Pelorus	Day 14
20	ctrl6-10	2,4	15	Amil	8	ctrl	GE	0.729	13-Jun-15	horizontal	Pelorus	Day 14
20	ctrl6-10	2,4	27	Amil	6	ctrl	GE	0.731	13-Jun-15	horizontal	Pelorus	Day 14
20	ctrl6-10	2,4	29	Amil	10	ctrl	GE	0.752	13-Jun-15	horizontal	Pelorus	Day 14
22	ctrl6-10	2,1	3	Amil	10	ctrl	artemia	0.693	13-Jun-15	horizontal	Pelorus	Day 14
22	ctrl6-10	2,1	9	Amil	7	ctrl	artemia	0.766	13-Jun-15	horizontal	Pelorus	Day 14
22	ctrl6-10	2,1	13	Amil	6	ctrl	artemia	0.787	13-Jun-15	horizontal	Pelorus	Day 14
22	ctrl6-10	2,1	22	Amil	9	ctrl	artemia	0.716	13-Jun-15	horizontal	Pelorus	Day 14
22	ctrl6-10	2,1	28	Amil	8	ctrl	artemia	0.74	13-Jun-15	horizontal	Pelorus	Day 14
32	heat6-10	4,2	7	Amil	8	heat	artemia	0.716	13-Jun-15	horizontal	Pelorus	Day 14
32	heat6-10	4,2	8	Amil	6	heat	artemia	0.624	13-Jun-15	horizontal	Pelorus	Day 14
32	heat6-10	4,2	14	Amil	9	heat	artemia	0.731	13-Jun-15	horizontal	Pelorus	Day 14
32	heat6-10	4,2	16	Amil	7	heat	artemia	0.678	13-Jun-15	horizontal	Pelorus	Day 14
32	heat6-10	4,2	27	Amil	10	heat	artemia	0.718	13-Jun-15	horizontal	Pelorus	Day 14
36	heat1-5	3,2	2	Amil	4	heat	bicarb	0.644	13-Jun-15	horizontal	Pelorus	Day 14
36	heat1-5	3,2	5	Amil	2	heat	bicarb	0.726	13-Jun-15	horizontal	Pelorus	Day 14
36	heat1-5	3,2	12	Amil	1	heat	bicarb	0.673	13-Jun-15	horizontal	Pelorus	Day 14
36	heat1-5	3,2	20	Amil	3	heat	bicarb	0.751	13-Jun-15	horizontal	Pelorus	Day 14
36	heat1-5	3,2	24	Amil	5	heat	bicarb	0.719	13-Jun-15	horizontal	Pelorus	Day 14
41	ctrl1-5	2,1	3	Amil	1	ctrl	bicarb	0.803	13-Jun-15	horizontal	Pelorus	Day 14
41	ctrl1-5	2,1	7	Amil	4	ctrl	bicarb	0.768	13-Jun-15	horizontal	Pelorus	Day 14
41	ctrl1-5	2,1	25	Amil	2	ctrl	bicarb	0.75	13-Jun-15	horizontal	Pelorus	Day 14
41	ctrl1-5	2,1	26	Amil	5	ctrl	bicarb	0.74	13-Jun-15	horizontal	Pelorus	Day 14
41	ctrl1-5	2,1	27	Amil	3	ctrl	bicarb	0.704	13-Jun-15	horizontal	Pelorus	Day 14
46	ctrl1-5	2,1	2	Amil	1	ctrl	GE	0.738	13-Jun-15	horizontal	Pelorus	Day 14
46	ctrl1-5	2,1	7	Amil	2	ctrl	GE	0.76	13-Jun-15	horizontal	Pelorus	Day 14
46	ctrl1-5	2,1	16	Amil	4	ctrl	GE	0.76	13-Jun-15	horizontal	Pelorus	Day 14
46	ctrl1-5	2,1	21	Amil	5	ctrl	GE	0.697	13-Jun-15	horizontal	Pelorus	Day 14
46	ctrl1-5	2,1	27	Amil	3	ctrl	GE	0.745	13-Jun-15	horizontal	Pelorus	Day 14
3	heat6-10	4,3	3	Amil	10	heat	GE	0.582	14-Jun-15	horizontal	Pelorus	Day 15
3	heat6-10	4,3	8	Amil	6	heat	GE	0.735	14-Jun-15	horizontal	Pelorus	Day 15
3	heat6-10	4,3	10	Amil	7	heat	GE	0.754	14-Jun-15	horizontal	Pelorus	Day 15
3	heat6-10	4,3	25	Amil	9	heat	GE	0.66	14-Jun-15	horizontal	Pelorus	Day 15
3	heat6-10	4,3	29	Amil	8	heat	GE	0.65	14-Jun-15	horizontal	Pelorus	Day 15
8	heat1-5	3,1	5	Amil	2	heat	GE	0.652	14-Jun-15	horizontal	Pelorus	Day 15
8	heat1-5	3,1	7	Amil	4	heat	GE	0.565	14-Jun-15	horizontal	Pelorus	Day 15
8	heat1-5	3,1	20	Amil	1	heat	GE	0.641	14-Jun-15	horizontal	Pelorus	Day 15
8	heat1-5	3,1	22	Amil	3	heat	GE	0.532	14-Jun-15	horizontal	Pelorus	Day 15
8	heat1-5	3,1	25	Amil	5	heat	GE	0.639	14-Jun-15	horizontal	Pelorus	Day 15
20	ctrl6-10	2,4	5	Amil	9	ctrl	GE	0.764	14-Jun-15	horizontal	Pelorus	Day 15
20	ctrl6-10	2,4	13	Amil	7	ctrl	GE	0.731	14-Jun-15	horizontal	Pelorus	Day 15
20	ctrl6-10	2,4	15	Amil	8	ctrl	GE	0.698	14-Jun-15	horizontal	Pelorus	Day 15
20	ctrl6-10	2,4	27	Amil	6	ctrl	GE	0.663	14-Jun-15	horizontal	Pelorus	Day 15
20	ctrl6-10	2,4	29	Amil	10	ctrl	GE	0.616	14-Jun-15	horizontal	Pelorus	Day 15
22	ctrl6-10	2,1	3	Amil	10	ctrl	artemia	0.729	14-Jun-15	horizontal	Pelorus	Day 15
22	ctrl6-10	2,1	9	Amil	7	ctrl	artemia	0.747	14-Jun-15	horizontal	Pelorus	Day 15
22	ctrl6-10	2,1	13	Amil	6	ctrl	artemia	0.758	14-Jun-15	horizontal	Pelorus	Day 15
22	ctrl6-10	2,1	22	Amil	9	ctrl	artemia	0.694	14-Jun-15	horizontal	Pelorus	Day 15
22	ctrl6-10	2,1	28	Amil	8	ctrl	artemia	0.703	14-Jun-15	horizontal	Pelorus	Day 15
32	heat6-10	4,2	7	Amil	8	heat	artemia	0.726	14-Jun-15	horizontal	Pelorus	Day 15
32	heat6-10	4,2	8	Amil	6	heat	artemia	0.614	14-Jun-15	horizontal	Pelorus	Day 15
32	heat6-10	4,2	14	Amil	9	heat	artemia	0.68	14-Jun-15	horizontal	Pelorus	Day 15
32	heat6-10	4,2	16	Amil	7	heat	artemia	0.71	14-Jun-15	horizontal	Pelorus	Day 15
32	heat6-10	4,2	27	Amil	10	heat	artemia	0.671	14-Jun-15	horizontal	Pelorus	Day 15
36	heat1-5	3,2	2	Amil	4	heat	bicarb	0.649	14-Jun-15	horizontal	Pelorus	Day 15
36	heat1-5	3,2	5	Amil	2	heat	bicarb	0.79	14-Jun-15	horizontal	Pelorus	Day 15
36	heat1-5	3,2	12	Amil	1	heat	bicarb	0.773	14-Jun-15	horizontal	Pelorus	Day 15
36	heat1-5	3,2	20	Amil	3	heat	bicarb	0.7	14-Jun-15	horizontal	Pelorus	Day 15
36	heat1-5	3,2	24	Amil	5	heat	bicarb	0.708	14-Jun-15	horizontal	Pelorus	Day 15
41	ctrl1-5	2,1	3	Amil	1	ctrl	bicarb	0.777	14-Jun-15	horizontal	Pelorus	Day 15
41	ctrl1-5	2,1	7	Amil	4	ctrl	bicarb	0.75	14-Jun-15	horizontal	Pelorus	Day 15
41	ctrl1-5	2,1	25	Amil	2	ctrl	bicarb	0.716	14-Jun-15	horizontal	Pelorus	Day 15
41	ctrl1-5	2,1	26	Amil	5	ctrl	bicarb	0.762	14-Jun-15	horizontal	Pelorus	Day 15
41	ctrl1-5	2,1	27	Amil	3	ctrl	bicarb	0.718	14-Jun-15	horizontal	Pelorus	Day 15
46	ctrl1-5	2,1	2	Amil	1	ctrl	GE	0.697	14-Jun-15	horizontal	Pelorus	Day 15
46	ctrl1-5	2,1	7	Amil	2	ctrl	GE	0.719	14-Jun-15	horizontal	Pelorus	Day 15
46	ctrl1-5	2,1	16	Amil	4	ctrl	GE	0.763	14-Jun-15	horizontal	Pelorus	Day 15
46	ctrl1-5	2,1	21	Amil	5	ctrl	GE	0.73	14-Jun-15	horizontal	Pelorus	Day 15
46	ctrl1-5	2,1	27	Amil	3	ctrl	GE	0.758	14-Jun-15	horizontal	Pelorus	Day 15
3	heat6-10	4,3	3	Amil	10	heat	GE	0.619	15-Jun-15	horizontal	Pelorus	Day 16
3	heat6-10	4,3	8	Amil	6	heat	GE	0.653	15-Jun-15	horizontal	Pelorus	Day 16
3	heat6-10	4,3	10	Amil	7	heat	GE	0.528	15-Jun-15	horizontal	Pelorus	Day 16
3	heat6-10	4,3	25	Amil	9	heat	GE	0.562	15-Jun-15	horizontal	Pelorus	Day 16
3	heat6-10	4,3	29	Amil	8	heat	GE	0.611	15-Jun-15	horizontal	Pelorus	Day 16
8	heat1-5	3,1	5	Amil	2	heat	GE	0.628	15-Jun-15	horizontal	Pelorus	Day 16
8	heat1-5	3,1	7	Amil	4	heat	GE	0.316	15-Jun-15	horizontal	Pelorus	Day 16
8	heat1-5	3,1	20	Amil	1	heat	GE	0.642	15-Jun-15	horizontal	Pelorus	Day 16
8	heat1-5	3,1	22	Amil	3	heat	GE	0.425	15-Jun-15	horizontal	Pelorus	Day 16
8	heat1-5	3,1	25	Amil	5	heat	GE	0.653	15-Jun-15	horizontal	Pelorus	Day 16
20	ctrl6-10	2,4	5	Amil	9	ctrl	GE	0.808	15-Jun-15	horizontal	Pelorus	Day 16
20	ctrl6-10	2,4	13	Amil	7	ctrl	GE	0.681	15-Jun-15	horizontal	Pelorus	Day 16
20	ctrl6-10	2,4	15	Amil	8	ctrl	GE	0.782	15-Jun-15	horizontal	Pelorus	Day 16
20	ctrl6-10	2,4	27	Amil	6	ctrl	GE	0.73	15-Jun-15	horizontal	Pelorus	Day 16
20	ctrl6-10	2,4	29	Amil	10	ctrl	GE	0.692	15-Jun-15	horizontal	Pelorus	Day 16
22	ctrl6-10	2,1	3	Amil	10	ctrl	artemia	0.717	15-Jun-15	horizontal	Pelorus	Day 16
22	ctrl6-10	2,1	9	Amil	7	ctrl	artemia	0.741	15-Jun-15	horizontal	Pelorus	Day 16
22	ctrl6-10	2,1	13	Amil	6	ctrl	artemia	0.675	15-Jun-15	horizontal	Pelorus	Day 16
22	ctrl6-10	2,1	22	Amil	9	ctrl	artemia	0.663	15-Jun-15	horizontal	Pelorus	Day 16
22	ctrl6-10	2,1	28	Amil	8	ctrl	artemia	0.755	15-Jun-15	horizontal	Pelorus	Day 16
32	heat6-10	4,2	7	Amil	8	heat	artemia	0.683	15-Jun-15	horizontal	Pelorus	Day 16
32	heat6-10	4,2	8	Amil	6	heat	artemia	0.799	15-Jun-15	horizontal	Pelorus	Day 16
32	heat6-10	4,2	14	Amil	9	heat	artemia	0.684	15-Jun-15	horizontal	Pelorus	Day 16
32	heat6-10	4,2	16	Amil	7	heat	artemia	0.722	15-Jun-15	horizontal	Pelorus	Day 16
32	heat6-10	4,2	27	Amil	10	heat	artemia	0.637	15-Jun-15	horizontal	Pelorus	Day 16
36	heat1-5	3,2	2	Amil	4	heat	bicarb	0.545	15-Jun-15	horizontal	Pelorus	Day 16
36	heat1-5	3,2	5	Amil	2	heat	bicarb	0.685	15-Jun-15	horizontal	Pelorus	Day 16
36	heat1-5	3,2	12	Amil	1	heat	bicarb	0.67	15-Jun-15	horizontal	Pelorus	Day 16
36	heat1-5	3,2	20	Amil	3	heat	bicarb	0.649	15-Jun-15	horizontal	Pelorus	Day 16
36	heat1-5	3,2	24	Amil	5	heat	bicarb	0.667	15-Jun-15	horizontal	Pelorus	Day 16
41	ctrl1-5	2,1	3	Amil	1	ctrl	bicarb	0.657	15-Jun-15	horizontal	Pelorus	Day 16
41	ctrl1-5	2,1	7	Amil	4	ctrl	bicarb	0.682	15-Jun-15	horizontal	Pelorus	Day 16
41	ctrl1-5	2,1	25	Amil	2	ctrl	bicarb	0.668	15-Jun-15	horizontal	Pelorus	Day 16
41	ctrl1-5	2,1	26	Amil	5	ctrl	bicarb	0.774	15-Jun-15	horizontal	Pelorus	Day 16
41	ctrl1-5	2,1	27	Amil	3	ctrl	bicarb	0.758	15-Jun-15	horizontal	Pelorus	Day 16
46	ctrl1-5	2,1	2	Amil	1	ctrl	GE	0.64	15-Jun-15	horizontal	Pelorus	Day 16
46	ctrl1-5	2,1	7	Amil	2	ctrl	GE	0.831	15-Jun-15	horizontal	Pelorus	Day 16
46	ctrl1-5	2,1	16	Amil	4	ctrl	GE	0.753	15-Jun-15	horizontal	Pelorus	Day 16
46	ctrl1-5	2,1	21	Amil	5	ctrl	GE	0.682	15-Jun-15	horizontal	Pelorus	Day 16
46	ctrl1-5	2,1	27	Amil	3	ctrl	GE	0.685	15-Jun-15	horizontal	Pelorus	Day 16
1	ctrl1-5	2,3	4	Gach	1	ctrl	bicarb	0.678	28-May-15	vertical	Davies	Day -3
1	ctrl1-5	2,3	6	Gach	3	ctrl	bicarb	0.721	28-May-15	vertical	Davies	Day -3
1	ctrl1-5	2,3	9	Gach	5	ctrl	bicarb	0.719	28-May-15	vertical	Davies	Day -3
1	ctrl1-5	2,3	16	Gach	2	ctrl	bicarb	0.695	28-May-15	vertical	Davies	Day -3
1	ctrl1-5	2,3	18	Gach	4	ctrl	bicarb	0.722	28-May-15	vertical	Davies	Day -3
2	ctrl1-5	3,3	16	Gach	1	ctrl	GE	0.806	28-May-15	vertical	Davies	Day -3
2	ctrl1-5	3,3	18	Gach	4	ctrl	GE	0.698	28-May-15	vertical	Davies	Day -3
2	ctrl1-5	3,3	22	Gach	5	ctrl	GE	0.707	28-May-15	vertical	Davies	Day -3
2	ctrl1-5	3,3	24	Gach	2	ctrl	GE	0.733	28-May-15	vertical	Davies	Day -3
2	ctrl1-5	3,3	29	Gach	3	ctrl	GE	0.719	28-May-15	vertical	Davies	Day -3
3	heat6-10	4,3	5	Gach	9	heat	GE	0.691	28-May-15	vertical	Davies	Day -3
3	heat6-10	4,3	14	Gach	7	heat	GE	0.761	28-May-15	vertical	Davies	Day -3
3	heat6-10	4,3	16	Gach	8	heat	GE	0.701	28-May-15	vertical	Davies	Day -3
3	heat6-10	4,3	19	Gach	10	heat	GE	0.696	28-May-15	vertical	Davies	Day -3
3	heat6-10	4,3	23	Gach	6	heat	GE	0.771	28-May-15	vertical	Davies	Day -3
5	heat1-5	4,2	5	Gach	1	heat	bicarb	0.675	28-May-15	vertical	Davies	Day -3
5	heat1-5	4,2	9	Gach	4	heat	bicarb	0.675	28-May-15	vertical	Davies	Day -3
5	heat1-5	4,2	16	Gach	2	heat	bicarb	0.689	28-May-15	vertical	Davies	Day -3
5	heat1-5	4,2	18	Gach	5	heat	bicarb	0.768	28-May-15	vertical	Davies	Day -3
5	heat1-5	4,2	27	Gach	3	heat	bicarb	0.654	28-May-15	vertical	Davies	Day -3
7	heat6-10	4,4	15	Gach	7	heat	artemia	0.81	28-May-15	vertical	Davies	Day -3
7	heat6-10	4,4	16	Gach	8	heat	artemia	0.656	28-May-15	vertical	Davies	Day -3
7	heat6-10	4,4	18	Gach	10	heat	artemia	NA	28-May-15	vertical	Davies	Day -3
7	heat6-10	4,4	22	Gach	9	heat	artemia	0.676	28-May-15	vertical	Davies	Day -3
7	heat6-10	4,4	29	Gach	6	heat	artemia	0.692	28-May-15	vertical	Davies	Day -3
8	heat1-5	3,1	12	Gach	1	heat	GE	0.559	28-May-15	vertical	Davies	Day -3
8	heat1-5	3,1	14	Gach	2	heat	GE	0.691	28-May-15	vertical	Davies	Day -3
8	heat1-5	3,1	16	Gach	5	heat	GE	0.689	28-May-15	vertical	Davies	Day -3
8	heat1-5	3,1	18	Gach	3	heat	GE	0.696	28-May-15	vertical	Davies	Day -3
8	heat1-5	3,1	29	Gach	4	heat	GE	0.645	28-May-15	vertical	Davies	Day -3
12	heat6-10	4,1	5	Gach	8	heat	artemia	0.744	28-May-15	vertical	Davies	Day -3
12	heat6-10	4,1	13	Gach	10	heat	artemia	0.579	28-May-15	vertical	Davies	Day -3
12	heat6-10	4,1	17	Gach	6	heat	artemia	0.71	28-May-15	vertical	Davies	Day -3
12	heat6-10	4,1	24	Gach	7	heat	artemia	0.778	28-May-15	vertical	Davies	Day -3
12	heat6-10	4,1	27	Gach	9	heat	artemia	0.778	28-May-15	vertical	Davies	Day -3
14	ctrl6-10	3,4	9	Gach	8	ctrl	artemia	0.755	28-May-15	vertical	Davies	Day -3
14	ctrl6-10	3,4	17	Gach	7	ctrl	artemia	0.679	28-May-15	vertical	Davies	Day -3
14	ctrl6-10	3,4	24	Gach	6	ctrl	artemia	0.692	28-May-15	vertical	Davies	Day -3
14	ctrl6-10	3,4	27	Gach	9	ctrl	artemia	0.661	28-May-15	vertical	Davies	Day -3
14	ctrl6-10	3,4	30	Gach	10	ctrl	artemia	0.86	28-May-15	vertical	Davies	Day -3
15	heat1-5	4,3	2	Gach	2	heat	GE	0.667	28-May-15	vertical	Davies	Day -3
15	heat1-5	4,3	6	Gach	3	heat	GE	0.686	28-May-15	vertical	Davies	Day -3
15	heat1-5	4,3	16	Gach	1	heat	GE	0.667	28-May-15	vertical	Davies	Day -3
15	heat1-5	4,3	19	Gach	5	heat	GE	0.843	28-May-15	vertical	Davies	Day -3
15	heat1-5	4,3	29	Gach	4	heat	GE	0.704	28-May-15	vertical	Davies	Day -3
17	ctrl1-5	2,2	4	Gach	2	ctrl	bicarb	0.733	28-May-15	vertical	Davies	Day -3
17	ctrl1-5	2,2	9	Gach	5	ctrl	bicarb	0.654	28-May-15	vertical	Davies	Day -3
17	ctrl1-5	2,2	19	Gach	4	ctrl	bicarb	0.768	28-May-15	vertical	Davies	Day -3
17	ctrl1-5	2,2	22	Gach	1	ctrl	bicarb	0.736	28-May-15	vertical	Davies	Day -3
17	ctrl1-5	2,2	29	Gach	3	ctrl	bicarb	0.698	28-May-15	vertical	Davies	Day -3
19	heat6-10	4,2	8	Gach	9	heat	GE	0.585	28-May-15	vertical	Davies	Day -3
19	heat6-10	4,2	14	Gach	6	heat	GE	0.702	28-May-15	vertical	Davies	Day -3
19	heat6-10	4,2	18	Gach	8	heat	GE	0.494	28-May-15	vertical	Davies	Day -3
19	heat6-10	4,2	24	Gach	7	heat	GE	0.849	28-May-15	vertical	Davies	Day -3
19	heat6-10	4,2	29	Gach	10	heat	GE	0.744	28-May-15	vertical	Davies	Day -3
20	ctrl6-10	2,4	3	Gach	7	ctrl	GE	0.567	28-May-15	vertical	Davies	Day -3
20	ctrl6-10	2,4	7	Gach	8	ctrl	GE	0.7	28-May-15	vertical	Davies	Day -3
20	ctrl6-10	2,4	9	Gach	9	ctrl	GE	0.647	28-May-15	vertical	Davies	Day -3
20	ctrl6-10	2,4	17	Gach	6	ctrl	GE	0.66	28-May-15	vertical	Davies	Day -3
20	ctrl6-10	2,4	23	Gach	10	ctrl	GE	0.721	28-May-15	vertical	Davies	Day -3
21	heat1-5	3,2	7	Gach	4	heat	bicarb	0.738	28-May-15	vertical	Davies	Day -3
21	heat1-5	3,2	11	Gach	2	heat	bicarb	0.642	28-May-15	vertical	Davies	Day -3
21	heat1-5	3,2	14	Gach	1	heat	bicarb	0.691	28-May-15	vertical	Davies	Day -3
21	heat1-5	3,2	16	Gach	3	heat	bicarb	0.687	28-May-15	vertical	Davies	Day -3
21	heat1-5	3,2	18	Gach	5	heat	bicarb	0.678	28-May-15	vertical	Davies	Day -3
22	ctrl6-10	2,1	5	Gach	8	ctrl	artemia	0.695	28-May-15	vertical	Davies	Day -3
22	ctrl6-10	2,1	10	Gach	7	ctrl	artemia	0.731	28-May-15	vertical	Davies	Day -3
22	ctrl6-10	2,1	16	Gach	6	ctrl	artemia	NA	28-May-15	vertical	Davies	Day -3
22	ctrl6-10	2,1	19	Gach	10	ctrl	artemia	0.705	28-May-15	vertical	Davies	Day -3
22	ctrl6-10	2,1	24	Gach	9	ctrl	artemia	0.117	28-May-15	vertical	Davies	Day -3
32	heat6-10	4,2	3	Gach	10	heat	artemia	0.871	28-May-15	vertical	Davies	Day -3
32	heat6-10	4,2	11	Gach	8	heat	artemia	0.639	28-May-15	vertical	Davies	Day -3
32	heat6-10	4,2	17	Gach	7	heat	artemia	0.704	28-May-15	vertical	Davies	Day -3
32	heat6-10	4,2	19	Gach	9	heat	artemia	0.576	28-May-15	vertical	Davies	Day -3
32	heat6-10	4,2	23	Gach	6	heat	artemia	0.61	28-May-15	vertical	Davies	Day -3
34	ctrl1-5	2,4	5	Gach	2	ctrl	GE	0.697	28-May-15	vertical	Davies	Day -3
34	ctrl1-5	2,4	9	Gach	5	ctrl	GE	0.672	28-May-15	vertical	Davies	Day -3
34	ctrl1-5	2,4	17	Gach	3	ctrl	GE	0.58	28-May-15	vertical	Davies	Day -3
34	ctrl1-5	2,4	25	Gach	1	ctrl	GE	0.773	28-May-15	vertical	Davies	Day -3
34	ctrl1-5	2,4	28	Gach	4	ctrl	GE	0.6	28-May-15	vertical	Davies	Day -3
36	heat1-5	3,2	4	Gach	4	heat	bicarb	0.663	28-May-15	vertical	Davies	Day -3
36	heat1-5	3,2	9	Gach	2	heat	bicarb	NA	28-May-15	vertical	Davies	Day -3
36	heat1-5	3,2	15	Gach	1	heat	bicarb	0.656	28-May-15	vertical	Davies	Day -3
36	heat1-5	3,2	17	Gach	3	heat	bicarb	0.69	28-May-15	vertical	Davies	Day -3
36	heat1-5	3,2	29	Gach	5	heat	bicarb	0.726	28-May-15	vertical	Davies	Day -3
38	heat6-10	4,3	7	Gach	10	heat	GE	0.68	28-May-15	vertical	Davies	Day -3
38	heat6-10	4,3	9	Gach	9	heat	GE	0.704	28-May-15	vertical	Davies	Day -3
38	heat6-10	4,3	17	Gach	6	heat	GE	0.526	28-May-15	vertical	Davies	Day -3
38	heat6-10	4,3	20	Gach	8	heat	GE	0.723	28-May-15	vertical	Davies	Day -3
38	heat6-10	4,3	28	Gach	7	heat	GE	0.644	28-May-15	vertical	Davies	Day -3
39	ctrl6-10	3,4	2	Gach	9	ctrl	artemia	0.652	28-May-15	vertical	Davies	Day -3
39	ctrl6-10	3,4	13	Gach	8	ctrl	artemia	0.596	28-May-15	vertical	Davies	Day -3
39	ctrl6-10	3,4	18	Gach	10	ctrl	artemia	0.8	28-May-15	vertical	Davies	Day -3
39	ctrl6-10	3,4	26	Gach	6	ctrl	artemia	0.769	28-May-15	vertical	Davies	Day -3
39	ctrl6-10	3,4	28	Gach	7	ctrl	artemia	0.628	28-May-15	vertical	Davies	Day -3
41	ctrl1-5	2,1	6	Gach	2	ctrl	bicarb	0.724	28-May-15	vertical	Davies	Day -3
41	ctrl1-5	2,1	10	Gach	5	ctrl	bicarb	0.754	28-May-15	vertical	Davies	Day -3
41	ctrl1-5	2,1	13	Gach	3	ctrl	bicarb	0.682	28-May-15	vertical	Davies	Day -3
41	ctrl1-5	2,1	16	Gach	1	ctrl	bicarb	0.699	28-May-15	vertical	Davies	Day -3
41	ctrl1-5	2,1	18	Gach	4	ctrl	bicarb	0.761	28-May-15	vertical	Davies	Day -3
42	heat1-5	4,1	7	Gach	3	heat	GE	0.738	28-May-15	vertical	Davies	Day -3
42	heat1-5	4,1	18	Gach	2	heat	GE	0.635	28-May-15	vertical	Davies	Day -3
42	heat1-5	4,1	20	Gach	4	heat	GE	NA	28-May-15	vertical	Davies	Day -3
42	heat1-5	4,1	24	Gach	1	heat	GE	0.674	28-May-15	vertical	Davies	Day -3
42	heat1-5	4,1	29	Gach	5	heat	GE	0.745	28-May-15	vertical	Davies	Day -3
44	ctrl6-10	2,4	6	Gach	6	ctrl	GE	0.506	28-May-15	vertical	Davies	Day -3
44	ctrl6-10	2,4	8	Gach	9	ctrl	GE	0.679	28-May-15	vertical	Davies	Day -3
44	ctrl6-10	2,4	17	Gach	7	ctrl	GE	0.666	28-May-15	vertical	Davies	Day -3
44	ctrl6-10	2,4	19	Gach	10	ctrl	GE	0.537	28-May-15	vertical	Davies	Day -3
44	ctrl6-10	2,4	27	Gach	8	ctrl	GE	0.572	28-May-15	vertical	Davies	Day -3
45	ctrl6-10	3,4	5	Gach	7	ctrl	GE	0.691	28-May-15	vertical	Davies	Day -3
45	ctrl6-10	3,4	16	Gach	6	ctrl	GE	0.68	28-May-15	vertical	Davies	Day -3
45	ctrl6-10	3,4	18	Gach	8	ctrl	GE	0.72	28-May-15	vertical	Davies	Day -3
45	ctrl6-10	3,4	20	Gach	10	ctrl	GE	0.696	28-May-15	vertical	Davies	Day -3
45	ctrl6-10	3,4	29	Gach	9	ctrl	GE	0.765	28-May-15	vertical	Davies	Day -3
46	ctrl1-5	2,1	5	Gach	5	ctrl	GE	0.731	28-May-15	vertical	Davies	Day -3
46	ctrl1-5	2,1	9	Gach	4	ctrl	GE	0.609	28-May-15	vertical	Davies	Day -3
46	ctrl1-5	2,1	17	Gach	1	ctrl	GE	0.681	28-May-15	vertical	Davies	Day -3
46	ctrl1-5	2,1	19	Gach	3	ctrl	GE	0.622	28-May-15	vertical	Davies	Day -3
46	ctrl1-5	2,1	28	Gach	2	ctrl	GE	0.769	28-May-15	vertical	Davies	Day -3
1	ctrl1-5	2,3	4	Gach	1	ctrl	bicarb	0.625	29-May-15	vertical	Davies	Day -2
1	ctrl1-5	2,3	6	Gach	3	ctrl	bicarb	0.714	29-May-15	vertical	Davies	Day -2
1	ctrl1-5	2,3	9	Gach	5	ctrl	bicarb	0.783	29-May-15	vertical	Davies	Day -2
1	ctrl1-5	2,3	16	Gach	2	ctrl	bicarb	NA	29-May-15	vertical	Davies	Day -2
1	ctrl1-5	2,3	18	Gach	4	ctrl	bicarb	NA	29-May-15	vertical	Davies	Day -2
2	ctrl1-5	3,3	16	Gach	1	ctrl	GE	0.711	29-May-15	vertical	Davies	Day -2
2	ctrl1-5	3,3	18	Gach	4	ctrl	GE	0.669	29-May-15	vertical	Davies	Day -2
2	ctrl1-5	3,3	22	Gach	5	ctrl	GE	0.641	29-May-15	vertical	Davies	Day -2
2	ctrl1-5	3,3	24	Gach	2	ctrl	GE	0.71	29-May-15	vertical	Davies	Day -2
2	ctrl1-5	3,3	29	Gach	3	ctrl	GE	0.773	29-May-15	vertical	Davies	Day -2
3	heat6-10	4,3	5	Gach	9	heat	GE	0.625	29-May-15	vertical	Davies	Day -2
3	heat6-10	4,3	14	Gach	7	heat	GE	0.81	29-May-15	vertical	Davies	Day -2
3	heat6-10	4,3	16	Gach	8	heat	GE	0.712	29-May-15	vertical	Davies	Day -2
3	heat6-10	4,3	19	Gach	10	heat	GE	0.586	29-May-15	vertical	Davies	Day -2
3	heat6-10	4,3	23	Gach	6	heat	GE	0.5	29-May-15	vertical	Davies	Day -2
5	heat1-5	4,2	5	Gach	1	heat	bicarb	0.576	29-May-15	vertical	Davies	Day -2
5	heat1-5	4,2	9	Gach	4	heat	bicarb	0.421	29-May-15	vertical	Davies	Day -2
5	heat1-5	4,2	16	Gach	2	heat	bicarb	0.887	29-May-15	vertical	Davies	Day -2
5	heat1-5	4,2	18	Gach	5	heat	bicarb	0.834	29-May-15	vertical	Davies	Day -2
5	heat1-5	4,2	27	Gach	3	heat	bicarb	0.725	29-May-15	vertical	Davies	Day -2
7	heat6-10	4,4	15	Gach	7	heat	artemia	0.706	29-May-15	vertical	Davies	Day -2
7	heat6-10	4,4	16	Gach	8	heat	artemia	0.558	29-May-15	vertical	Davies	Day -2
7	heat6-10	4,4	18	Gach	10	heat	artemia	0.495	29-May-15	vertical	Davies	Day -2
7	heat6-10	4,4	22	Gach	9	heat	artemia	0.692	29-May-15	vertical	Davies	Day -2
7	heat6-10	4,4	29	Gach	6	heat	artemia	0.72	29-May-15	vertical	Davies	Day -2
8	heat1-5	3,1	12	Gach	1	heat	GE	0.535	29-May-15	vertical	Davies	Day -2
8	heat1-5	3,1	14	Gach	2	heat	GE	0.832	29-May-15	vertical	Davies	Day -2
8	heat1-5	3,1	16	Gach	5	heat	GE	0.639	29-May-15	vertical	Davies	Day -2
8	heat1-5	3,1	18	Gach	3	heat	GE	0.725	29-May-15	vertical	Davies	Day -2
8	heat1-5	3,1	29	Gach	4	heat	GE	0.758	29-May-15	vertical	Davies	Day -2
12	heat6-10	4,1	5	Gach	8	heat	artemia	0.624	29-May-15	vertical	Davies	Day -2
12	heat6-10	4,1	13	Gach	10	heat	artemia	0.725	29-May-15	vertical	Davies	Day -2
12	heat6-10	4,1	17	Gach	6	heat	artemia	0.585	29-May-15	vertical	Davies	Day -2
12	heat6-10	4,1	24	Gach	7	heat	artemia	0.67	29-May-15	vertical	Davies	Day -2
12	heat6-10	4,1	27	Gach	9	heat	artemia	0.646	29-May-15	vertical	Davies	Day -2
14	ctrl6-10	3,4	9	Gach	8	ctrl	artemia	NA	29-May-15	vertical	Davies	Day -2
14	ctrl6-10	3,4	17	Gach	7	ctrl	artemia	0.563	29-May-15	vertical	Davies	Day -2
14	ctrl6-10	3,4	24	Gach	6	ctrl	artemia	0.707	29-May-15	vertical	Davies	Day -2
14	ctrl6-10	3,4	27	Gach	9	ctrl	artemia	0.647	29-May-15	vertical	Davies	Day -2
14	ctrl6-10	3,4	30	Gach	10	ctrl	artemia	0.705	29-May-15	vertical	Davies	Day -2
15	heat1-5	4,3	2	Gach	2	heat	GE	0.841	29-May-15	vertical	Davies	Day -2
15	heat1-5	4,3	6	Gach	3	heat	GE	0.612	29-May-15	vertical	Davies	Day -2
15	heat1-5	4,3	16	Gach	1	heat	GE	0.755	29-May-15	vertical	Davies	Day -2
15	heat1-5	4,3	19	Gach	5	heat	GE	0.781	29-May-15	vertical	Davies	Day -2
15	heat1-5	4,3	29	Gach	4	heat	GE	0.733	29-May-15	vertical	Davies	Day -2
17	ctrl1-5	2,2	4	Gach	2	ctrl	bicarb	0.738	29-May-15	vertical	Davies	Day -2
17	ctrl1-5	2,2	9	Gach	5	ctrl	bicarb	0.736	29-May-15	vertical	Davies	Day -2
17	ctrl1-5	2,2	19	Gach	4	ctrl	bicarb	0.805	29-May-15	vertical	Davies	Day -2
17	ctrl1-5	2,2	22	Gach	1	ctrl	bicarb	0.806	29-May-15	vertical	Davies	Day -2
17	ctrl1-5	2,2	29	Gach	3	ctrl	bicarb	0.713	29-May-15	vertical	Davies	Day -2
19	heat6-10	4,2	8	Gach	9	heat	GE	0.495	29-May-15	vertical	Davies	Day -2
19	heat6-10	4,2	14	Gach	6	heat	GE	0.728	29-May-15	vertical	Davies	Day -2
19	heat6-10	4,2	18	Gach	8	heat	GE	0.846	29-May-15	vertical	Davies	Day -2
19	heat6-10	4,2	24	Gach	7	heat	GE	0.616	29-May-15	vertical	Davies	Day -2
19	heat6-10	4,2	29	Gach	10	heat	GE	0.739	29-May-15	vertical	Davies	Day -2
20	ctrl6-10	2,4	3	Gach	7	ctrl	GE	0.622	29-May-15	vertical	Davies	Day -2
20	ctrl6-10	2,4	7	Gach	8	ctrl	GE	0.705	29-May-15	vertical	Davies	Day -2
20	ctrl6-10	2,4	9	Gach	9	ctrl	GE	0.808	29-May-15	vertical	Davies	Day -2
20	ctrl6-10	2,4	17	Gach	6	ctrl	GE	0.712	29-May-15	vertical	Davies	Day -2
20	ctrl6-10	2,4	23	Gach	10	ctrl	GE	0.565	29-May-15	vertical	Davies	Day -2
21	heat1-5	3,2	7	Gach	4	heat	bicarb	0.65	29-May-15	vertical	Davies	Day -2
21	heat1-5	3,2	11	Gach	2	heat	bicarb	NA	29-May-15	vertical	Davies	Day -2
21	heat1-5	3,2	14	Gach	1	heat	bicarb	NA	29-May-15	vertical	Davies	Day -2
21	heat1-5	3,2	16	Gach	3	heat	bicarb	NA	29-May-15	vertical	Davies	Day -2
21	heat1-5	3,2	18	Gach	5	heat	bicarb	NA	29-May-15	vertical	Davies	Day -2
22	ctrl6-10	2,1	5	Gach	8	ctrl	artemia	0.703	29-May-15	vertical	Davies	Day -2
22	ctrl6-10	2,1	10	Gach	7	ctrl	artemia	0.725	29-May-15	vertical	Davies	Day -2
22	ctrl6-10	2,1	16	Gach	6	ctrl	artemia	NA	29-May-15	vertical	Davies	Day -2
22	ctrl6-10	2,1	19	Gach	10	ctrl	artemia	0.692	29-May-15	vertical	Davies	Day -2
22	ctrl6-10	2,1	24	Gach	9	ctrl	artemia	0.836	29-May-15	vertical	Davies	Day -2
32	heat6-10	4,2	3	Gach	10	heat	artemia	0.646	29-May-15	vertical	Davies	Day -2
32	heat6-10	4,2	11	Gach	8	heat	artemia	0.748	29-May-15	vertical	Davies	Day -2
32	heat6-10	4,2	17	Gach	7	heat	artemia	0.636	29-May-15	vertical	Davies	Day -2
32	heat6-10	4,2	19	Gach	9	heat	artemia	0.741	29-May-15	vertical	Davies	Day -2
32	heat6-10	4,2	23	Gach	6	heat	artemia	NA	29-May-15	vertical	Davies	Day -2
34	ctrl1-5	2,4	5	Gach	2	ctrl	GE	0.639	29-May-15	vertical	Davies	Day -2
34	ctrl1-5	2,4	9	Gach	5	ctrl	GE	0.725	29-May-15	vertical	Davies	Day -2
34	ctrl1-5	2,4	17	Gach	3	ctrl	GE	0.704	29-May-15	vertical	Davies	Day -2
34	ctrl1-5	2,4	25	Gach	1	ctrl	GE	0.366	29-May-15	vertical	Davies	Day -2
34	ctrl1-5	2,4	28	Gach	4	ctrl	GE	0.698	29-May-15	vertical	Davies	Day -2
36	heat1-5	3,2	4	Gach	4	heat	bicarb	0.725	29-May-15	vertical	Davies	Day -2
36	heat1-5	3,2	9	Gach	2	heat	bicarb	0.707	29-May-15	vertical	Davies	Day -2
36	heat1-5	3,2	15	Gach	1	heat	bicarb	0.418	29-May-15	vertical	Davies	Day -2
36	heat1-5	3,2	17	Gach	3	heat	bicarb	0.714	29-May-15	vertical	Davies	Day -2
36	heat1-5	3,2	29	Gach	5	heat	bicarb	0.759	29-May-15	vertical	Davies	Day -2
38	heat6-10	4,3	7	Gach	10	heat	GE	0.796	29-May-15	vertical	Davies	Day -2
38	heat6-10	4,3	9	Gach	9	heat	GE	0.707	29-May-15	vertical	Davies	Day -2
38	heat6-10	4,3	17	Gach	6	heat	GE	0.649	29-May-15	vertical	Davies	Day -2
38	heat6-10	4,3	20	Gach	8	heat	GE	0.778	29-May-15	vertical	Davies	Day -2
38	heat6-10	4,3	28	Gach	7	heat	GE	0.64	29-May-15	vertical	Davies	Day -2
39	ctrl6-10	3,4	2	Gach	9	ctrl	artemia	0.739	29-May-15	vertical	Davies	Day -2
39	ctrl6-10	3,4	13	Gach	8	ctrl	artemia	0.713	29-May-15	vertical	Davies	Day -2
39	ctrl6-10	3,4	18	Gach	10	ctrl	artemia	0.687	29-May-15	vertical	Davies	Day -2
39	ctrl6-10	3,4	26	Gach	6	ctrl	artemia	0.773	29-May-15	vertical	Davies	Day -2
39	ctrl6-10	3,4	28	Gach	7	ctrl	artemia	0.698	29-May-15	vertical	Davies	Day -2
41	ctrl1-5	2,1	6	Gach	2	ctrl	bicarb	0.614	29-May-15	vertical	Davies	Day -2
41	ctrl1-5	2,1	10	Gach	5	ctrl	bicarb	0.703	29-May-15	vertical	Davies	Day -2
41	ctrl1-5	2,1	13	Gach	3	ctrl	bicarb	0.713	29-May-15	vertical	Davies	Day -2
41	ctrl1-5	2,1	16	Gach	1	ctrl	bicarb	0.65	29-May-15	vertical	Davies	Day -2
41	ctrl1-5	2,1	18	Gach	4	ctrl	bicarb	0.654	29-May-15	vertical	Davies	Day -2
42	heat1-5	4,1	7	Gach	3	heat	GE	0.576	29-May-15	vertical	Davies	Day -2
42	heat1-5	4,1	18	Gach	2	heat	GE	0.61	29-May-15	vertical	Davies	Day -2
42	heat1-5	4,1	20	Gach	4	heat	GE	0.84	29-May-15	vertical	Davies	Day -2
42	heat1-5	4,1	24	Gach	1	heat	GE	0.689	29-May-15	vertical	Davies	Day -2
42	heat1-5	4,1	29	Gach	5	heat	GE	0.744	29-May-15	vertical	Davies	Day -2
44	ctrl6-10	2,4	6	Gach	6	ctrl	GE	0.773	29-May-15	vertical	Davies	Day -2
44	ctrl6-10	2,4	8	Gach	9	ctrl	GE	0.669	29-May-15	vertical	Davies	Day -2
44	ctrl6-10	2,4	17	Gach	7	ctrl	GE	0.692	29-May-15	vertical	Davies	Day -2
44	ctrl6-10	2,4	19	Gach	10	ctrl	GE	0.59	29-May-15	vertical	Davies	Day -2
44	ctrl6-10	2,4	27	Gach	8	ctrl	GE	0.664	29-May-15	vertical	Davies	Day -2
45	ctrl6-10	3,4	5	Gach	7	ctrl	GE	0.619	29-May-15	vertical	Davies	Day -2
45	ctrl6-10	3,4	16	Gach	6	ctrl	GE	0.762	29-May-15	vertical	Davies	Day -2
45	ctrl6-10	3,4	18	Gach	8	ctrl	GE	0.634	29-May-15	vertical	Davies	Day -2
45	ctrl6-10	3,4	20	Gach	10	ctrl	GE	0.768	29-May-15	vertical	Davies	Day -2
45	ctrl6-10	3,4	29	Gach	9	ctrl	GE	0.723	29-May-15	vertical	Davies	Day -2
46	ctrl1-5	2,1	5	Gach	5	ctrl	GE	0.691	29-May-15	vertical	Davies	Day -2
46	ctrl1-5	2,1	9	Gach	4	ctrl	GE	0.712	29-May-15	vertical	Davies	Day -2
46	ctrl1-5	2,1	17	Gach	1	ctrl	GE	0.713	29-May-15	vertical	Davies	Day -2
46	ctrl1-5	2,1	19	Gach	3	ctrl	GE	0.69	29-May-15	vertical	Davies	Day -2
46	ctrl1-5	2,1	28	Gach	2	ctrl	GE	0.701	29-May-15	vertical	Davies	Day -2
1	ctrl1-5	2,3	4	Gach	1	ctrl	bicarb	0.755	30-May-15	vertical	Davies	Day -1
1	ctrl1-5	2,3	6	Gach	3	ctrl	bicarb	0.791	30-May-15	vertical	Davies	Day -1
1	ctrl1-5	2,3	9	Gach	5	ctrl	bicarb	0.817	30-May-15	vertical	Davies	Day -1
1	ctrl1-5	2,3	16	Gach	2	ctrl	bicarb	0.787	30-May-15	vertical	Davies	Day -1
1	ctrl1-5	2,3	18	Gach	4	ctrl	bicarb	0.83	30-May-15	vertical	Davies	Day -1
2	ctrl1-5	3,3	16	Gach	1	ctrl	GE	0.704	30-May-15	vertical	Davies	Day -1
2	ctrl1-5	3,3	18	Gach	4	ctrl	GE	0.685	30-May-15	vertical	Davies	Day -1
2	ctrl1-5	3,3	22	Gach	5	ctrl	GE	0.691	30-May-15	vertical	Davies	Day -1
2	ctrl1-5	3,3	24	Gach	2	ctrl	GE	0.78	30-May-15	vertical	Davies	Day -1
2	ctrl1-5	3,3	29	Gach	3	ctrl	GE	0.779	30-May-15	vertical	Davies	Day -1
3	heat6-10	4,3	5	Gach	9	heat	GE	0.791	30-May-15	vertical	Davies	Day -1
3	heat6-10	4,3	14	Gach	7	heat	GE	0.773	30-May-15	vertical	Davies	Day -1
3	heat6-10	4,3	16	Gach	8	heat	GE	0.744	30-May-15	vertical	Davies	Day -1
3	heat6-10	4,3	19	Gach	10	heat	GE	0.73	30-May-15	vertical	Davies	Day -1
3	heat6-10	4,3	23	Gach	6	heat	GE	0.803	30-May-15	vertical	Davies	Day -1
5	heat1-5	4,2	5	Gach	1	heat	bicarb	0.761	30-May-15	vertical	Davies	Day -1
5	heat1-5	4,2	9	Gach	4	heat	bicarb	0.656	30-May-15	vertical	Davies	Day -1
5	heat1-5	4,2	16	Gach	2	heat	bicarb	0.756	30-May-15	vertical	Davies	Day -1
5	heat1-5	4,2	18	Gach	5	heat	bicarb	0.802	30-May-15	vertical	Davies	Day -1
5	heat1-5	4,2	27	Gach	3	heat	bicarb	0.694	30-May-15	vertical	Davies	Day -1
7	heat6-10	4,4	15	Gach	7	heat	artemia	0.874	30-May-15	vertical	Davies	Day -1
7	heat6-10	4,4	16	Gach	8	heat	artemia	0.677	30-May-15	vertical	Davies	Day -1
7	heat6-10	4,4	18	Gach	10	heat	artemia	0.708	30-May-15	vertical	Davies	Day -1
7	heat6-10	4,4	22	Gach	9	heat	artemia	0.758	30-May-15	vertical	Davies	Day -1
7	heat6-10	4,4	29	Gach	6	heat	artemia	0.691	30-May-15	vertical	Davies	Day -1
8	heat1-5	3,1	12	Gach	1	heat	GE	0.711	30-May-15	vertical	Davies	Day -1
8	heat1-5	3,1	14	Gach	2	heat	GE	0.776	30-May-15	vertical	Davies	Day -1
8	heat1-5	3,1	16	Gach	5	heat	GE	0.729	30-May-15	vertical	Davies	Day -1
8	heat1-5	3,1	18	Gach	3	heat	GE	0.702	30-May-15	vertical	Davies	Day -1
8	heat1-5	3,1	29	Gach	4	heat	GE	0.702	30-May-15	vertical	Davies	Day -1
12	heat6-10	4,1	5	Gach	8	heat	artemia	0.69	30-May-15	vertical	Davies	Day -1
12	heat6-10	4,1	13	Gach	10	heat	artemia	0.771	30-May-15	vertical	Davies	Day -1
12	heat6-10	4,1	17	Gach	6	heat	artemia	0.693	30-May-15	vertical	Davies	Day -1
12	heat6-10	4,1	24	Gach	7	heat	artemia	0.556	30-May-15	vertical	Davies	Day -1
12	heat6-10	4,1	27	Gach	9	heat	artemia	0.696	30-May-15	vertical	Davies	Day -1
14	ctrl6-10	3,4	9	Gach	8	ctrl	artemia	0.725	30-May-15	vertical	Davies	Day -1
14	ctrl6-10	3,4	17	Gach	7	ctrl	artemia	0.739	30-May-15	vertical	Davies	Day -1
14	ctrl6-10	3,4	24	Gach	6	ctrl	artemia	0.704	30-May-15	vertical	Davies	Day -1
14	ctrl6-10	3,4	27	Gach	9	ctrl	artemia	0.718	30-May-15	vertical	Davies	Day -1
14	ctrl6-10	3,4	30	Gach	10	ctrl	artemia	NA	30-May-15	vertical	Davies	Day -1
15	heat1-5	4,3	2	Gach	2	heat	GE	0.695	30-May-15	vertical	Davies	Day -1
15	heat1-5	4,3	6	Gach	3	heat	GE	0.583	30-May-15	vertical	Davies	Day -1
15	heat1-5	4,3	16	Gach	1	heat	GE	0.631	30-May-15	vertical	Davies	Day -1
15	heat1-5	4,3	19	Gach	5	heat	GE	0.705	30-May-15	vertical	Davies	Day -1
15	heat1-5	4,3	29	Gach	4	heat	GE	0.787	30-May-15	vertical	Davies	Day -1
17	ctrl1-5	2,2	4	Gach	2	ctrl	bicarb	0.698	30-May-15	vertical	Davies	Day -1
17	ctrl1-5	2,2	9	Gach	5	ctrl	bicarb	0.688	30-May-15	vertical	Davies	Day -1
17	ctrl1-5	2,2	19	Gach	4	ctrl	bicarb	0.691	30-May-15	vertical	Davies	Day -1
17	ctrl1-5	2,2	22	Gach	1	ctrl	bicarb	0.677	30-May-15	vertical	Davies	Day -1
17	ctrl1-5	2,2	29	Gach	3	ctrl	bicarb	0.681	30-May-15	vertical	Davies	Day -1
19	heat6-10	4,2	8	Gach	9	heat	GE	0.708	30-May-15	vertical	Davies	Day -1
19	heat6-10	4,2	14	Gach	6	heat	GE	0.714	30-May-15	vertical	Davies	Day -1
19	heat6-10	4,2	18	Gach	8	heat	GE	0.816	30-May-15	vertical	Davies	Day -1
19	heat6-10	4,2	24	Gach	7	heat	GE	0.748	30-May-15	vertical	Davies	Day -1
19	heat6-10	4,2	29	Gach	10	heat	GE	0.527	30-May-15	vertical	Davies	Day -1
20	ctrl6-10	2,4	3	Gach	7	ctrl	GE	0.689	30-May-15	vertical	Davies	Day -1
20	ctrl6-10	2,4	7	Gach	8	ctrl	GE	0.664	30-May-15	vertical	Davies	Day -1
20	ctrl6-10	2,4	9	Gach	9	ctrl	GE	0.744	30-May-15	vertical	Davies	Day -1
20	ctrl6-10	2,4	17	Gach	6	ctrl	GE	0.646	30-May-15	vertical	Davies	Day -1
20	ctrl6-10	2,4	23	Gach	10	ctrl	GE	0.675	30-May-15	vertical	Davies	Day -1
21	heat1-5	3,2	7	Gach	4	heat	bicarb	0.709	30-May-15	vertical	Davies	Day -1
21	heat1-5	3,2	11	Gach	2	heat	bicarb	0.76	30-May-15	vertical	Davies	Day -1
21	heat1-5	3,2	14	Gach	1	heat	bicarb	0.724	30-May-15	vertical	Davies	Day -1
21	heat1-5	3,2	16	Gach	3	heat	bicarb	0.723	30-May-15	vertical	Davies	Day -1
21	heat1-5	3,2	18	Gach	5	heat	bicarb	0.719	30-May-15	vertical	Davies	Day -1
22	ctrl6-10	2,1	5	Gach	8	ctrl	artemia	0.723	30-May-15	vertical	Davies	Day -1
22	ctrl6-10	2,1	10	Gach	7	ctrl	artemia	0.668	30-May-15	vertical	Davies	Day -1
22	ctrl6-10	2,1	16	Gach	6	ctrl	artemia	0.711	30-May-15	vertical	Davies	Day -1
22	ctrl6-10	2,1	19	Gach	10	ctrl	artemia	0.697	30-May-15	vertical	Davies	Day -1
22	ctrl6-10	2,1	24	Gach	9	ctrl	artemia	0.712	30-May-15	vertical	Davies	Day -1
32	heat6-10	4,2	3	Gach	10	heat	artemia	0.611	30-May-15	vertical	Davies	Day -1
32	heat6-10	4,2	11	Gach	8	heat	artemia	0.678	30-May-15	vertical	Davies	Day -1
32	heat6-10	4,2	17	Gach	7	heat	artemia	NA	30-May-15	vertical	Davies	Day -1
32	heat6-10	4,2	19	Gach	9	heat	artemia	0.653	30-May-15	vertical	Davies	Day -1
32	heat6-10	4,2	23	Gach	6	heat	artemia	0.657	30-May-15	vertical	Davies	Day -1
34	ctrl1-5	2,4	5	Gach	2	ctrl	GE	0.667	30-May-15	vertical	Davies	Day -1
34	ctrl1-5	2,4	9	Gach	5	ctrl	GE	0.743	30-May-15	vertical	Davies	Day -1
34	ctrl1-5	2,4	17	Gach	3	ctrl	GE	0.755	30-May-15	vertical	Davies	Day -1
34	ctrl1-5	2,4	25	Gach	1	ctrl	GE	0.602	30-May-15	vertical	Davies	Day -1
34	ctrl1-5	2,4	28	Gach	4	ctrl	GE	0.807	30-May-15	vertical	Davies	Day -1
36	heat1-5	3,2	4	Gach	4	heat	bicarb	0.667	30-May-15	vertical	Davies	Day -1
36	heat1-5	3,2	9	Gach	2	heat	bicarb	0.694	30-May-15	vertical	Davies	Day -1
36	heat1-5	3,2	15	Gach	1	heat	bicarb	0.679	30-May-15	vertical	Davies	Day -1
36	heat1-5	3,2	17	Gach	3	heat	bicarb	0.74	30-May-15	vertical	Davies	Day -1
36	heat1-5	3,2	29	Gach	5	heat	bicarb	0.833	30-May-15	vertical	Davies	Day -1
38	heat6-10	4,3	7	Gach	10	heat	GE	0.703	30-May-15	vertical	Davies	Day -1
38	heat6-10	4,3	9	Gach	9	heat	GE	0.81	30-May-15	vertical	Davies	Day -1
38	heat6-10	4,3	17	Gach	6	heat	GE	0.702	30-May-15	vertical	Davies	Day -1
38	heat6-10	4,3	20	Gach	8	heat	GE	0.712	30-May-15	vertical	Davies	Day -1
38	heat6-10	4,3	28	Gach	7	heat	GE	0.677	30-May-15	vertical	Davies	Day -1
39	ctrl6-10	3,4	2	Gach	9	ctrl	artemia	0.667	30-May-15	vertical	Davies	Day -1
39	ctrl6-10	3,4	13	Gach	8	ctrl	artemia	0.624	30-May-15	vertical	Davies	Day -1
39	ctrl6-10	3,4	18	Gach	10	ctrl	artemia	0.654	30-May-15	vertical	Davies	Day -1
39	ctrl6-10	3,4	26	Gach	6	ctrl	artemia	0.692	30-May-15	vertical	Davies	Day -1
39	ctrl6-10	3,4	28	Gach	7	ctrl	artemia	NA	30-May-15	vertical	Davies	Day -1
41	ctrl1-5	2,1	6	Gach	2	ctrl	bicarb	0.687	30-May-15	vertical	Davies	Day -1
41	ctrl1-5	2,1	10	Gach	5	ctrl	bicarb	0.758	30-May-15	vertical	Davies	Day -1
41	ctrl1-5	2,1	13	Gach	3	ctrl	bicarb	0.695	30-May-15	vertical	Davies	Day -1
41	ctrl1-5	2,1	16	Gach	1	ctrl	bicarb	0.729	30-May-15	vertical	Davies	Day -1
41	ctrl1-5	2,1	18	Gach	4	ctrl	bicarb	NA	30-May-15	vertical	Davies	Day -1
42	heat1-5	4,1	7	Gach	3	heat	GE	0.819	30-May-15	vertical	Davies	Day -1
42	heat1-5	4,1	18	Gach	2	heat	GE	0.701	30-May-15	vertical	Davies	Day -1
42	heat1-5	4,1	20	Gach	4	heat	GE	0.725	30-May-15	vertical	Davies	Day -1
42	heat1-5	4,1	24	Gach	1	heat	GE	0.753	30-May-15	vertical	Davies	Day -1
42	heat1-5	4,1	29	Gach	5	heat	GE	0.695	30-May-15	vertical	Davies	Day -1
44	ctrl6-10	2,4	6	Gach	6	ctrl	GE	0.677	30-May-15	vertical	Davies	Day -1
44	ctrl6-10	2,4	8	Gach	9	ctrl	GE	0.763	30-May-15	vertical	Davies	Day -1
44	ctrl6-10	2,4	17	Gach	7	ctrl	GE	0.712	30-May-15	vertical	Davies	Day -1
44	ctrl6-10	2,4	19	Gach	10	ctrl	GE	0.706	30-May-15	vertical	Davies	Day -1
44	ctrl6-10	2,4	27	Gach	8	ctrl	GE	0.689	30-May-15	vertical	Davies	Day -1
45	ctrl6-10	3,4	5	Gach	7	ctrl	GE	0.681	30-May-15	vertical	Davies	Day -1
45	ctrl6-10	3,4	16	Gach	6	ctrl	GE	0.745	30-May-15	vertical	Davies	Day -1
45	ctrl6-10	3,4	18	Gach	8	ctrl	GE	0.72	30-May-15	vertical	Davies	Day -1
45	ctrl6-10	3,4	20	Gach	10	ctrl	GE	0.72	30-May-15	vertical	Davies	Day -1
45	ctrl6-10	3,4	29	Gach	9	ctrl	GE	NA	30-May-15	vertical	Davies	Day -1
46	ctrl1-5	2,1	5	Gach	5	ctrl	GE	0.672	30-May-15	vertical	Davies	Day -1
46	ctrl1-5	2,1	9	Gach	4	ctrl	GE	0.784	30-May-15	vertical	Davies	Day -1
46	ctrl1-5	2,1	17	Gach	1	ctrl	GE	0.753	30-May-15	vertical	Davies	Day -1
46	ctrl1-5	2,1	19	Gach	3	ctrl	GE	0.6	30-May-15	vertical	Davies	Day -1
46	ctrl1-5	2,1	28	Gach	2	ctrl	GE	0.688	30-May-15	vertical	Davies	Day -1
1	ctrl1-5	2,3	4	Gach	1	ctrl	bicarb	0.717	31-May-15	vertical	Davies	Day 1
1	ctrl1-5	2,3	6	Gach	3	ctrl	bicarb	0.713	31-May-15	vertical	Davies	Day 1
1	ctrl1-5	2,3	9	Gach	5	ctrl	bicarb	0.742	31-May-15	vertical	Davies	Day 1
1	ctrl1-5	2,3	16	Gach	2	ctrl	bicarb	0.702	31-May-15	vertical	Davies	Day 1
1	ctrl1-5	2,3	18	Gach	4	ctrl	bicarb	0.734	31-May-15	vertical	Davies	Day 1
2	ctrl1-5	3,3	16	Gach	1	ctrl	GE	0.774	31-May-15	vertical	Davies	Day 1
2	ctrl1-5	3,3	18	Gach	4	ctrl	GE	0.556	31-May-15	vertical	Davies	Day 1
2	ctrl1-5	3,3	22	Gach	5	ctrl	GE	0.728	31-May-15	vertical	Davies	Day 1
2	ctrl1-5	3,3	24	Gach	2	ctrl	GE	0.468	31-May-15	vertical	Davies	Day 1
2	ctrl1-5	3,3	29	Gach	3	ctrl	GE	0.691	31-May-15	vertical	Davies	Day 1
3	heat6-10	4,3	5	Gach	9	heat	GE	0.719	31-May-15	vertical	Davies	Day 1
3	heat6-10	4,3	14	Gach	7	heat	GE	0.737	31-May-15	vertical	Davies	Day 1
3	heat6-10	4,3	16	Gach	8	heat	GE	0.729	31-May-15	vertical	Davies	Day 1
3	heat6-10	4,3	19	Gach	10	heat	GE	0.694	31-May-15	vertical	Davies	Day 1
3	heat6-10	4,3	23	Gach	6	heat	GE	0.704	31-May-15	vertical	Davies	Day 1
5	heat1-5	4,2	5	Gach	1	heat	bicarb	0.737	31-May-15	vertical	Davies	Day 1
5	heat1-5	4,2	9	Gach	4	heat	bicarb	0.621	31-May-15	vertical	Davies	Day 1
5	heat1-5	4,2	16	Gach	2	heat	bicarb	0.709	31-May-15	vertical	Davies	Day 1
5	heat1-5	4,2	18	Gach	5	heat	bicarb	0.807	31-May-15	vertical	Davies	Day 1
5	heat1-5	4,2	27	Gach	3	heat	bicarb	0.65	31-May-15	vertical	Davies	Day 1
7	heat6-10	4,4	15	Gach	7	heat	artemia	0.667	31-May-15	vertical	Davies	Day 1
7	heat6-10	4,4	16	Gach	8	heat	artemia	0.652	31-May-15	vertical	Davies	Day 1
7	heat6-10	4,4	18	Gach	10	heat	artemia	0.62	31-May-15	vertical	Davies	Day 1
7	heat6-10	4,4	22	Gach	9	heat	artemia	0.645	31-May-15	vertical	Davies	Day 1
7	heat6-10	4,4	29	Gach	6	heat	artemia	0.706	31-May-15	vertical	Davies	Day 1
8	heat1-5	3,1	12	Gach	1	heat	GE	0.699	31-May-15	vertical	Davies	Day 1
8	heat1-5	3,1	14	Gach	2	heat	GE	0.668	31-May-15	vertical	Davies	Day 1
8	heat1-5	3,1	16	Gach	5	heat	GE	0.705	31-May-15	vertical	Davies	Day 1
8	heat1-5	3,1	18	Gach	3	heat	GE	0.606	31-May-15	vertical	Davies	Day 1
8	heat1-5	3,1	29	Gach	4	heat	GE	0.708	31-May-15	vertical	Davies	Day 1
12	heat6-10	4,1	5	Gach	8	heat	artemia	0.709	31-May-15	vertical	Davies	Day 1
12	heat6-10	4,1	13	Gach	10	heat	artemia	0.696	31-May-15	vertical	Davies	Day 1
12	heat6-10	4,1	17	Gach	6	heat	artemia	0.783	31-May-15	vertical	Davies	Day 1
12	heat6-10	4,1	24	Gach	7	heat	artemia	0.723	31-May-15	vertical	Davies	Day 1
12	heat6-10	4,1	27	Gach	9	heat	artemia	0.647	31-May-15	vertical	Davies	Day 1
14	ctrl6-10	3,4	9	Gach	8	ctrl	artemia	0.733	31-May-15	vertical	Davies	Day 1
14	ctrl6-10	3,4	17	Gach	7	ctrl	artemia	0.723	31-May-15	vertical	Davies	Day 1
14	ctrl6-10	3,4	24	Gach	6	ctrl	artemia	0.679	31-May-15	vertical	Davies	Day 1
14	ctrl6-10	3,4	27	Gach	9	ctrl	artemia	0.703	31-May-15	vertical	Davies	Day 1
14	ctrl6-10	3,4	30	Gach	10	ctrl	artemia	0.721	31-May-15	vertical	Davies	Day 1
15	heat1-5	4,3	2	Gach	2	heat	GE	0.668	31-May-15	vertical	Davies	Day 1
15	heat1-5	4,3	6	Gach	3	heat	GE	0.711	31-May-15	vertical	Davies	Day 1
15	heat1-5	4,3	16	Gach	1	heat	GE	0.583	31-May-15	vertical	Davies	Day 1
15	heat1-5	4,3	19	Gach	5	heat	GE	0.766	31-May-15	vertical	Davies	Day 1
15	heat1-5	4,3	29	Gach	4	heat	GE	0.8	31-May-15	vertical	Davies	Day 1
17	ctrl1-5	2,2	4	Gach	2	ctrl	bicarb	0.716	31-May-15	vertical	Davies	Day 1
17	ctrl1-5	2,2	9	Gach	5	ctrl	bicarb	0.757	31-May-15	vertical	Davies	Day 1
17	ctrl1-5	2,2	19	Gach	4	ctrl	bicarb	0.696	31-May-15	vertical	Davies	Day 1
17	ctrl1-5	2,2	22	Gach	1	ctrl	bicarb	0.755	31-May-15	vertical	Davies	Day 1
17	ctrl1-5	2,2	29	Gach	3	ctrl	bicarb	0.719	31-May-15	vertical	Davies	Day 1
19	heat6-10	4,2	8	Gach	9	heat	GE	0.862	31-May-15	vertical	Davies	Day 1
19	heat6-10	4,2	14	Gach	6	heat	GE	0.675	31-May-15	vertical	Davies	Day 1
19	heat6-10	4,2	18	Gach	8	heat	GE	0.649	31-May-15	vertical	Davies	Day 1
19	heat6-10	4,2	24	Gach	7	heat	GE	0.709	31-May-15	vertical	Davies	Day 1
19	heat6-10	4,2	29	Gach	10	heat	GE	0.718	31-May-15	vertical	Davies	Day 1
20	ctrl6-10	2,4	3	Gach	7	ctrl	GE	NA	31-May-15	vertical	Davies	Day 1
20	ctrl6-10	2,4	7	Gach	8	ctrl	GE	0.719	31-May-15	vertical	Davies	Day 1
20	ctrl6-10	2,4	9	Gach	9	ctrl	GE	0.694	31-May-15	vertical	Davies	Day 1
20	ctrl6-10	2,4	17	Gach	6	ctrl	GE	0.638	31-May-15	vertical	Davies	Day 1
20	ctrl6-10	2,4	23	Gach	10	ctrl	GE	0.628	31-May-15	vertical	Davies	Day 1
21	heat1-5	3,2	7	Gach	4	heat	bicarb	0.683	31-May-15	vertical	Davies	Day 1
21	heat1-5	3,2	11	Gach	2	heat	bicarb	0.76	31-May-15	vertical	Davies	Day 1
21	heat1-5	3,2	14	Gach	1	heat	bicarb	0.696	31-May-15	vertical	Davies	Day 1
21	heat1-5	3,2	16	Gach	3	heat	bicarb	0.685	31-May-15	vertical	Davies	Day 1
21	heat1-5	3,2	18	Gach	5	heat	bicarb	0.69	31-May-15	vertical	Davies	Day 1
22	ctrl6-10	2,1	5	Gach	8	ctrl	artemia	0.722	31-May-15	vertical	Davies	Day 1
22	ctrl6-10	2,1	10	Gach	7	ctrl	artemia	0.639	31-May-15	vertical	Davies	Day 1
22	ctrl6-10	2,1	16	Gach	6	ctrl	artemia	0.748	31-May-15	vertical	Davies	Day 1
22	ctrl6-10	2,1	19	Gach	10	ctrl	artemia	0.729	31-May-15	vertical	Davies	Day 1
22	ctrl6-10	2,1	24	Gach	9	ctrl	artemia	0.681	31-May-15	vertical	Davies	Day 1
32	heat6-10	4,2	3	Gach	10	heat	artemia	0.64	31-May-15	vertical	Davies	Day 1
32	heat6-10	4,2	11	Gach	8	heat	artemia	0.665	31-May-15	vertical	Davies	Day 1
32	heat6-10	4,2	17	Gach	7	heat	artemia	0.689	31-May-15	vertical	Davies	Day 1
32	heat6-10	4,2	19	Gach	9	heat	artemia	0.741	31-May-15	vertical	Davies	Day 1
32	heat6-10	4,2	23	Gach	6	heat	artemia	NA	31-May-15	vertical	Davies	Day 1
34	ctrl1-5	2,4	5	Gach	2	ctrl	GE	0.695	31-May-15	vertical	Davies	Day 1
34	ctrl1-5	2,4	9	Gach	5	ctrl	GE	0.705	31-May-15	vertical	Davies	Day 1
34	ctrl1-5	2,4	17	Gach	3	ctrl	GE	0.687	31-May-15	vertical	Davies	Day 1
34	ctrl1-5	2,4	25	Gach	1	ctrl	GE	0.688	31-May-15	vertical	Davies	Day 1
34	ctrl1-5	2,4	28	Gach	4	ctrl	GE	0.737	31-May-15	vertical	Davies	Day 1
36	heat1-5	3,2	4	Gach	4	heat	bicarb	0.719	31-May-15	vertical	Davies	Day 1
36	heat1-5	3,2	9	Gach	2	heat	bicarb	0.739	31-May-15	vertical	Davies	Day 1
36	heat1-5	3,2	15	Gach	1	heat	bicarb	0.682	31-May-15	vertical	Davies	Day 1
36	heat1-5	3,2	17	Gach	3	heat	bicarb	0.777	31-May-15	vertical	Davies	Day 1
36	heat1-5	3,2	29	Gach	5	heat	bicarb	0.721	31-May-15	vertical	Davies	Day 1
38	heat6-10	4,3	7	Gach	10	heat	GE	0.688	31-May-15	vertical	Davies	Day 1
38	heat6-10	4,3	9	Gach	9	heat	GE	0.682	31-May-15	vertical	Davies	Day 1
38	heat6-10	4,3	17	Gach	6	heat	GE	0.652	31-May-15	vertical	Davies	Day 1
38	heat6-10	4,3	20	Gach	8	heat	GE	0.702	31-May-15	vertical	Davies	Day 1
38	heat6-10	4,3	28	Gach	7	heat	GE	0.523	31-May-15	vertical	Davies	Day 1
39	ctrl6-10	3,4	2	Gach	9	ctrl	artemia	NA	31-May-15	vertical	Davies	Day 1
39	ctrl6-10	3,4	13	Gach	8	ctrl	artemia	0.653	31-May-15	vertical	Davies	Day 1
39	ctrl6-10	3,4	18	Gach	10	ctrl	artemia	0.728	31-May-15	vertical	Davies	Day 1
39	ctrl6-10	3,4	26	Gach	6	ctrl	artemia	0.776	31-May-15	vertical	Davies	Day 1
39	ctrl6-10	3,4	28	Gach	7	ctrl	artemia	0.825	31-May-15	vertical	Davies	Day 1
41	ctrl1-5	2,1	6	Gach	2	ctrl	bicarb	0.583	31-May-15	vertical	Davies	Day 1
41	ctrl1-5	2,1	10	Gach	5	ctrl	bicarb	0.663	31-May-15	vertical	Davies	Day 1
41	ctrl1-5	2,1	13	Gach	3	ctrl	bicarb	0.66	31-May-15	vertical	Davies	Day 1
41	ctrl1-5	2,1	16	Gach	1	ctrl	bicarb	0.775	31-May-15	vertical	Davies	Day 1
41	ctrl1-5	2,1	18	Gach	4	ctrl	bicarb	0.744	31-May-15	vertical	Davies	Day 1
42	heat1-5	4,1	7	Gach	3	heat	GE	0.706	31-May-15	vertical	Davies	Day 1
42	heat1-5	4,1	18	Gach	2	heat	GE	0.693	31-May-15	vertical	Davies	Day 1
42	heat1-5	4,1	20	Gach	4	heat	GE	0.721	31-May-15	vertical	Davies	Day 1
42	heat1-5	4,1	24	Gach	1	heat	GE	0.642	31-May-15	vertical	Davies	Day 1
42	heat1-5	4,1	29	Gach	5	heat	GE	0.766	31-May-15	vertical	Davies	Day 1
44	ctrl6-10	2,4	6	Gach	6	ctrl	GE	0.804	31-May-15	vertical	Davies	Day 1
44	ctrl6-10	2,4	8	Gach	9	ctrl	GE	0.752	31-May-15	vertical	Davies	Day 1
44	ctrl6-10	2,4	17	Gach	7	ctrl	GE	0.691	31-May-15	vertical	Davies	Day 1
44	ctrl6-10	2,4	19	Gach	10	ctrl	GE	0.704	31-May-15	vertical	Davies	Day 1
44	ctrl6-10	2,4	27	Gach	8	ctrl	GE	0.635	31-May-15	vertical	Davies	Day 1
45	ctrl6-10	3,4	5	Gach	7	ctrl	GE	0.663	31-May-15	vertical	Davies	Day 1
45	ctrl6-10	3,4	16	Gach	6	ctrl	GE	0.778	31-May-15	vertical	Davies	Day 1
45	ctrl6-10	3,4	18	Gach	8	ctrl	GE	0.813	31-May-15	vertical	Davies	Day 1
45	ctrl6-10	3,4	20	Gach	10	ctrl	GE	NA	31-May-15	vertical	Davies	Day 1
45	ctrl6-10	3,4	29	Gach	9	ctrl	GE	0.67	31-May-15	vertical	Davies	Day 1
46	ctrl1-5	2,1	5	Gach	5	ctrl	GE	0.682	31-May-15	vertical	Davies	Day 1
46	ctrl1-5	2,1	9	Gach	4	ctrl	GE	0.688	31-May-15	vertical	Davies	Day 1
46	ctrl1-5	2,1	17	Gach	1	ctrl	GE	0.708	31-May-15	vertical	Davies	Day 1
46	ctrl1-5	2,1	19	Gach	3	ctrl	GE	0.695	31-May-15	vertical	Davies	Day 1
46	ctrl1-5	2,1	28	Gach	2	ctrl	GE	0.702	31-May-15	vertical	Davies	Day 1
3	heat6-10	4,3	5	Gach	9	heat	GE	0.766	1-Jun-15	vertical	Davies	Day 2
3	heat6-10	4,3	14	Gach	7	heat	GE	0.775	1-Jun-15	vertical	Davies	Day 2
3	heat6-10	4,3	16	Gach	8	heat	GE	0.767	1-Jun-15	vertical	Davies	Day 2
3	heat6-10	4,3	19	Gach	10	heat	GE	0.711	1-Jun-15	vertical	Davies	Day 2
3	heat6-10	4,3	23	Gach	6	heat	GE	0.74	1-Jun-15	vertical	Davies	Day 2
5	heat1-5	4,2	5	Gach	1	heat	bicarb	0.724	1-Jun-15	vertical	Davies	Day 2
5	heat1-5	4,2	9	Gach	4	heat	bicarb	0.749	1-Jun-15	vertical	Davies	Day 2
5	heat1-5	4,2	16	Gach	2	heat	bicarb	0.74	1-Jun-15	vertical	Davies	Day 2
5	heat1-5	4,2	18	Gach	5	heat	bicarb	0.724	1-Jun-15	vertical	Davies	Day 2
5	heat1-5	4,2	27	Gach	3	heat	bicarb	0.737	1-Jun-15	vertical	Davies	Day 2
8	heat1-5	3,1	12	Gach	1	heat	GE	0.775	1-Jun-15	vertical	Davies	Day 2
8	heat1-5	3,1	14	Gach	2	heat	GE	0.715	1-Jun-15	vertical	Davies	Day 2
8	heat1-5	3,1	16	Gach	5	heat	GE	0.721	1-Jun-15	vertical	Davies	Day 2
8	heat1-5	3,1	18	Gach	3	heat	GE	0.748	1-Jun-15	vertical	Davies	Day 2
8	heat1-5	3,1	29	Gach	4	heat	GE	0.707	1-Jun-15	vertical	Davies	Day 2
12	heat6-10	4,1	5	Gach	8	heat	artemia	0.68	1-Jun-15	vertical	Davies	Day 2
12	heat6-10	4,1	13	Gach	10	heat	artemia	0.709	1-Jun-15	vertical	Davies	Day 2
12	heat6-10	4,1	17	Gach	6	heat	artemia	0.776	1-Jun-15	vertical	Davies	Day 2
12	heat6-10	4,1	24	Gach	7	heat	artemia	0.851	1-Jun-15	vertical	Davies	Day 2
12	heat6-10	4,1	27	Gach	9	heat	artemia	0.682	1-Jun-15	vertical	Davies	Day 2
14	ctrl6-10	3,4	9	Gach	8	ctrl	artemia	0.772	1-Jun-15	vertical	Davies	Day 2
14	ctrl6-10	3,4	17	Gach	7	ctrl	artemia	0.703	1-Jun-15	vertical	Davies	Day 2
14	ctrl6-10	3,4	24	Gach	6	ctrl	artemia	0.707	1-Jun-15	vertical	Davies	Day 2
14	ctrl6-10	3,4	27	Gach	9	ctrl	artemia	0.748	1-Jun-15	vertical	Davies	Day 2
14	ctrl6-10	3,4	30	Gach	10	ctrl	artemia	0.626	1-Jun-15	vertical	Davies	Day 2
15	heat1-5	4,3	2	Gach	2	heat	GE	0.652	1-Jun-15	vertical	Davies	Day 2
15	heat1-5	4,3	6	Gach	3	heat	GE	0.747	1-Jun-15	vertical	Davies	Day 2
15	heat1-5	4,3	16	Gach	1	heat	GE	0.714	1-Jun-15	vertical	Davies	Day 2
15	heat1-5	4,3	19	Gach	5	heat	GE	0.718	1-Jun-15	vertical	Davies	Day 2
15	heat1-5	4,3	29	Gach	4	heat	GE	0.691	1-Jun-15	vertical	Davies	Day 2
17	ctrl1-5	2,2	4	Gach	2	ctrl	bicarb	0.787	1-Jun-15	vertical	Davies	Day 2
17	ctrl1-5	2,2	9	Gach	5	ctrl	bicarb	0.74	1-Jun-15	vertical	Davies	Day 2
17	ctrl1-5	2,2	19	Gach	4	ctrl	bicarb	0.765	1-Jun-15	vertical	Davies	Day 2
17	ctrl1-5	2,2	22	Gach	1	ctrl	bicarb	NA	1-Jun-15	vertical	Davies	Day 2
17	ctrl1-5	2,2	29	Gach	3	ctrl	bicarb	0.702	1-Jun-15	vertical	Davies	Day 2
19	heat6-10	4,2	8	Gach	9	heat	GE	NA	1-Jun-15	vertical	Davies	Day 2
19	heat6-10	4,2	14	Gach	6	heat	GE	NA	1-Jun-15	vertical	Davies	Day 2
19	heat6-10	4,2	18	Gach	8	heat	GE	NA	1-Jun-15	vertical	Davies	Day 2
19	heat6-10	4,2	24	Gach	7	heat	GE	NA	1-Jun-15	vertical	Davies	Day 2
19	heat6-10	4,2	29	Gach	10	heat	GE	NA	1-Jun-15	vertical	Davies	Day 2
20	ctrl6-10	2,4	3	Gach	7	ctrl	GE	0.75	1-Jun-15	vertical	Davies	Day 2
20	ctrl6-10	2,4	7	Gach	8	ctrl	GE	0.733	1-Jun-15	vertical	Davies	Day 2
20	ctrl6-10	2,4	9	Gach	9	ctrl	GE	0.722	1-Jun-15	vertical	Davies	Day 2
20	ctrl6-10	2,4	17	Gach	6	ctrl	GE	0.698	1-Jun-15	vertical	Davies	Day 2
20	ctrl6-10	2,4	23	Gach	10	ctrl	GE	0.896	1-Jun-15	vertical	Davies	Day 2
22	ctrl6-10	2,1	5	Gach	8	ctrl	artemia	0.7	1-Jun-15	vertical	Davies	Day 2
22	ctrl6-10	2,1	10	Gach	7	ctrl	artemia	0.766	1-Jun-15	vertical	Davies	Day 2
22	ctrl6-10	2,1	16	Gach	6	ctrl	artemia	0.746	1-Jun-15	vertical	Davies	Day 2
22	ctrl6-10	2,1	19	Gach	10	ctrl	artemia	0.745	1-Jun-15	vertical	Davies	Day 2
22	ctrl6-10	2,1	24	Gach	9	ctrl	artemia	0.745	1-Jun-15	vertical	Davies	Day 2
32	heat6-10	4,2	3	Gach	10	heat	artemia	0.67	1-Jun-15	vertical	Davies	Day 2
32	heat6-10	4,2	11	Gach	8	heat	artemia	0.616	1-Jun-15	vertical	Davies	Day 2
32	heat6-10	4,2	17	Gach	7	heat	artemia	0.813	1-Jun-15	vertical	Davies	Day 2
32	heat6-10	4,2	19	Gach	9	heat	artemia	0.762	1-Jun-15	vertical	Davies	Day 2
32	heat6-10	4,2	23	Gach	6	heat	artemia	0.735	1-Jun-15	vertical	Davies	Day 2
34	ctrl1-5	2,4	5	Gach	2	ctrl	GE	0.744	1-Jun-15	vertical	Davies	Day 2
34	ctrl1-5	2,4	9	Gach	5	ctrl	GE	0.664	1-Jun-15	vertical	Davies	Day 2
34	ctrl1-5	2,4	17	Gach	3	ctrl	GE	0.654	1-Jun-15	vertical	Davies	Day 2
34	ctrl1-5	2,4	25	Gach	1	ctrl	GE	0.671	1-Jun-15	vertical	Davies	Day 2
34	ctrl1-5	2,4	28	Gach	4	ctrl	GE	0.719	1-Jun-15	vertical	Davies	Day 2
36	heat1-5	3,2	4	Gach	4	heat	bicarb	0.673	1-Jun-15	vertical	Davies	Day 2
36	heat1-5	3,2	9	Gach	2	heat	bicarb	0.766	1-Jun-15	vertical	Davies	Day 2
36	heat1-5	3,2	15	Gach	1	heat	bicarb	0.71	1-Jun-15	vertical	Davies	Day 2
36	heat1-5	3,2	17	Gach	3	heat	bicarb	0.708	1-Jun-15	vertical	Davies	Day 2
36	heat1-5	3,2	29	Gach	5	heat	bicarb	0.691	1-Jun-15	vertical	Davies	Day 2
41	ctrl1-5	2,1	6	Gach	2	ctrl	bicarb	0.711	1-Jun-15	vertical	Davies	Day 2
41	ctrl1-5	2,1	10	Gach	5	ctrl	bicarb	NA	1-Jun-15	vertical	Davies	Day 2
41	ctrl1-5	2,1	13	Gach	3	ctrl	bicarb	0.662	1-Jun-15	vertical	Davies	Day 2
41	ctrl1-5	2,1	16	Gach	1	ctrl	bicarb	0.678	1-Jun-15	vertical	Davies	Day 2
41	ctrl1-5	2,1	18	Gach	4	ctrl	bicarb	0.734	1-Jun-15	vertical	Davies	Day 2
44	ctrl6-10	2,4	6	Gach	6	ctrl	GE	NA	1-Jun-15	vertical	Davies	Day 2
44	ctrl6-10	2,4	8	Gach	9	ctrl	GE	NA	1-Jun-15	vertical	Davies	Day 2
44	ctrl6-10	2,4	17	Gach	7	ctrl	GE	NA	1-Jun-15	vertical	Davies	Day 2
44	ctrl6-10	2,4	19	Gach	10	ctrl	GE	NA	1-Jun-15	vertical	Davies	Day 2
44	ctrl6-10	2,4	27	Gach	8	ctrl	GE	NA	1-Jun-15	vertical	Davies	Day 2
46	ctrl1-5	2,1	5	Gach	5	ctrl	GE	0.686	1-Jun-15	vertical	Davies	Day 2
46	ctrl1-5	2,1	9	Gach	4	ctrl	GE	0.438	1-Jun-15	vertical	Davies	Day 2
46	ctrl1-5	2,1	17	Gach	1	ctrl	GE	0.754	1-Jun-15	vertical	Davies	Day 2
46	ctrl1-5	2,1	19	Gach	3	ctrl	GE	0.704	1-Jun-15	vertical	Davies	Day 2
46	ctrl1-5	2,1	28	Gach	2	ctrl	GE	0.755	1-Jun-15	vertical	Davies	Day 2
3	heat6-10	4,3	5	Gach	9	heat	GE	0.804	2-Jun-15	vertical	Davies	Day 3
3	heat6-10	4,3	14	Gach	7	heat	GE	0.706	2-Jun-15	vertical	Davies	Day 3
3	heat6-10	4,3	16	Gach	8	heat	GE	0.742	2-Jun-15	vertical	Davies	Day 3
3	heat6-10	4,3	19	Gach	10	heat	GE	0.733	2-Jun-15	vertical	Davies	Day 3
3	heat6-10	4,3	23	Gach	6	heat	GE	0.606	2-Jun-15	vertical	Davies	Day 3
5	heat1-5	4,2	5	Gach	1	heat	bicarb	0.726	2-Jun-15	vertical	Davies	Day 3
5	heat1-5	4,2	9	Gach	4	heat	bicarb	0.717	2-Jun-15	vertical	Davies	Day 3
5	heat1-5	4,2	16	Gach	2	heat	bicarb	0.763	2-Jun-15	vertical	Davies	Day 3
5	heat1-5	4,2	18	Gach	5	heat	bicarb	0.75	2-Jun-15	vertical	Davies	Day 3
5	heat1-5	4,2	27	Gach	3	heat	bicarb	0.777	2-Jun-15	vertical	Davies	Day 3
8	heat1-5	3,1	12	Gach	1	heat	GE	0.661	2-Jun-15	vertical	Davies	Day 3
8	heat1-5	3,1	14	Gach	2	heat	GE	0.849	2-Jun-15	vertical	Davies	Day 3
8	heat1-5	3,1	16	Gach	5	heat	GE	0.832	2-Jun-15	vertical	Davies	Day 3
8	heat1-5	3,1	18	Gach	3	heat	GE	0.81	2-Jun-15	vertical	Davies	Day 3
8	heat1-5	3,1	29	Gach	4	heat	GE	0.781	2-Jun-15	vertical	Davies	Day 3
12	heat6-10	4,1	5	Gach	8	heat	artemia	0.672	2-Jun-15	vertical	Davies	Day 3
12	heat6-10	4,1	13	Gach	10	heat	artemia	0.77	2-Jun-15	vertical	Davies	Day 3
12	heat6-10	4,1	17	Gach	6	heat	artemia	0.777	2-Jun-15	vertical	Davies	Day 3
12	heat6-10	4,1	24	Gach	7	heat	artemia	0.779	2-Jun-15	vertical	Davies	Day 3
12	heat6-10	4,1	27	Gach	9	heat	artemia	0.676	2-Jun-15	vertical	Davies	Day 3
14	ctrl6-10	3,4	9	Gach	8	ctrl	artemia	0.784	2-Jun-15	vertical	Davies	Day 3
14	ctrl6-10	3,4	17	Gach	7	ctrl	artemia	0.746	2-Jun-15	vertical	Davies	Day 3
14	ctrl6-10	3,4	24	Gach	6	ctrl	artemia	0.78	2-Jun-15	vertical	Davies	Day 3
14	ctrl6-10	3,4	27	Gach	9	ctrl	artemia	0.758	2-Jun-15	vertical	Davies	Day 3
14	ctrl6-10	3,4	30	Gach	10	ctrl	artemia	0.722	2-Jun-15	vertical	Davies	Day 3
15	heat1-5	4,3	2	Gach	2	heat	GE	0.835	2-Jun-15	vertical	Davies	Day 3
15	heat1-5	4,3	6	Gach	3	heat	GE	0.713	2-Jun-15	vertical	Davies	Day 3
15	heat1-5	4,3	16	Gach	1	heat	GE	0.74	2-Jun-15	vertical	Davies	Day 3
15	heat1-5	4,3	19	Gach	5	heat	GE	0.788	2-Jun-15	vertical	Davies	Day 3
15	heat1-5	4,3	29	Gach	4	heat	GE	0.75	2-Jun-15	vertical	Davies	Day 3
17	ctrl1-5	2,2	4	Gach	2	ctrl	bicarb	0.754	2-Jun-15	vertical	Davies	Day 3
17	ctrl1-5	2,2	9	Gach	5	ctrl	bicarb	0.696	2-Jun-15	vertical	Davies	Day 3
17	ctrl1-5	2,2	19	Gach	4	ctrl	bicarb	0.808	2-Jun-15	vertical	Davies	Day 3
17	ctrl1-5	2,2	22	Gach	1	ctrl	bicarb	0.72	2-Jun-15	vertical	Davies	Day 3
17	ctrl1-5	2,2	29	Gach	3	ctrl	bicarb	0.735	2-Jun-15	vertical	Davies	Day 3
19	heat6-10	4,2	8	Gach	9	heat	GE	0.734	2-Jun-15	vertical	Davies	Day 3
19	heat6-10	4,2	14	Gach	6	heat	GE	0.757	2-Jun-15	vertical	Davies	Day 3
19	heat6-10	4,2	18	Gach	8	heat	GE	0.735	2-Jun-15	vertical	Davies	Day 3
19	heat6-10	4,2	24	Gach	7	heat	GE	0.732	2-Jun-15	vertical	Davies	Day 3
19	heat6-10	4,2	29	Gach	10	heat	GE	0.806	2-Jun-15	vertical	Davies	Day 3
20	ctrl6-10	2,4	3	Gach	7	ctrl	GE	0.68	2-Jun-15	vertical	Davies	Day 3
20	ctrl6-10	2,4	7	Gach	8	ctrl	GE	0.734	2-Jun-15	vertical	Davies	Day 3
20	ctrl6-10	2,4	9	Gach	9	ctrl	GE	0.714	2-Jun-15	vertical	Davies	Day 3
20	ctrl6-10	2,4	17	Gach	6	ctrl	GE	0.73	2-Jun-15	vertical	Davies	Day 3
20	ctrl6-10	2,4	23	Gach	10	ctrl	GE	0.635	2-Jun-15	vertical	Davies	Day 3
22	ctrl6-10	2,1	5	Gach	8	ctrl	artemia	0.809	2-Jun-15	vertical	Davies	Day 3
22	ctrl6-10	2,1	10	Gach	7	ctrl	artemia	0.703	2-Jun-15	vertical	Davies	Day 3
22	ctrl6-10	2,1	16	Gach	6	ctrl	artemia	0.734	2-Jun-15	vertical	Davies	Day 3
22	ctrl6-10	2,1	19	Gach	10	ctrl	artemia	0.746	2-Jun-15	vertical	Davies	Day 3
22	ctrl6-10	2,1	24	Gach	9	ctrl	artemia	0.717	2-Jun-15	vertical	Davies	Day 3
32	heat6-10	4,2	3	Gach	10	heat	artemia	0.687	2-Jun-15	vertical	Davies	Day 3
32	heat6-10	4,2	11	Gach	8	heat	artemia	0.727	2-Jun-15	vertical	Davies	Day 3
32	heat6-10	4,2	17	Gach	7	heat	artemia	0.736	2-Jun-15	vertical	Davies	Day 3
32	heat6-10	4,2	19	Gach	9	heat	artemia	0.779	2-Jun-15	vertical	Davies	Day 3
32	heat6-10	4,2	23	Gach	6	heat	artemia	0.694	2-Jun-15	vertical	Davies	Day 3
34	ctrl1-5	2,4	5	Gach	2	ctrl	GE	0.596	2-Jun-15	vertical	Davies	Day 3
34	ctrl1-5	2,4	9	Gach	5	ctrl	GE	0.794	2-Jun-15	vertical	Davies	Day 3
34	ctrl1-5	2,4	17	Gach	3	ctrl	GE	0.76	2-Jun-15	vertical	Davies	Day 3
34	ctrl1-5	2,4	25	Gach	1	ctrl	GE	0.718	2-Jun-15	vertical	Davies	Day 3
34	ctrl1-5	2,4	28	Gach	4	ctrl	GE	0.83	2-Jun-15	vertical	Davies	Day 3
36	heat1-5	3,2	4	Gach	4	heat	bicarb	0.726	2-Jun-15	vertical	Davies	Day 3
36	heat1-5	3,2	9	Gach	2	heat	bicarb	0.716	2-Jun-15	vertical	Davies	Day 3
36	heat1-5	3,2	15	Gach	1	heat	bicarb	0.757	2-Jun-15	vertical	Davies	Day 3
36	heat1-5	3,2	17	Gach	3	heat	bicarb	0.776	2-Jun-15	vertical	Davies	Day 3
36	heat1-5	3,2	29	Gach	5	heat	bicarb	0.785	2-Jun-15	vertical	Davies	Day 3
41	ctrl1-5	2,1	6	Gach	2	ctrl	bicarb	0.634	2-Jun-15	vertical	Davies	Day 3
41	ctrl1-5	2,1	10	Gach	5	ctrl	bicarb	0.76	2-Jun-15	vertical	Davies	Day 3
41	ctrl1-5	2,1	13	Gach	3	ctrl	bicarb	0.708	2-Jun-15	vertical	Davies	Day 3
41	ctrl1-5	2,1	16	Gach	1	ctrl	bicarb	0.701	2-Jun-15	vertical	Davies	Day 3
41	ctrl1-5	2,1	18	Gach	4	ctrl	bicarb	0.732	2-Jun-15	vertical	Davies	Day 3
44	ctrl6-10	2,4	6	Gach	6	ctrl	GE	0.726	2-Jun-15	vertical	Davies	Day 3
44	ctrl6-10	2,4	8	Gach	9	ctrl	GE	0.689	2-Jun-15	vertical	Davies	Day 3
44	ctrl6-10	2,4	17	Gach	7	ctrl	GE	0.734	2-Jun-15	vertical	Davies	Day 3
44	ctrl6-10	2,4	19	Gach	10	ctrl	GE	0.762	2-Jun-15	vertical	Davies	Day 3
44	ctrl6-10	2,4	27	Gach	8	ctrl	GE	0.65	2-Jun-15	vertical	Davies	Day 3
46	ctrl1-5	2,1	5	Gach	5	ctrl	GE	0.824	2-Jun-15	vertical	Davies	Day 3
46	ctrl1-5	2,1	9	Gach	4	ctrl	GE	0.671	2-Jun-15	vertical	Davies	Day 3
46	ctrl1-5	2,1	17	Gach	1	ctrl	GE	0.685	2-Jun-15	vertical	Davies	Day 3
46	ctrl1-5	2,1	19	Gach	3	ctrl	GE	0.729	2-Jun-15	vertical	Davies	Day 3
46	ctrl1-5	2,1	28	Gach	2	ctrl	GE	0.691	2-Jun-15	vertical	Davies	Day 3
3	heat6-10	4,3	5	Gach	9	heat	GE	0.716	3-Jun-15	vertical	Davies	Day 4
3	heat6-10	4,3	14	Gach	7	heat	GE	0.685	3-Jun-15	vertical	Davies	Day 4
3	heat6-10	4,3	16	Gach	8	heat	GE	0.71	3-Jun-15	vertical	Davies	Day 4
3	heat6-10	4,3	19	Gach	10	heat	GE	0.702	3-Jun-15	vertical	Davies	Day 4
3	heat6-10	4,3	23	Gach	6	heat	GE	0.711	3-Jun-15	vertical	Davies	Day 4
8	heat1-5	3,1	12	Gach	1	heat	GE	0.653	3-Jun-15	vertical	Davies	Day 4
8	heat1-5	3,1	14	Gach	2	heat	GE	0.701	3-Jun-15	vertical	Davies	Day 4
8	heat1-5	3,1	16	Gach	5	heat	GE	0.727	3-Jun-15	vertical	Davies	Day 4
8	heat1-5	3,1	18	Gach	3	heat	GE	0.678	3-Jun-15	vertical	Davies	Day 4
8	heat1-5	3,1	29	Gach	4	heat	GE	0.681	3-Jun-15	vertical	Davies	Day 4
12	heat6-10	4,1	5	Gach	8	heat	artemia	0.707	3-Jun-15	vertical	Davies	Day 4
12	heat6-10	4,1	13	Gach	10	heat	artemia	0.747	3-Jun-15	vertical	Davies	Day 4
12	heat6-10	4,1	17	Gach	6	heat	artemia	0.676	3-Jun-15	vertical	Davies	Day 4
12	heat6-10	4,1	24	Gach	7	heat	artemia	0.697	3-Jun-15	vertical	Davies	Day 4
12	heat6-10	4,1	27	Gach	9	heat	artemia	0.725	3-Jun-15	vertical	Davies	Day 4
20	ctrl6-10	2,4	3	Gach	7	ctrl	GE	NA	3-Jun-15	vertical	Davies	Day 4
20	ctrl6-10	2,4	7	Gach	8	ctrl	GE	NA	3-Jun-15	vertical	Davies	Day 4
20	ctrl6-10	2,4	9	Gach	9	ctrl	GE	NA	3-Jun-15	vertical	Davies	Day 4
20	ctrl6-10	2,4	17	Gach	6	ctrl	GE	NA	3-Jun-15	vertical	Davies	Day 4
20	ctrl6-10	2,4	23	Gach	10	ctrl	GE	NA	3-Jun-15	vertical	Davies	Day 4
22	ctrl6-10	2,1	5	Gach	8	ctrl	artemia	0.7	3-Jun-15	vertical	Davies	Day 4
22	ctrl6-10	2,1	10	Gach	7	ctrl	artemia	0.674	3-Jun-15	vertical	Davies	Day 4
22	ctrl6-10	2,1	16	Gach	6	ctrl	artemia	0.715	3-Jun-15	vertical	Davies	Day 4
22	ctrl6-10	2,1	19	Gach	10	ctrl	artemia	0.681	3-Jun-15	vertical	Davies	Day 4
22	ctrl6-10	2,1	24	Gach	9	ctrl	artemia	0.644	3-Jun-15	vertical	Davies	Day 4
32	heat6-10	4,2	3	Gach	10	heat	artemia	NA	3-Jun-15	vertical	Davies	Day 4
32	heat6-10	4,2	11	Gach	8	heat	artemia	NA	3-Jun-15	vertical	Davies	Day 4
32	heat6-10	4,2	17	Gach	7	heat	artemia	NA	3-Jun-15	vertical	Davies	Day 4
32	heat6-10	4,2	19	Gach	9	heat	artemia	NA	3-Jun-15	vertical	Davies	Day 4
32	heat6-10	4,2	23	Gach	6	heat	artemia	NA	3-Jun-15	vertical	Davies	Day 4
36	heat1-5	3,2	4	Gach	4	heat	bicarb	0.705	3-Jun-15	vertical	Davies	Day 4
36	heat1-5	3,2	9	Gach	2	heat	bicarb	0.714	3-Jun-15	vertical	Davies	Day 4
36	heat1-5	3,2	15	Gach	1	heat	bicarb	0.67	3-Jun-15	vertical	Davies	Day 4
36	heat1-5	3,2	17	Gach	3	heat	bicarb	0.698	3-Jun-15	vertical	Davies	Day 4
36	heat1-5	3,2	29	Gach	5	heat	bicarb	0.697	3-Jun-15	vertical	Davies	Day 4
41	ctrl1-5	2,1	6	Gach	2	ctrl	bicarb	0.714	3-Jun-15	vertical	Davies	Day 4
41	ctrl1-5	2,1	10	Gach	5	ctrl	bicarb	0.663	3-Jun-15	vertical	Davies	Day 4
41	ctrl1-5	2,1	13	Gach	3	ctrl	bicarb	0.678	3-Jun-15	vertical	Davies	Day 4
41	ctrl1-5	2,1	16	Gach	1	ctrl	bicarb	0.672	3-Jun-15	vertical	Davies	Day 4
41	ctrl1-5	2,1	18	Gach	4	ctrl	bicarb	0.698	3-Jun-15	vertical	Davies	Day 4
46	ctrl1-5	2,1	5	Gach	5	ctrl	GE	0.66	3-Jun-15	vertical	Davies	Day 4
46	ctrl1-5	2,1	9	Gach	4	ctrl	GE	0.706	3-Jun-15	vertical	Davies	Day 4
46	ctrl1-5	2,1	17	Gach	1	ctrl	GE	0.672	3-Jun-15	vertical	Davies	Day 4
46	ctrl1-5	2,1	19	Gach	3	ctrl	GE	0.701	3-Jun-15	vertical	Davies	Day 4
46	ctrl1-5	2,1	28	Gach	2	ctrl	GE	0.689	3-Jun-15	vertical	Davies	Day 4
3	heat6-10	4,3	5	Gach	9	heat	GE	0.783	4-Jun-15	vertical	Davies	Day 5
3	heat6-10	4,3	14	Gach	7	heat	GE	0.783	4-Jun-15	vertical	Davies	Day 5
3	heat6-10	4,3	16	Gach	8	heat	GE	0.571	4-Jun-15	vertical	Davies	Day 5
3	heat6-10	4,3	19	Gach	10	heat	GE	0.802	4-Jun-15	vertical	Davies	Day 5
3	heat6-10	4,3	23	Gach	6	heat	GE	0.721	4-Jun-15	vertical	Davies	Day 5
8	heat1-5	3,1	12	Gach	1	heat	GE	0.693	4-Jun-15	vertical	Davies	Day 5
8	heat1-5	3,1	14	Gach	2	heat	GE	0.749	4-Jun-15	vertical	Davies	Day 5
8	heat1-5	3,1	16	Gach	5	heat	GE	0.77	4-Jun-15	vertical	Davies	Day 5
8	heat1-5	3,1	18	Gach	3	heat	GE	0.829	4-Jun-15	vertical	Davies	Day 5
8	heat1-5	3,1	29	Gach	4	heat	GE	0.794	4-Jun-15	vertical	Davies	Day 5
20	ctrl6-10	2,4	3	Gach	7	ctrl	GE	0.804	4-Jun-15	vertical	Davies	Day 5
20	ctrl6-10	2,4	7	Gach	8	ctrl	GE	0.806	4-Jun-15	vertical	Davies	Day 5
20	ctrl6-10	2,4	9	Gach	9	ctrl	GE	0.736	4-Jun-15	vertical	Davies	Day 5
20	ctrl6-10	2,4	17	Gach	6	ctrl	GE	0.819	4-Jun-15	vertical	Davies	Day 5
20	ctrl6-10	2,4	23	Gach	10	ctrl	GE	0.652	4-Jun-15	vertical	Davies	Day 5
22	ctrl6-10	2,1	5	Gach	8	ctrl	artemia	0.698	4-Jun-15	vertical	Davies	Day 5
22	ctrl6-10	2,1	10	Gach	7	ctrl	artemia	0.701	4-Jun-15	vertical	Davies	Day 5
22	ctrl6-10	2,1	16	Gach	6	ctrl	artemia	0.713	4-Jun-15	vertical	Davies	Day 5
22	ctrl6-10	2,1	19	Gach	10	ctrl	artemia	0.693	4-Jun-15	vertical	Davies	Day 5
22	ctrl6-10	2,1	24	Gach	9	ctrl	artemia	0.882	4-Jun-15	vertical	Davies	Day 5
32	heat6-10	4,2	3	Gach	10	heat	artemia	0.686	4-Jun-15	vertical	Davies	Day 5
32	heat6-10	4,2	11	Gach	8	heat	artemia	0.67	4-Jun-15	vertical	Davies	Day 5
32	heat6-10	4,2	17	Gach	7	heat	artemia	0.718	4-Jun-15	vertical	Davies	Day 5
32	heat6-10	4,2	19	Gach	9	heat	artemia	0.76	4-Jun-15	vertical	Davies	Day 5
32	heat6-10	4,2	23	Gach	6	heat	artemia	0.817	4-Jun-15	vertical	Davies	Day 5
36	heat1-5	3,2	4	Gach	4	heat	bicarb	0.704	4-Jun-15	vertical	Davies	Day 5
36	heat1-5	3,2	9	Gach	2	heat	bicarb	0.748	4-Jun-15	vertical	Davies	Day 5
36	heat1-5	3,2	15	Gach	1	heat	bicarb	0.737	4-Jun-15	vertical	Davies	Day 5
36	heat1-5	3,2	17	Gach	3	heat	bicarb	0.738	4-Jun-15	vertical	Davies	Day 5
36	heat1-5	3,2	29	Gach	5	heat	bicarb	0.637	4-Jun-15	vertical	Davies	Day 5
41	ctrl1-5	2,1	6	Gach	2	ctrl	bicarb	0.707	4-Jun-15	vertical	Davies	Day 5
41	ctrl1-5	2,1	10	Gach	5	ctrl	bicarb	0.744	4-Jun-15	vertical	Davies	Day 5
41	ctrl1-5	2,1	13	Gach	3	ctrl	bicarb	0.717	4-Jun-15	vertical	Davies	Day 5
41	ctrl1-5	2,1	16	Gach	1	ctrl	bicarb	0.699	4-Jun-15	vertical	Davies	Day 5
41	ctrl1-5	2,1	18	Gach	4	ctrl	bicarb	0.764	4-Jun-15	vertical	Davies	Day 5
46	ctrl1-5	2,1	5	Gach	5	ctrl	GE	0.707	4-Jun-15	vertical	Davies	Day 5
46	ctrl1-5	2,1	9	Gach	4	ctrl	GE	0.821	4-Jun-15	vertical	Davies	Day 5
46	ctrl1-5	2,1	17	Gach	1	ctrl	GE	0.731	4-Jun-15	vertical	Davies	Day 5
46	ctrl1-5	2,1	19	Gach	3	ctrl	GE	0.688	4-Jun-15	vertical	Davies	Day 5
46	ctrl1-5	2,1	28	Gach	2	ctrl	GE	0.761	4-Jun-15	vertical	Davies	Day 5
3	heat6-10	4,3	5	Gach	9	heat	GE	0.717	5-Jun-15	vertical	Davies	Day 6
3	heat6-10	4,3	14	Gach	7	heat	GE	0.742	5-Jun-15	vertical	Davies	Day 6
3	heat6-10	4,3	16	Gach	8	heat	GE	0.68	5-Jun-15	vertical	Davies	Day 6
3	heat6-10	4,3	19	Gach	10	heat	GE	0.669	5-Jun-15	vertical	Davies	Day 6
3	heat6-10	4,3	23	Gach	6	heat	GE	0.8	5-Jun-15	vertical	Davies	Day 6
8	heat1-5	3,1	12	Gach	1	heat	GE	0.662	5-Jun-15	vertical	Davies	Day 6
8	heat1-5	3,1	14	Gach	2	heat	GE	0.792	5-Jun-15	vertical	Davies	Day 6
8	heat1-5	3,1	16	Gach	5	heat	GE	0.769	5-Jun-15	vertical	Davies	Day 6
8	heat1-5	3,1	18	Gach	3	heat	GE	0.819	5-Jun-15	vertical	Davies	Day 6
8	heat1-5	3,1	29	Gach	4	heat	GE	0.766	5-Jun-15	vertical	Davies	Day 6
20	ctrl6-10	2,4	3	Gach	7	ctrl	GE	0.607	5-Jun-15	vertical	Davies	Day 6
20	ctrl6-10	2,4	7	Gach	8	ctrl	GE	0.749	5-Jun-15	vertical	Davies	Day 6
20	ctrl6-10	2,4	9	Gach	9	ctrl	GE	0.76	5-Jun-15	vertical	Davies	Day 6
20	ctrl6-10	2,4	17	Gach	6	ctrl	GE	NA	5-Jun-15	vertical	Davies	Day 6
20	ctrl6-10	2,4	23	Gach	10	ctrl	GE	0.725	5-Jun-15	vertical	Davies	Day 6
22	ctrl6-10	2,1	5	Gach	8	ctrl	artemia	0.802	5-Jun-15	vertical	Davies	Day 6
22	ctrl6-10	2,1	10	Gach	7	ctrl	artemia	0.741	5-Jun-15	vertical	Davies	Day 6
22	ctrl6-10	2,1	16	Gach	6	ctrl	artemia	0.765	5-Jun-15	vertical	Davies	Day 6
22	ctrl6-10	2,1	19	Gach	10	ctrl	artemia	NA	5-Jun-15	vertical	Davies	Day 6
22	ctrl6-10	2,1	24	Gach	9	ctrl	artemia	0.83	5-Jun-15	vertical	Davies	Day 6
32	heat6-10	4,2	3	Gach	10	heat	artemia	NA	5-Jun-15	vertical	Davies	Day 6
32	heat6-10	4,2	11	Gach	8	heat	artemia	0.792	5-Jun-15	vertical	Davies	Day 6
32	heat6-10	4,2	17	Gach	7	heat	artemia	0.715	5-Jun-15	vertical	Davies	Day 6
32	heat6-10	4,2	19	Gach	9	heat	artemia	0.751	5-Jun-15	vertical	Davies	Day 6
32	heat6-10	4,2	23	Gach	6	heat	artemia	0.784	5-Jun-15	vertical	Davies	Day 6
36	heat1-5	3,2	4	Gach	4	heat	bicarb	0.777	5-Jun-15	vertical	Davies	Day 6
36	heat1-5	3,2	9	Gach	2	heat	bicarb	0.854	5-Jun-15	vertical	Davies	Day 6
36	heat1-5	3,2	15	Gach	1	heat	bicarb	0.745	5-Jun-15	vertical	Davies	Day 6
36	heat1-5	3,2	17	Gach	3	heat	bicarb	0.771	5-Jun-15	vertical	Davies	Day 6
36	heat1-5	3,2	29	Gach	5	heat	bicarb	0.794	5-Jun-15	vertical	Davies	Day 6
41	ctrl1-5	2,1	6	Gach	2	ctrl	bicarb	0.867	5-Jun-15	vertical	Davies	Day 6
41	ctrl1-5	2,1	10	Gach	5	ctrl	bicarb	0.833	5-Jun-15	vertical	Davies	Day 6
41	ctrl1-5	2,1	13	Gach	3	ctrl	bicarb	0.812	5-Jun-15	vertical	Davies	Day 6
41	ctrl1-5	2,1	16	Gach	1	ctrl	bicarb	0.853	5-Jun-15	vertical	Davies	Day 6
41	ctrl1-5	2,1	18	Gach	4	ctrl	bicarb	0.752	5-Jun-15	vertical	Davies	Day 6
46	ctrl1-5	2,1	5	Gach	5	ctrl	GE	0.842	5-Jun-15	vertical	Davies	Day 6
46	ctrl1-5	2,1	9	Gach	4	ctrl	GE	0.756	5-Jun-15	vertical	Davies	Day 6
46	ctrl1-5	2,1	17	Gach	1	ctrl	GE	0.734	5-Jun-15	vertical	Davies	Day 6
46	ctrl1-5	2,1	19	Gach	3	ctrl	GE	0.895	5-Jun-15	vertical	Davies	Day 6
46	ctrl1-5	2,1	28	Gach	2	ctrl	GE	0.746	5-Jun-15	vertical	Davies	Day 6
3	heat6-10	4,3	5	Gach	9	heat	GE	0.726	6-Jun-15	vertical	Davies	Day 7
3	heat6-10	4,3	14	Gach	7	heat	GE	0.823	6-Jun-15	vertical	Davies	Day 7
3	heat6-10	4,3	16	Gach	8	heat	GE	0.701	6-Jun-15	vertical	Davies	Day 7
3	heat6-10	4,3	19	Gach	10	heat	GE	0.684	6-Jun-15	vertical	Davies	Day 7
3	heat6-10	4,3	23	Gach	6	heat	GE	0.659	6-Jun-15	vertical	Davies	Day 7
8	heat1-5	3,1	12	Gach	1	heat	GE	0.692	6-Jun-15	vertical	Davies	Day 7
8	heat1-5	3,1	14	Gach	2	heat	GE	0.746	6-Jun-15	vertical	Davies	Day 7
8	heat1-5	3,1	16	Gach	5	heat	GE	0.754	6-Jun-15	vertical	Davies	Day 7
8	heat1-5	3,1	18	Gach	3	heat	GE	0.738	6-Jun-15	vertical	Davies	Day 7
8	heat1-5	3,1	29	Gach	4	heat	GE	0.715	6-Jun-15	vertical	Davies	Day 7
20	ctrl6-10	2,4	3	Gach	7	ctrl	GE	0.757	6-Jun-15	vertical	Davies	Day 7
20	ctrl6-10	2,4	7	Gach	8	ctrl	GE	0.776	6-Jun-15	vertical	Davies	Day 7
20	ctrl6-10	2,4	9	Gach	9	ctrl	GE	0.737	6-Jun-15	vertical	Davies	Day 7
20	ctrl6-10	2,4	17	Gach	6	ctrl	GE	0.719	6-Jun-15	vertical	Davies	Day 7
20	ctrl6-10	2,4	23	Gach	10	ctrl	GE	0.753	6-Jun-15	vertical	Davies	Day 7
22	ctrl6-10	2,1	5	Gach	8	ctrl	artemia	0.684	6-Jun-15	vertical	Davies	Day 7
22	ctrl6-10	2,1	10	Gach	7	ctrl	artemia	0.758	6-Jun-15	vertical	Davies	Day 7
22	ctrl6-10	2,1	16	Gach	6	ctrl	artemia	0.765	6-Jun-15	vertical	Davies	Day 7
22	ctrl6-10	2,1	19	Gach	10	ctrl	artemia	0.73	6-Jun-15	vertical	Davies	Day 7
22	ctrl6-10	2,1	24	Gach	9	ctrl	artemia	0.733	6-Jun-15	vertical	Davies	Day 7
32	heat6-10	4,2	3	Gach	10	heat	artemia	0.828	6-Jun-15	vertical	Davies	Day 7
32	heat6-10	4,2	11	Gach	8	heat	artemia	0.656	6-Jun-15	vertical	Davies	Day 7
32	heat6-10	4,2	17	Gach	7	heat	artemia	0.83	6-Jun-15	vertical	Davies	Day 7
32	heat6-10	4,2	19	Gach	9	heat	artemia	0.75	6-Jun-15	vertical	Davies	Day 7
32	heat6-10	4,2	23	Gach	6	heat	artemia	NA	6-Jun-15	vertical	Davies	Day 7
36	heat1-5	3,2	4	Gach	4	heat	bicarb	0.753	6-Jun-15	vertical	Davies	Day 7
36	heat1-5	3,2	9	Gach	2	heat	bicarb	0.821	6-Jun-15	vertical	Davies	Day 7
36	heat1-5	3,2	15	Gach	1	heat	bicarb	0.704	6-Jun-15	vertical	Davies	Day 7
36	heat1-5	3,2	17	Gach	3	heat	bicarb	0.787	6-Jun-15	vertical	Davies	Day 7
36	heat1-5	3,2	29	Gach	5	heat	bicarb	0.807	6-Jun-15	vertical	Davies	Day 7
41	ctrl1-5	2,1	6	Gach	2	ctrl	bicarb	0.718	6-Jun-15	vertical	Davies	Day 7
41	ctrl1-5	2,1	10	Gach	5	ctrl	bicarb	0.801	6-Jun-15	vertical	Davies	Day 7
41	ctrl1-5	2,1	13	Gach	3	ctrl	bicarb	0.787	6-Jun-15	vertical	Davies	Day 7
41	ctrl1-5	2,1	16	Gach	1	ctrl	bicarb	0.815	6-Jun-15	vertical	Davies	Day 7
41	ctrl1-5	2,1	18	Gach	4	ctrl	bicarb	0.798	6-Jun-15	vertical	Davies	Day 7
46	ctrl1-5	2,1	5	Gach	5	ctrl	GE	0.757	6-Jun-15	vertical	Davies	Day 7
46	ctrl1-5	2,1	9	Gach	4	ctrl	GE	0.854	6-Jun-15	vertical	Davies	Day 7
46	ctrl1-5	2,1	17	Gach	1	ctrl	GE	0.757	6-Jun-15	vertical	Davies	Day 7
46	ctrl1-5	2,1	19	Gach	3	ctrl	GE	0.738	6-Jun-15	vertical	Davies	Day 7
46	ctrl1-5	2,1	28	Gach	2	ctrl	GE	0.745	6-Jun-15	vertical	Davies	Day 7
3	heat6-10	4,3	5	Gach	9	heat	GE	0.728	7-Jun-15	vertical	Davies	Day 8
3	heat6-10	4,3	14	Gach	7	heat	GE	0.658	7-Jun-15	vertical	Davies	Day 8
3	heat6-10	4,3	16	Gach	8	heat	GE	0.737	7-Jun-15	vertical	Davies	Day 8
3	heat6-10	4,3	19	Gach	10	heat	GE	NA	7-Jun-15	vertical	Davies	Day 8
3	heat6-10	4,3	23	Gach	6	heat	GE	0.382	7-Jun-15	vertical	Davies	Day 8
8	heat1-5	3,1	12	Gach	1	heat	GE	0.73	7-Jun-15	vertical	Davies	Day 8
8	heat1-5	3,1	14	Gach	2	heat	GE	0.709	7-Jun-15	vertical	Davies	Day 8
8	heat1-5	3,1	16	Gach	5	heat	GE	0.771	7-Jun-15	vertical	Davies	Day 8
8	heat1-5	3,1	18	Gach	3	heat	GE	0.75	7-Jun-15	vertical	Davies	Day 8
8	heat1-5	3,1	29	Gach	4	heat	GE	0.755	7-Jun-15	vertical	Davies	Day 8
20	ctrl6-10	2,4	3	Gach	7	ctrl	GE	0.705	7-Jun-15	vertical	Davies	Day 8
20	ctrl6-10	2,4	7	Gach	8	ctrl	GE	0.708	7-Jun-15	vertical	Davies	Day 8
20	ctrl6-10	2,4	9	Gach	9	ctrl	GE	0.821	7-Jun-15	vertical	Davies	Day 8
20	ctrl6-10	2,4	17	Gach	6	ctrl	GE	0.794	7-Jun-15	vertical	Davies	Day 8
20	ctrl6-10	2,4	23	Gach	10	ctrl	GE	0.764	7-Jun-15	vertical	Davies	Day 8
22	ctrl6-10	2,1	5	Gach	8	ctrl	artemia	0.781	7-Jun-15	vertical	Davies	Day 8
22	ctrl6-10	2,1	10	Gach	7	ctrl	artemia	0.71	7-Jun-15	vertical	Davies	Day 8
22	ctrl6-10	2,1	16	Gach	6	ctrl	artemia	0.752	7-Jun-15	vertical	Davies	Day 8
22	ctrl6-10	2,1	19	Gach	10	ctrl	artemia	0.829	7-Jun-15	vertical	Davies	Day 8
22	ctrl6-10	2,1	24	Gach	9	ctrl	artemia	0.718	7-Jun-15	vertical	Davies	Day 8
32	heat6-10	4,2	3	Gach	10	heat	artemia	0.675	7-Jun-15	vertical	Davies	Day 8
32	heat6-10	4,2	11	Gach	8	heat	artemia	0.704	7-Jun-15	vertical	Davies	Day 8
32	heat6-10	4,2	17	Gach	7	heat	artemia	0.762	7-Jun-15	vertical	Davies	Day 8
32	heat6-10	4,2	19	Gach	9	heat	artemia	0.841	7-Jun-15	vertical	Davies	Day 8
32	heat6-10	4,2	23	Gach	6	heat	artemia	0.82	7-Jun-15	vertical	Davies	Day 8
36	heat1-5	3,2	4	Gach	4	heat	bicarb	0.688	7-Jun-15	vertical	Davies	Day 8
36	heat1-5	3,2	9	Gach	2	heat	bicarb	NA	7-Jun-15	vertical	Davies	Day 8
36	heat1-5	3,2	15	Gach	1	heat	bicarb	0.771	7-Jun-15	vertical	Davies	Day 8
36	heat1-5	3,2	17	Gach	3	heat	bicarb	0.733	7-Jun-15	vertical	Davies	Day 8
[truncated: 4,991 more rows]
