# Supplementary material for: Exploring mechanisms that affect coral cooperation: symbiont transmission mode, cell density and community composition
Source: PeerJ. 2018 Dec 3;6:e6047. doi: 10.7717/peerj.6047 (PMC6282938; doi:10.7717/peerj.6047)
Supplement: Supplemental Information 2 — This file is for review only. [file peerj-06-6047-s002.zip › SupplementaryDataFiles/OutputDADA_6Feb.csv]

SampleName	Species	type	pca	ZooxPerMgProtHeat_d1	DPMshare_ctrl	DiffDPMshare_d16	DiffZooxPerMgProt_d16	sq1	sq2	sq3	sq4	sq5	sq6	sq7	sq8	sq9	sq10	sq11	sq12	sq13	sq14	sq15	sq16	sq17	sq18	sq19	sq20	sq21	sq22	sq23	sq24	sq25	sq26	sq27	sq28	sq29	sq30	sq31	sq32	sq33	sq34	sq35	sq36	sq37	sq38	sq39	sq40	sq41	sq42
AmilAll	Amil	pool	0.3490661	2246360	0.5004032	-0.09642531	-522760.6	4491	644	0	253	0	4007	171	1247	373	2608	0	159	853	91	88	469	113	0	0	1326	0	53	0	0	46	677	242	0	0	44	325	0	2285	2220	123	0	0	67	0	57	0	0
Gach1	Gach	single	NA	NA	NA	NA	NA	34977	302	0	177	0	0	98	1061	117	0	0	3897	4610	3247	45	2813	2242	0	0	0	0	1701	0	0	1306	0	765	0	0	0	33	0	0	0	486	0	0	416	0	83	251	0
Gach10	Gach	single	NA	NA	NA	NA	NA	0	11360	0	5916	0	10437	3459	0	3217	6843	0	0	0	0	1517	0	0	0	0	2557	0	0	518	0	0	1356	0	0	0	350	0	0	0	0	0	0	206	0	0	6	0	0
Gach2	Gach	single	NA	NA	NA	NA	NA	6678	14690	0	9875	0	1186	4714	589	3546	683	0	212	720	129	1698	689	77	0	0	358	0	0	89	0	92	184	338	0	0	458	673	0	0	0	106	0	260	121	0	19	109	0
Gach3	Gach	single	NA	NA	NA	NA	NA	2642	6973	0	3513	0	466	1950	876	1623	245	0	362	284	271	829	229	287	0	0	110	0	131	0	232	105	51	116	0	0	247	118	0	0	0	50	46	136	0	0	74	0	30
Gach4	Gach	single	NA	NA	NA	NA	NA	961	18310	0	11142	0	8239	5733	316	4195	4775	0	42	96	0	2120	105	0	0	0	2048	0	0	0	0	0	964	115	0	0	497	784	0	0	0	0	0	335	0	0	72	0	0
Gach5	Gach	single	NA	NA	NA	NA	NA	3594	7322	0	4562	0	0	2302	91	1787	0	0	164	342	105	779	347	73	0	0	0	0	69	53	0	45	0	170	0	0	194	24	0	0	0	64	0	121	66	0	9	63	0
Gach6	Gach	single	NA	NA	NA	NA	NA	2713	9848	0	5069	0	1496	2964	213	2680	1026	0	105	250	62	1336	285	66	0	0	497	0	52	0	0	0	226	164	0	0	335	192	0	0	0	98	0	140	80	0	36	55	0
Gach7	Gach	single	NA	NA	NA	NA	NA	139	766	0	412	0	275	245	55	234	171	0	0	0	0	79	0	0	0	0	79	0	0	0	0	0	29	0	0	0	0	13	0	0	0	0	0	0	0	0	31	0	0
Gach8	Gach	single	NA	NA	NA	NA	NA	2179	9240	0	5402	0	205	2923	97	2575	123	0	83	219	0	1179	225	42	0	0	66	0	37	0	0	0	26	124	0	0	328	34	0	0	0	0	0	143	89	0	41	0	0
Gach9	Gach	single	NA	NA	NA	NA	NA	0	10808	0	5674	0	3035	3315	0	3219	787	0	0	0	0	1370	0	0	0	0	461	0	0	397	0	0	0	0	0	0	417	0	0	0	0	0	0	181	0	0	8	0	0
GachAll	Gach	pool	1.0629079	2200049	0.5549751	-0.16734511	-340504.9	5026	3947	0	2176	0	142	1229	335	1025	80	0	559	622	430	454	396	298	0	0	61	0	179	0	0	204	18	154	0	0	122	87	0	0	0	67	0	68	58	0	35	0	0
Gast1	Gast	single	NA	NA	NA	NA	NA	163	38	0	0	0	0	0	255	0	14	0	0	0	0	0	0	0	0	0	0	0	0	0	0	0	0	0	0	0	0	49	0	0	0	0	36	0	0	0	16	0	0
Gast10	Gast	single	NA	NA	NA	NA	NA	15284	467	0	361	0	0	123	479	75	0	0	2377	1828	1964	119	1179	1389	0	0	0	0	951	0	0	619	0	230	0	0	0	16	0	0	0	238	0	0	141	0	45	102	0
Gast2	Gast	single	NA	NA	NA	NA	NA	10076	128	0	59	0	52	48	263	33	0	0	1889	637	1566	30	485	1056	0	0	0	0	775	0	0	239	0	169	0	0	0	43	0	0	0	90	0	0	0	0	25	0	0
Gast3	Gast	single	NA	NA	NA	NA	NA	11242	0	0	0	0	0	0	301	0	0	0	425	1692	244	0	1110	186	0	0	0	0	128	85	0	434	0	437	0	0	0	0	0	0	0	92	0	0	196	0	8	174	0
Gast4	Gast	single	NA	NA	NA	NA	NA	1358	4219	0	2116	0	328	1232	147	1109	243	0	185	136	121	509	72	122	0	0	57	0	89	94	0	71	27	0	0	0	171	39	0	0	0	0	0	52	0	0	15	0	0
Gast5	Gast	single	NA	NA	NA	NA	NA	222	12	0	0	0	0	0	5696	0	0	0	0	0	0	0	0	6	0	0	0	0	0	0	1530	0	0	4	0	0	0	0	0	0	0	0	419	0	0	339	109	0	249
Gast6	Gast	single	NA	NA	NA	NA	NA	20329	0	0	57	0	0	0	491	0	0	0	4066	1644	3315	0	1071	2465	0	0	0	0	1634	0	0	683	0	280	0	0	0	59	0	0	0	195	0	0	119	0	86	80	0
Gast7	Gast	single	NA	NA	NA	NA	NA	606	0	0	0	0	0	0	15226	0	0	0	0	0	0	0	36	11	0	0	0	0	0	0	4774	0	0	25	0	0	0	0	0	0	0	0	1319	0	0	815	89	0	825
Gast8	Gast	single	NA	NA	NA	NA	NA	11606	0	0	0	0	0	11	201	0	0	0	2062	1028	1630	0	677	1290	0	0	0	0	838	0	0	422	0	164	0	0	0	0	0	0	0	104	0	0	0	0	36	72	0
Gast9	Gast	single	NA	NA	NA	NA	NA	302	0	0	0	0	0	0	0	0	0	0	35	0	0	0	0	0	0	0	0	0	0	0	0	0	0	0	0	0	0	0	0	0	0	0	0	0	0	0	0	0	0
GastAll	Gast	pool	-0.2527672	2680294	0.4353683	-0.09448013	-355209.8	9392	2939	0	1666	0	0	963	1184	901	0	0	849	1238	626	438	751	490	0	0	0	0	345	0	309	363	0	319	0	0	96	72	0	0	0	97	88	46	124	43	28	121	46
GcolAll	Gcol	pool	-1.5859277	1901834	0.3509394	-0.03152913	-369966.3	5189	40	0	0	0	0	0	190	0	0	0	160	563	71	0	703	97	0	0	0	0	0	0	0	74	0	221	0	0	0	0	0	0	0	95	0	0	88	0	63	79	0
Maqe10	Maqe	single	NA	NA	NA	NA	NA	0	0	18726	0	11242	0	0	0	0	0	5222	0	0	0	0	0	0	0	3170	0	1378	0	0	0	0	0	0	859	467	0	0	520	0	0	0	0	0	0	0	0	0	0
Maqe6	Maqe	single	NA	NA	NA	NA	NA	0	0	18584	0	4094	0	0	0	0	0	1804	0	0	0	0	0	0	0	0	0	1840	0	0	0	0	0	0	329	1343	0	0	542	0	0	0	0	0	0	0	0	0	0
Maqe6b	Maqe	single	NA	NA	NA	NA	NA	0	0	10258	0	2173	0	0	0	0	0	986	0	0	0	0	0	0	0	0	0	1042	0	0	0	0	0	0	176	737	0	0	278	0	0	0	0	0	0	0	0	0	0
Maqe7	Maqe	single	NA	NA	NA	NA	NA	0	0	6657	0	4048	0	0	0	0	0	2017	0	0	0	0	0	0	0	1075	0	596	0	0	0	0	0	0	354	170	0	0	209	0	0	0	0	0	0	0	0	0	0
Maqe7b	Maqe	single	NA	NA	NA	NA	NA	0	0	4834	0	3122	0	0	0	0	0	1491	0	0	0	0	0	0	0	815	0	381	0	0	0	0	0	0	330	133	0	0	189	0	0	0	0	0	0	0	0	0	0
Maqe8	Maqe	single	NA	NA	NA	NA	NA	0	0	12437	0	7055	0	0	0	0	0	3317	0	0	0	0	0	0	0	2017	0	974	0	0	0	0	0	0	625	296	0	0	349	0	0	0	0	0	0	0	0	0	0
Maqe8b	Maqe	single	NA	NA	NA	NA	NA	0	0	3494	0	2219	0	0	0	0	0	1104	0	0	0	0	0	0	0	586	0	249	0	0	0	0	0	0	208	116	0	0	130	0	0	0	0	0	0	0	0	0	0
Maqe9	Maqe	single	NA	NA	NA	NA	NA	0	0	5487	0	3713	0	0	0	0	0	1625	0	0	0	0	0	0	0	983	0	426	0	0	0	0	0	0	337	139	0	0	184	0	0	0	0	0	0	0	0	0	0
Maqe9b	Maqe	single	NA	NA	NA	NA	NA	0	0	8353	0	5061	0	0	0	0	0	2297	0	0	0	0	0	0	0	1294	0	684	0	0	0	0	0	0	412	177	0	0	261	0	0	0	0	0	0	0	0	0	0
MaqeAll	Maqe	pool	-0.2429785	2793168	0.4508401	-0.14682605	-146604.8	0	74	0	0	0	5045	13	0	0	2510	0	0	0	0	0	0	0	0	0	1279	0	0	0	0	0	615	0	0	0	0	0	0	0	0	0	0	0	0	0	46	0	0
Plob6	Plob	single	NA	NA	NA	NA	NA	0	0	0	0	0	0	0	0	0	0	0	0	0	0	0	0	0	104	0	0	0	0	0	0	0	0	0	0	0	0	0	0	0	0	0	0	0	0	0	0	0	0
Plob6b	Plob	single	NA	NA	NA	NA	NA	0	0	0	0	0	0	0	0	0	0	0	0	0	0	0	0	0	1148	0	0	0	0	0	0	0	0	0	0	0	0	0	0	0	0	0	0	0	0	0	0	0	0
Plob7	Plob	single	NA	NA	NA	NA	NA	0	0	0	0	0	0	0	0	0	0	0	0	0	0	0	0	0	0	0	0	0	0	0	0	0	0	0	0	0	0	0	0	0	0	0	0	0	0	0	0	0	0
Plob7b	Plob	single	NA	NA	NA	NA	NA	0	0	0	0	0	0	0	0	0	0	0	0	0	0	0	0	0	72	0	0	0	0	0	0	0	0	0	0	0	0	0	0	0	0	0	0	0	0	0	0	0	0
Plob8b	Plob	single	0.6696995	1396836	0.536987	-0.02614565	-687121.1	0	0	0	0	9	0	0	0	0	0	0	0	0	0	0	0	0	8898	0	0	0	0	0	0	0	0	0	0	0	0	0	0	0	0	0	0	0	0	0	0	0	0
PlobAll	Plob	pool	0.6696995	1396836	0.536987	-0.02614565	-687121.1	3100	1446	0	684	0	2356	407	515	282	1316	0	161	246	145	229	370	152	0	0	913	0	66	5642	0	64	306	143	0	0	52	176	0	0	0	74	0	0	0	0	121	50	0
[truncated: 150 more columns]
