# Supplementary material for: Exploring mechanisms that affect coral cooperation: symbiont transmission mode, cell density and community composition
Source: PeerJ. 2018 Dec 3;6:e6047. doi: 10.7717/peerj.6047 (PMC6282938; doi:10.7717/peerj.6047)
Supplement: Supplemental Information 2 — This file is for review only. [file peerj-06-6047-s002.zip › SupplementaryDataFiles/Prod_Resp_Calc.xlsx]

## Sheet: Sheet1
Bottle	Tank	Position	Time IN	Time OUT	Incubation duration (min)	Sample SA (cm2)	ZooxDensity	Empty chamber volume (mL)	Sample volume (mL)	Blank O2 (mg/L)	Sample O2 (mg/L)	OxygenProd_ugO2/cm2/min
2	1	1	06:31:00	07:59:00	88	63.1731	512841	600	40	8.075	10	0.13581
4	1	2	06:32:00	08:00:00	88	41.7788	975676	600	20	8.075	9.66	0.206118
6	1	3	06:34:00	08:03:00	89	11.4423	269194	600	12	8.075	8.8	0.32346
8	1	4	06:37:00	08:05:00	88	15.1923	790751	600	20	8.075	8.48	0.0549022
10	1	5	06:39:00	08:07:00	88	23.2212	563574	600	15	8.075	9.66	0.394478
12	1	6	06:41:00	08:08:00	87	11.5865	605035	600	4	8.075	8.55	0.248802
14	1	7	06:43:00	08:09:00	86	47.8846	650621	600	19	8.075	9.82	0.208937
16	1	8	06:44:00	08:11:00	87	11.5865	441900	600	5	8.075	8.45	0.181294
18	1	9	06:46:00	08:13:00	87	20.5769	931473	600	7	8.075	8.47	0.0992687
20	1	10	06:48:00	08:14:00	86	63.3173	1.52121e+06	600	25	8.075	8.41	-0.00169872
22	1	11	06:50:00	08:16:00	86	70.625	1.73752e+06	600	25	8.075	8.55	0.0117308
24	1	12	06:51:00	08:17:00	86	56.8269	547306	600	28	8.075	9.64	0.136907
25	1	13	06:53:00	08:17:00	84	6.39423	432066	600	4	8.075	8.25	0.134049
27	1	14	06:54:00	08:19:00	85	16.9231	302081	600	14	8.075	8.31	0.0171433
30	1	15	06:56:00	08:21:00	85	31.7308	3.51507e+06	600	24	8.075	8.67	0.0552145
36	1	16	08:29:00	10:04:00	95	57.0192	291386	600	5	8.305	9.57	0.131285
38	1	17	08:31:00	10:05:00	94	16.9231	165773	600	14	8.305	9.35	0.311862
40	1	18	08:32:00	10:07:00	95	24.375	618622	600	6	8.305	9.49	0.282455
42	1	19	08:34:00	10:08:00	94	39.0865	510153	600	15	8.305	10.01	0.237566
44	1	20	08:35:00	10:10:00	95	27.1635	416501	600	11	8.305	9.99	0.349196
46	1	21	08:36:00	10:11:00	95	14.9038	343196	600	15	8.305	9.33	0.335519
48	1	22	08:37:00	10:12:00	95	10.2885	639107	600	5	8.305	8.72	0.210149
50	1	23	08:39:00	10:14:00	95	40.9615	467947	600	13	8.305	10.47	0.29884
52	1	24	08:40:00	10:16:00	96	10.3846	598696	600	5	8.305	8.54	0.0986034
55	1	25	08:42:00	10:18:00	96	50.2885	659231	600	12	8.305	9.51	0.126122
57	1	26	08:43:00	10:19:00	96	15.1442	501350	600	5	8.305	8.6	0.0921693
59	1	27	08:44:00	10:21:00	97	33.2692	2.89995e+06	600	13	8.305	9.34	0.154807
61	1	28	08:45:00	10:23:00	98	32.4519	638431	600	11	8.305	9.43	0.179628
63	1	29	08:46:00	10:25:00	99	14.0865	289554	600	13	8.305	8.84	0.147773
64	1	30	08:48:00	10:25:00	97	87.6923	1.17955e+06	600	40	8.305	9.53	0.0415934
139	5	1	06:32:00	08:07:00	95	45.4502	1.14328e+06	600	29	8.11	10.95	0.321103
140	5	2	06:33:00	08:07:00	94	63.1558	703408	600	25	8.11	11.43	0.28741
142	5	3	06:35:00	08:09:00	94	12.0736	435298	600	4	8.11	8.51	0.181476
144	5	4	06:36:00	08:11:00	95	23.9351	314739	600	15	8.11	9.13	0.208921
146	5	5	06:38:00	08:13:00	95	25.1472	584663	600	6	8.11	9.18	0.245678
148	5	6	06:40:00	08:14:00	94	33.3723	1.19612e+06	600	23	8.11	10.38	0.358069
150	5	7	06:41:00	08:17:00	96	15.4935	161503	600	10	8.11	8.52	0.10811
151	5	8	06:42:00	08:18:00	96	34.8874	1.11964e+06	600	17	8.11	9.8	0.253016
153	5	9	06:44:00	08:20:00	96	13.1558	940836	600	5	8.11	9.23	0.495542
155	5	10	06:45:00	08:21:00	96	33.5455	1.66871e+06	600	15	8.11	9.5	0.214727
156	5	11	06:47:00	08:22:00	95	53.5887	2.77179e+06	600	19	8.11	11.24	0.326942
158	5	12	06:48:00	08:24:00	96	52.2035	676888	600	23	8.11	10.69	0.259827
160	5	13	06:50:00	08:26:00	96	17.0087	666659	600	5	8.11	9.03	0.310412
162	5	14	06:52:00	08:27:00	95	36.9221	2.28707e+06	600	15	8.11	9.58	0.210486
164	5	15	06:54:00	08:29:00	95	19.8225	253950	600	14	8.11	8.85	0.169982
171	5	16	08:40:00	10:11:00	91	34.0216	742401	600	10	8.45	9.96	0.260468
175	5	17	08:42:00	10:14:00	92	39.7792	478261	600	11	8.45	10.64	0.327066
176	5	18	08:43:00	10:14:00	91	15.3203	781689	600	5	8.45	8.9	0.161747
178	5	19	08:43:00	10:16:00	93	52.5065	1.85229e+06	600	23	8.45	9.31	0.0618193
181	5	20	08:45:00	10:20:00	95	52.4632	1.52188e+06	600	18	8.45	9.85	0.132965
183	5	21	08:46:00	10:22:00	96	25.2338	871373	600	10	8.45	10.47	0.457101
184	5	22	08:47:00	10:22:00	95	36.8788	589494	600	7	8.45	9.53	0.165918
188	5	23	08:48:00	10:26:00	98	15.3203	242665	600	12	8.45	9.39	0.300601
189	5	24	08:49:00	10:27:00	98	36.9221	584005	600	7	8.45	9.65	0.180316
191	5	25	08:50:00	10:28:00	98	11.7706	218807	600	11	8.45	9.27	0.338123
193	5	26	08:51:00	10:31:00	100	25.7965	780992	600	12	8.45	10.74	0.482669
197	5	27	08:53:00	10:34:00	101	20.6017	1.01652e+06	600	5	8.45	9.46	0.268506
198	5	28	08:53:00	10:35:00	102	32.1169	751741	600	20	8.45	10.24	0.26533
199	5	29	08:54:00	10:36:00	102	28.5238	606739	600	6	8.45	9.31	0.158155
200	5	30	08:55:00	10:37:00	102	49.7792	595778	600	19	8.45	10.89	0.247581
72	7	1	10:43:00	12:19:00	96	44.8689	274781	600	23	8.475	10.6	0.239401
75	7	2	10:45:00	12:22:00	97	26.5082	505180	600	11	8.475	10.68	0.468838
77	7	3	10:46:00	12:23:00	97	15.0738	138075	600	15	8.475	9.44	0.299147
79	7	4	10:47:00	12:25:00	98	42.3689	348081	600	20	8.475	11.25	0.346808
82	7	5	10:48:00	12:27:00	99	11.3033	302287	600	15	8.475	9.02	0.17131
84	7	6	10:49:00	12:29:00	100	34.7049	318818	600	17	8.475	10.69	0.330579
86	7	7	10:51:00	12:31:00	100	20.5571	396286	600	5	8.475	9.18	0.18344
88	7	8	10:52:00	12:33:00	101	15.0328	476183	600	5	8.475	9.28	0.287556
90	7	9	10:54:00	12:34:00	100	25.6524	458321	600	15	8.475	10.48	0.407681
93	7	10	10:54:00	12:36:00	102	44.2951	271842	600	24	8.475	11.46	0.335531
94	7	11	10:55:00	12:37:00	102	16.959	216848	600	13	8.475	9.28	0.209478
95	7	12	10:57:00	12:38:00	101	34.6524	1.92308e+06	600	15	8.475	9.02	0.0547731
96	7	13	10:57:00	12:39:00	102	74.319	2.29599e+06	600	27	8.475	8.76	-0.00864318
97	7	14	10:59:00	12:40:00	101	82.7952	1.78742e+06	600	25	8.475	10.49	0.113216
103	7	15	12:45:00	14:14:00	89	18.4344	312353	600	5	8.21	9.25	0.352144
98	7	16	10:59:00	12:40:00	101	34.2131	549514	600	7	8.21	9.92	0.27682
105	7	17	12:50:00	14:16:00	86	6.60476	395045	600	4	8.21	8.9	0.666186
132	7	18	13:04:00	14:44:00	100	53.5571	391793	600	6	8.32	10.23	0.202516
109	7	19	12:51:00	14:22:00	91	39.2541	332524	600	10	8.21	11.16	0.464262
111	7	20	12:51:00	14:24:00	93	33.081	1.83856e+06	600	13	8.21	9.94	0.295391
113	7	21	12:53:00	14:27:00	94	20.1557	135689	600	14	8.21	9.17	0.236256
116	7	22	12:55:00	14:29:00	94	37.1639	448614	600	7	8.21	9.96	0.280608
119	7	23	12:56:00	14:32:00	96	34.418	2.16615e+06	600	19	8.21	9.42	0.165556
121	7	24	12:57:00	14:34:00	97	6.91803	323630	600	4	8.21	8.88	0.54613
123	7	25	12:58:00	14:36:00	98	12.081	198360	600	15	8.21	9.26	0.414804
126	7	26	12:59:00	14:38:00	99	32.4508	216667	600	13	8.21	10.28	0.345001
128	7	27	13:00:00	14:40:00	100	17.2459	606915	600	5	8.21	8.91	0.217704
129	7	28	13:01:00	14:41:00	100	35.2377	494701	600	10	8.21	10.45	0.351754
130	7	29	13:02:00	14:42:00	100	16.8429	745932	600	5	8.21	9.46	0.417209
131	7	30	13:03:00	14:43:00	100	35.9754	545326	600	7	8.21	10.73	0.399409
205	12	1	10:51:00	12:30:00	99	39.7019	117544	600	25	8.32	10.89	0.323051
207	12	2	10:52:00	12:32:00	100	11.1763	453080	600	5	8.32	8.74	0.186377
210	12	3	10:53:00	12:35:00	102	39.2532	300832	600	24	8.32	10.42	0.252239
212	12	4	10:54:00	12:38:00	104	39.1571	3.22309e+06	600	21	8.32	9.27	0.0921658
214	12	5	10:55:00	12:40:00	105	14.1571	689615	600	5	8.32	8.89	0.200169
217	12	6	10:57:00	12:44:00	107	43.0032	413966	600	26	8.32	11.53	0.353423
219	12	7	10:58:00	12:46:00	108	13.9647	559739	600	5	8.32	8.88	0.193344
220	12	8	10:59:00	12:47:00	108	25.5673	620619	600	15	8.32	10.32	0.378522
223	12	9	11:01:00	12:51:00	110	10.0865	495388	600	5	8.32	8.79	0.214552
225	12	10	11:02:00	12:53:00	111	66.5929	142746	600	38	8.32	12.23	0.254506
227	12	11	11:03:00	12:56:00	113	36.0801	3.43143e+06	600	17	8.32	9.94	0.196961
229	12	12	11:04:00	12:58:00	114	31.3045	563980	600	12	8.32	11	0.413595
231	12	13	11:05:00	13:02:00	117	18.7404	735694	600	5	8.32	9.91	0.412496
232	12	14	11:06:00	13:03:00	117	18.0032	391952	600	12	8.32	9.38	0.248503
234	12	15	11:07:00	13:04:00	117	27.3622	662248	600	10	8.32	11.28	0.519527
239	12	16	13:17:00	14:46:00	89	12.875	377920	600	15	8.41	9.06	0.221752
240	12	17	13:20:00	14:46:00	86	21.2404	794436	600	6	8.41	9.55	0.343083
242	12	18	13:21:00	14:49:00	88	51.7853	1.69762e+06	600	22	8.41	9.53	0.101455
244	12	19	13:22:00	14:50:00	88	39.9263	2.60922e+06	600	24	8.41	8.59	-0.0279379
245	12	20	13:24:00	14:52:00	88	24.8942	491367	600	6	8.41	8.92	0.115251
247	12	21	13:25:00	14:54:00	89	25.6314	440092	600	15	8.41	9.65	0.262691
249	12	22	13:27:00	14:57:00	90	12.875	228424	600	11	8.41	9.08	0.260729
251	12	23	13:29:00	15:00:00	91	25.6635	487264	600	16	8.41	10.15	0.377498
252	12	24	13:30:00	15:00:00	90	15.4712	743088	600	5	8.41	9.07	0.251831
254	12	25	13:32:00	15:03:00	91	24.7019	750625	600	10	8.41	9.88	0.348418
255	12	26	13:34:00	15:04:00	90	13.7724	445645	600	12	8.41	9.24	0.312315
258	12	27	13:26:00	15:07:00	101	43.7404	385968	600	9	8.41	9.99	0.194236
259	12	28	13:37:00	15:08:00	91	19.5096	464127	600	5	8.41	9.02	0.180751
260	12	29	13:38:00	15:10:00	92	14.0929	220545	600	13	8.41	9.05	0.20543
261	12	30	13:39:00	15:11:00	92	33.1635	1.94942e+06	600	17	8.41	8.52	-0.0258404
206	14	1	10:51:00	12:31:00	100	64.2009	1.48524e+06	600	21	8.465	8.64	-0.0119064
208	14	2	10:52:00	12:33:00	101	43.5467	869221	600	25	8.465	10.18	0.176094
209	14	3	10:53:00	12:34:00	101	7.09813	413613	600	4	8.465	8.73	0.173076
211	14	4	10:54:00	12:37:00	103	48.9673	416184	600	20	8.465	9.78	0.117653
213	14	5	10:55:00	12:39:00	104	11.9112	495270	600	12	8.465	9.17	0.252638
215	14	6	10:56:00	12:41:00	105	62.8458	171935	600	25	8.465	10.6	0.153967
216	14	7	10:57:00	12:43:00	106	10.7897	534004	600	4	8.465	8.8	0.144967
218	14	8	10:58:00	12:45:00	107	22.0047	298309	600	13	8.465	9.09	0.10908
221	14	9	10:59:00	12:48:00	109	31.9112	425223	600	6	8.465	9.6	0.179224
222	14	10	11:00:00	12:50:00	110	74.2944	1.51867e+06	600	26	8.465	9.98	0.0794774
224	14	11	11:01:00	12:52:00	111	7.56542	479063	600	4	8.465	8.92	0.282604
226	14	12	11:02:00	12:55:00	113	19.1075	480562	600	4	8.465	9.33	0.223088
228	14	13	11:03:00	12:58:00	115	30.4159	274413	600	15	8.465	9.85	0.195336
230	14	14	11:04:00	13:00:00	116	22.0981	493812	600	15	8.465	9.56	0.20036
233	14	15	11:06:00	13:04:00	118	14.6215	326977	600	14	8.465	9.47	0.272654
241	14	16	13:20:00	14:47:00	87	52.285	1.86742e+06	600	18	8.615	8.66	-0.0283328
243	14	17	13:22:00	14:50:00	88	20.6963	430811	600	6	8.615	8.54	-0.0528422
246	14	18	13:25:00	14:52:00	87	33.5467	551796	600	14	8.615	10.63	0.363254
248	14	19	13:27:00	14:55:00	88	18.5	495304	600	5	8.615	8.51	-0.0648342
250	14	20	13:29:00	14:59:00	90	36.6308	324016	600	14	8.615	10.3	0.262924
253	14	21	13:31:00	15:02:00	91	40.9766	2.17973e+06	600	15	8.615	9.05	0.0335892
256	14	22	13:34:00	15:05:00	91	14.2944	271077	600	13	8.615	9.17	0.164354
257	14	23	13:36:00	15:06:00	90	44.9019	424405	600	10	8.615	10.73	0.287466
265	14	24	13:44:00	15:16:00	92	22.3318	765718	600	6	8.615	9.36	0.190234
266	14	25	13:45:00	15:17:00	92	54.0607	1.60475e+06	600	16	8.615	8.96	0.0127956
262	14	26	13:43:00	15:12:00	89	41.1636	192904	600	12	8.615	10.28	0.239014
263	14	27	13:43:00	15:14:00	91	26.3037	829408	600	6	8.615	9.59	0.220359
264	14	28	13:44:00	15:16:00	92	15.4626	218391	600	14	8.615	9.53	0.292135
267	14	29	13:46:00	15:17:00	91	51.4439	472252	600	18	8.615	11.79	0.361597
268	14	30	13:47:00	15:19:00	92	25.9299	616839	600	6	8.615	9.89	0.295806
137	17	1	06:31:00	08:06:00	95	39.3213	1.20117e+06	600	30	8.355	10.46	0.254101
138	17	2	06:32:00	08:06:00	94	23.0317	588624	600	5	8.355	9.06	0.174459
141	17	3	06:34:00	08:08:00	94	30.6787	692825	600	12	8.355	9.18	0.133449
143	17	4	06:37:00	08:10:00	93	20.5882	1.01223e+06	600	5	8.355	8.69	0.0822842
145	17	5	06:37:00	08:12:00	95	34.1176	461207	600	25	8.355	9.78	0.188358
147	17	6	06:39:00	08:13:00	94	22.8959	626677	600	5	8.355	8.68	0.070439
149	17	7	06:41:00	08:16:00	95	26.2443	500049	600	19	8.355	9.03	0.0936262
152	17	8	06:43:00	08:19:00	96	44.8869	2.56e+06	600	15	8.355	8.19	-0.0514836
154	17	9	06:45:00	08:20:00	95	39.5928	696307	600	9	8.355	9.84	0.21334
157	17	10	06:47:00	08:23:00	96	72.3982	2.12016e+06	600	25	8.355	9.48	0.0630195
159	17	11	06:49:00	08:25:00	96	11.3575	213173	600	12	8.355	9.1	0.309818
161	17	12	06:51:00	08:27:00	96	44.6606	638413	600	19	8.355	8.26	-0.0498995
163	17	13	06:53:00	08:28:00	95	13.8009	333621	600	15	8.355	8.71	0.0628105
165	17	14	06:54:00	08:30:00	96	16.6516	475864	600	22	8.355	9.69	0.36772
166	17	15	06:57:00	08:31:00	94	15.6109	204947	600	14	8.355	9.23	0.269711
172	17	16	08:41:00	10:11:00	90	27.7376	1.74929e+06	600	15	8.285	8.72	0.0521555
173	17	17	08:41:00	10:13:00	92	8.68778	903597	600	4	8.285	8.74	0.29782
174	17	18	08:42:00	10:13:00	91	26.4253	834846	600	12	8.285	9.58	0.27531
177	17	19	08:43:00	10:15:00	92	12.6244	750561	600	4	8.285	8.71	0.189556
179	17	20	08:44:00	10:17:00	93	39.1855	1.42599e+06	600	20	8.285	10.37	0.286369
180	17	21	08:45:00	10:18:00	93	105.475	996004	600	36	8.285	9.15	0.0193288
182	17	22	08:46:00	10:21:00	95	37.0588	522204	600	14	8.285	9.66	0.195922
185	17	23	08:47:00	10:23:00	96	22.5339	758308	600	5	8.285	8.6	0.0674908
186	17	24	08:48:00	10:24:00	96	11.9005	240560	600	10	8.285	9.22	0.410349
187	17	25	08:48:00	10:26:00	98	12.5792	671545	600	4	8.285	9.12	0.376813
190	17	26	08:50:00	10:28:00	98	37.8733	683326	600	16	8.285	10.3	0.281335
192	17	27	08:50:00	10:30:00	100	12.1719	205409	600	12	8.285	9.45	0.481106
194	17	28	08:51:00	10:32:00	101	32.2624	507058	600	13	8.285	9.87	0.252475
195	17	29	08:52:00	10:33:00	101	10.905	724559	600	5	8.285	9.19	0.451288
196	17	30	08:52:00	10:33:00	101	32.5339	985608	600	12	8.285	10.86	0.430527
1	21	1	06:29:00	07:58:00	89	52.2035	1.22929e+06	600	30	8.05	10.39	0.2351
3	21	2	06:31:00	07:59:00	88	22.3766	705998	600	5	8.05	8.77	0.197116
17	21	3	06:45:00	08:13:00	88	46.0996	1.58758e+06	600	22	8.05	8.45	0.0133358
5	21	4	06:33:00	08:02:00	89	40.3853	727955	600	7	8.05	9.27	0.185603
7	21	5	06:34:00	08:04:00	90	10.9481	347799	600	11	8.05	8.73	0.316616
9	21	6	06:37:00	08:06:00	89	37.3117	865918	600	25	8.05	10.26	0.322067
11	21	7	06:39:00	08:07:00	88	20.9913	439753	600	5	8.05	8.97	0.274545
13	21	8	06:42:00	08:09:00	87	49	301236	600	20	8.05	9.65	0.17992
15	21	9	06:44:00	08:10:00	86	92.9394	2.83391e+06	600	37	8.05	9.66	0.0761411
19	21	10	06:47:00	08:14:00	87	39.9524	650669	600	20	8.05	9.79	0.244026
21	21	11	06:49:00	08:15:00	86	26.7056	674585	600	6	8.05	9.02	0.229844
23	21	12	06:50:00	08:16:00	86	13.8485	428150	600	16	8.05	8.98	0.347885
26	21	13	06:53:00	08:18:00	85	18.7835	3.49174e+06	600	15	8.05	8.96	0.257798
28	21	14	06:54:00	08:20:00	86	12.2468	730076	600	4	8.05	8.77	0.376863
29	21	15	06:56:00	08:20:00	84	33.6753	710337	600	13	8.05	9.58	0.280501
35	21	16	08:29:00	10:03:00	94	17.3983	432112	600	5	8.335	9.3	0.325601
37	21	17	08:31:00	10:05:00	94	18.2641	146705	600	14	8.335	9.57	0.353572
39	21	18	08:32:00	10:05:00	93	28.7835	631624	600	5	8.335	10.25	0.410087
41	21	19	08:34:00	10:07:00	93	55.5368	1.48888e+06	600	22	8.335	9.16	0.0568218
43	21	20	08:35:00	10:09:00	94	27.7446	642094	600	23	8.335	10.56	0.418759
45	21	21	08:36:00	10:10:00	94	43.9784	776091	600	15	8.335	11.03	0.351128
47	21	22	08:37:00	10:11:00	94	15.9264	312936	600	13	8.335	9.17	0.255023
49	21	23	08:38:00	10:13:00	95	19.8225	698499	600	5	8.335	9.13	0.229059
51	21	24	08:39:00	10:15:00	96	55.1039	632246	600	21	8.335	11.73	0.338503
53	21	25	08:40:00	10:17:00	97	9.08658	646875	600	4	8.335	8.79	0.269844
54	21	26	08:41:00	10:18:00	97	28.2641	768253	600	12	8.335	10.3	0.384956
56	21	27	08:43:00	10:19:00	96	24.4545	840421	600	5	8.335	9.04	0.160928
58	21	28	08:43:00	10:20:00	97	42.0736	803124	600	14	8.335	11.27	0.392836
60	21	29	08:45:00	10:22:00	97	19.4762	296709	600	14	8.335	9.43	0.277886
62	21	30	08:46:00	10:24:00	98	92.8961	1.22424e+06	600	32	8.335	9.56	0.0471319
356	22	1	10:54:00	12:31:00	97	49.0087	322587	600	29	8.69	11.1	0.236461
359	22	2	10:55:00	12:33:00	98	16.476	100196	600	14	8.69	9.29	0.142409
360	22	3	10:56:00	12:34:00	98	13.4192	456055	600	4	8.69	9.32	0.259086
357	22	4	10:54:00	12:32:00	98	40.9738	1.84807e+06	600	16	8.69	9.11	0.0264579
358	22	5	10:55:00	12:32:00	97	11.9345	726529	600	4	8.69	9.23	0.247986
361	22	6	10:56:00	12:34:00	98	40.8865	138175	600	14	8.69	10.38	0.216797
363	22	7	10:58:00	12:36:00	98	17.0437	571700	600	15	8.69	9.7	0.275702
365	22	8	10:59:00	12:37:00	98	40.4061	2.43509e+06	600	15	8.69	9.41	0.0734507
366	22	9	10:59:00	12:38:00	99	20.4498	448393	600	5	8.69	9.72	0.281251
367	22	10	10:57:00	12:35:00	98	13.8996	746088	600	4	8.69	9.41	0.289511
364	22	11	10:58:00	12:36:00	98	41.8472	478658	600	18	8.69	11.15	0.310971
370	22	12	11:04:00	12:41:00	97	49.8384	630083	600	25	8.69	11.18	0.251224
367	22	13	11:00:00	12:39:00	99	15.821	473897	600	5	8.69	9.2	0.165999
368	22	14	11:01:00	12:40:00	99	15.952	219477	600	12	8.69	9.44	0.213216
369	22	15	11:02:00	12:40:00	98	39.4454	282843	600	15	8.69	10.87	0.296186
390	22	16	12:57:00	14:35:00	98	27.8734	477178	600	6	8.565	9.5	0.184508
393	22	17	13:00:00	14:37:00	97	18.5721	260928	600	15	8.565	9.22	0.141383
395	22	18	13:01:00	14:38:00	97	34.2489	1.16558e+06	600	15	8.565	8.97	0.0326446
404	22	19	13:07:00	14:44:00	97	45.9083	508598	600	10	8.565	10.32	0.213289
391	22	20	12:58:00	14:35:00	97	40.7555	2.78617e+06	600	16	8.565	9.71	0.134481
392	22	21	12:59:00	14:36:00	97	61.4978	1.82602e+06	600	25	8.565	9.63	0.0667612
394	22	22	13:01:00	14:37:00	96	13.8996	313250	600	4	8.565	8.94	0.141821
396	22	23	13:03:00	14:38:00	95	31.3231	455257	600	15	8.565	10.833	0.402697
397	22	24	13:03:00	14:39:00	96	19.5328	331430	600	5	8.565	9.12	0.153268
399	22	25	13:05:00	14:40:00	95	74.5546	377392	600	34	8.565	11.71	0.210211
398	22	26	13:04:00	14:40:00	96	20.2314	351865	600	14	8.565	9.49	0.217349
401	22	27	13:05:00	14:42:00	97	38.8341	508267	600	14	8.565	10.83	0.320523
400	22	28	13:05:00	14:41:00	96	16.8253	364316	600	5	8.565	9.18	0.200033
402	22	29	13:06:00	14:43:00	97	27.8297	466469	600	12	8.565	10.37	0.355091
403	22	30	13:07:00	14:43:00	96	38.9651	417989	600	24	8.565	11.27	0.361574
341	32	1	10:45:00	12:21:00	96	95.1969	1.2681e+06	600	25	7.95	9.53	0.0776625
344	32	2	10:46:00	12:22:00	96	39.4974	284015	600	23	7.95	8.7	0.0659062
346	32	3	10:47:00	12:24:00	97	26.544	516293	600	5	7.95	8.95	0.21565
342	32	4	10:45:00	12:21:00	96	17.3212	160729	600	13	7.95	8.97	0.297918
343	32	5	10:45:00	12:22:00	97	19.7565	445398	600	15	7.95	8.79	0.194194
345	32	6	10:47:00	12:23:00	96	41.5181	492552	600	20	7.95	10.36	0.310808
347	32	7	10:48:00	12:25:00	97	9.29016	362144	600	4	7.95	8.16	0.103602
349	32	8	10:48:00	12:26:00	98	10.9482	363943	600	4	7.95	8.2	0.109234
351	32	9	10:49:00	12:27:00	98	30.5337	338357	600	24	7.95	9.65	0.263476
348	32	10	10:48:00	12:25:00	97	68.4093	1.3652e+06	600	21	7.95	8.07	-0.0146887
350	32	11	10:49:00	12:27:00	98	16.2332	563874	600	5	7.95	8.8	0.292925
352	32	12	10:49:00	12:28:00	99	36.3368	494479	600	15	7.95	9.63	0.240052
353	32	13	10:50:00	12:28:00	98	16.3368	291825	600	14	7.95	8.69	0.201336
354	32	14	10:51:00	12:29:00	98	13.7461	338089	600	4	7.95	8.31	0.135667
355	32	15	10:52:00	12:29:00	97	38.8756	210513	600	14	7.95	9.8	0.257973
375	32	16	12:48:00	14:24:00	96	10.3264	280713	600	4	8.09	8.67	0.316058
377	32	17	12:48:00	14:26:00	98	12.7617	380609	600	5	8.09	8.62	0.219807
379	32	18	12:49:00	14:27:00	98	46.3368	528685	600	15	8.09	10.53	0.287613
382	32	19	12:50:00	14:28:00	98	45.2487	387360	600	7	8.09	9.3	0.14904
376	32	20	12:48:00	14:25:00	97	45.3005	468698	600	15	8.09	10.13	0.243972
378	32	21	12:49:00	14:26:00	97	36.0259	805127	600	16	8.09	9.3	0.165173
380	32	22	12:49:00	14:27:00	98	16.1295	145090	600	13	8.09	8.44	0.0634405
381	32	23	12:50:00	14:28:00	98	41	341213	600	7	8.09	9.36	0.17334
383	32	24	12:51:00	14:29:00	98	11.1554	178939	600	12	8.09	8.61	0.190883
386	32	25	12:52:00	14:31:00	99	33.228	1.66337e+06	600	14	8.09	8.52	0.0421696
384	32	26	12:51:00	14:30:00	99	47.114	1.63142e+06	600	18	8.09	9.3	0.119761
385	32	27	12:52:00	14:31:00	99	5.92228	261787	600	5	8.09	8.13	-0.0283982
388	32	28	12:54:00	14:33:00	99	46.9067	430179	600	27	8.09	9.35	0.108436
389	32	29	12:54:00	14:33:00	99	38.9793	445328	600	12	8.09	10.15	0.288732
387	32	30	12:54:00	14:32:00	98	64.7306	1.28723e+06	600	21	8.09	9.32	0.0854846
273	36	1	06:39:00	08:14:00	95	68.5845	521575	600	45	7.96	10.97	0.201419
286	36	2	06:52:00	08:23:00	91	6.55556	194790	600	4	7.96	8	-0.0134103
247	36	3	06:39:00	08:15:00	96	62.6908	417816	600	26	7.96	8.63	0.0295132
275	36	4	06:41:00	08:15:00	94	24.913	496424	600	6	7.96	8.69	0.164769
276	36	5	06:42:00	08:17:00	95	20.8068	421658	600	5	7.96	8.22	0.0581289
277	36	6	06:42:00	08:18:00	96	28.7778	956187	600	20	7.96	9.38	0.240492
279	36	7	06:45:00	08:19:00	94	57.1353	369260	600	25	7.96	8.55	0.0261138
287	36	8	06:53:00	08:23:00	90	86.6039	1.07808e+06	600	34	7.96	8.37	-0.00494974
278	36	9	06:44:00	08:13:00	89	44.7681	422034	600	7	7.96	8.92	0.128894
280	36	10	06:45:00	08:18:00	93	11.8213	108298	600	15	7.96	8.2	0.0191017
281	36	11	06:46:00	08:19:00	93	34.7681	699794	600	13	7.96	9.59	0.263908
282	36	12	06:47:00	08:20:00	93	18.971	445887	600	5	7.96	8.28	0.0853594
284	36	13	06:50:00	08:21:00	91	13.2222	302107	600	14	7.96	8.35	0.097322
283	36	14	06:48:00	08:20:00	92	31.0966	777373	600	28	7.96	9.31	0.19201
285	36	15	06:50:00	08:22:00	92	15.1063	494389	600	4	7.96	8.64	0.268705
308	36	16	08:41:00	10:15:00	94	40.4203	658750	600	22	8.22	10.19	0.252091
311	36	17	08:44:00	10:17:00	93	15.6377	444562	600	5	8.22	8.49	0.0822043
307	36	18	08:41:00	10:14:00	93	13.3188	164311	600	12	8.22	8.81	0.200444
309	36	19	08:41:00	10:16:00	95	76.1691	476103	600	30	8.22	9.04	0.0305138
310	36	20	08:44:00	10:17:00	93	77.2319	241040	600	11	8.22	8.72	0.0284132
313	36	21	08:44:00	10:18:00	94	39.6473	505291	600	11	8.22	9.64	0.200158
312	36	22	08:44:00	10:18:00	94	35.9275	339868	600	26	8.22	8.89	0.0505924
315	36	23	08:46:00	10:19:00	93	13.0773	182808	600	11	8.22	8.43	0.027356
314	36	24	08:45:00	10:19:00	94	8.29469	337752	600	4	8.22	8.36	0.0648454
317	36	25	08:47:00	10:20:00	93	45.7343	1.5785e+06	600	19	8.22	9.27	0.10671
316	36	26	08:47:00	10:20:00	93	21.0966	703101	600	10	8.22	9.29	0.27987
319	36	27	08:48:00	10:21:00	93	25.3478	866962	600	15	8.22	8.56	0.0320699
318	36	28	08:47:00	10:21:00	94	12.7874	178600	600	14	8.22	8.52	0.050515
321	36	29	08:49:00	10:23:00	94	19.8889	447030	600	5	8.22	8.92	0.200796
320	36	30	08:48:00	10:22:00	94	48.1498	572389	600	15	8.22	10.28	0.239015
69	39	1	10:41:00	12:17:00	96	52.086	284204	600	25	8.36	11.25	0.290535
70	39	2	10:42:00	12:18:00	96	8.77389	529571	600	4	8.36	9.31	0.632511
71	39	3	10:43:00	12:19:00	96	24.3153	774495	600	12	8.36	10.73	0.554024
73	39	4	10:44:00	12:20:00	96	12.2134	198718	600	12	8.36	8.95	0.210323
74	39	5	10:45:00	12:21:00	96	40.8439	2.51189e+06	600	24	8.36	8.84	0.0193419
76	39	6	10:46:00	12:23:00	97	13.8376	440506	600	5	8.36	9.14	0.314622
78	39	7	10:46:00	12:24:00	98	22.0223	432799	600	15	8.36	10.31	0.470465
80	39	8	10:47:00	12:25:00	98	25.8439	707352	600	8	8.36	9.34	0.202661
81	39	9	10:48:00	12:26:00	98	20.1115	433133	600	20	8.36	9.09	0.12999
83	39	10	10:49:00	12:28:00	99	66.5446	1.54838e+06	600	29	8.36	8.23	-0.0480683
85	39	11	10:50:00	12:30:00	100	8.6465	553314	600	4	8.36	8.74	0.223258
87	39	12	10:52:00	12:32:00	100	11.6401	363645	600	14	8.36	9.05	0.246819
89	39	13	10:53:00	12:33:00	100	19.2834	574958	600	5	8.36	8.75	0.0986598
91	39	14	10:54:00	12:34:00	100	37.2134	3.06585e+06	600	17	8.36	8.31	-0.0460238
92	39	15	10:54:00	12:35:00	101	12.3726	352623	600	14	8.36	9.05	0.229907
104	39	16	12:47:00	14:15:00	88	37.914	490254	600	25	8.355	10.86	0.369107
107	39	17	12:49:00	14:22:00	93	12.7866	208219	600	15	8.355	9	0.211915
106	39	18	12:49:00	14:20:00	91	23.9331	587067	600	6	8.355	9.12	0.185627
108	39	19	12:50:00	14:23:00	93	19.1242	719541	600	5	8.355	8.98	0.185601
110	39	20	12:51:00	14:24:00	93	48.5828	2.28374e+06	600	24	8.355	9.17	0.0595193
112	39	21	12:52:00	14:26:00	94	49.6019	2.31021e+06	600	25	8.355	9.12	0.0495434
114	39	22	12:53:00	14:28:00	95	35.1752	209832	600	19	8.355	10.82	0.381076
115	39	23	12:54:00	14:30:00	96	31.8312	527384	600	15	8.355	10.61	0.390684
117	39	24	12:55:00	14:31:00	96	19.5064	312854	600	14	8.355	8.53	-0.00770048
118	39	25	12:56:00	14:32:00	96	29.1561	235021	600	15	8.355	9.28	0.148554
120	39	26	12:57:00	14:33:00	96	16.5446	761823	600	5	8.355	8.77	0.129165
122	39	27	12:58:00	14:35:00	97	13.9013	544085	600	5	8.355	8.5	0.0330015
124	39	28	12:59:00	14:37:00	98	17.5	587278	600	5	8.355	8.74	0.109213
125	39	29	13:00:00	14:37:00	97	21.0669	654368	600	9	8.355	9.15	0.193126
127	39	30	13:03:00	14:39:00	96	37.8822	509446	600	15	8.355	10.26	0.271978
290	41	1	06:53:00	08:25:00	92	16.5198	845762	600	12	8.365	9.62	0.419496
291	41	2	06:54:00	08:26:00	92	32.4325	620471	600	15	8.365	10.4	0.356928
292	41	3	06:54:00	08:27:00	93	16.004	399904	600	5	8.365	8.83	0.15779
293	41	4	06:56:00	08:28:00	92	35.9246	872303	600	12	8.365	11.46	0.520256
294	41	5	06:56:00	08:28:00	92	14.8532	471949	600	15	8.365	9.2	0.265644
295	41	6	06:58:00	08:30:00	92	47.9087	626998	600	8	8.365	10.23	0.235312
296	41	7	06:58:00	08:30:00	92	8.70238	485098	600	4	8.365	8.72	0.222478
297	41	8	07:00:00	08:31:00	91	52.1151	821546	600	25	8.365	11.75	0.366317
298	41	9	07:01:00	08:31:00	90	16.7579	152490	600	15	8.365	8.81	0.0894104
300	41	10	07:02:00	08:33:00	91	18.504	691604	600	5	8.365	9.45	0.358551
301	41	11	07:03:00	08:34:00	91	38.623	762514	600	20	8.365	10.22	0.258515
299	41	12	07:02:00	08:33:00	91	48.4643	1.67775e+06	600	32	8.365	10.67	0.236168
302	41	13	07:03:00	08:35:00	92	20.2103	658789	600	6	8.365	9.15	0.223788
303	41	14	07:05:00	08:36:00	91	58.8214	2.11104e+06	600	21	8.365	10.08	0.152692
304	41	15	07:05:00	08:36:00	91	39.0992	863944	600	25	8.365	11.06	0.376754
322	41	16	08:51:00	10:23:00	92	12.9087	1.02148e+06	600	5	8.725	9.24	0.221286
323	41	17	08:52:00	10:24:00	92	12.631	498446	600	15	8.725	9.51	0.282562
324	41	18	08:52:00	10:24:00	92	11.9563	707511	600	5	8.725	9.14	0.184821
325	41	19	08:52:00	10:25:00	93	50.369	520454	600	22	8.725	11.74	0.331045
326	41	20	08:53:00	10:26:00	93	55.8452	1.53191e+06	600	25	8.725	10.6	0.165588
327	41	21	08:53:00	10:27:00	94	32.5913	802619	600	15	8.725	10.74	0.342051
328	41	22	08:54:00	10:27:00	93	10.5675	463544	600	14	8.725	9.62	0.409372
330	41	23	08:55:00	10:29:00	94	49.377	1.22605e+06	600	25	8.725	9.64	0.0663588
329	41	24	08:54:00	10:28:00	94	32.3532	690342	600	11	8.725	11.09	0.42648
331	41	25	08:56:00	10:30:00	94	12.9087	711851	600	5	8.725	9.51	0.348972
332	41	26	08:56:00	10:30:00	94	19.2183	880096	600	5	8.725	9.58	0.257457
334	41	27	08:57:00	10:31:00	94	12.9881	607605	600	5	8.725	9.03	0.11291
335	41	28	08:57:00	10:32:00	95	37.5913	1.05607e+06	600	25	8.725	11.43	0.374457
333	41	29	08:56:00	10:31:00	95	16.0833	395868	600	15	8.725	9.71	0.291475
336	41	30	08:58:00	10:32:00	94	57.1548	1.31618e+06	600	25	8.725	11.22	0.226429
31	ctrl	1&21_1to15	06:58:00	08:21:00	83			600	0		8.09	#DIV/0!
33	ctrl	1&21_1to15	06:58:00	08:22:00	84			600	0		8.06	#DIV/0!
67	ctrl	1&21_16to30	08:48:00	10:26:00	98			600	0		8.35	#DIV/0!
68	ctrl	1&21_16to30	08:47:00	10:26:00	99			600	0		8.26	#DIV/0!
99	ctrl	39&7_1to15	10:55:00	12:43:00	108			600	0		8.36	#DIV/0!
101	ctrl	39&7_1to15	10:56:00	12:43:00	107			600	0		8.36	#DIV/0!
134	ctrl	39&7_16to30	13:04:00	14:45:00	101			600	0		8.34	#DIV/0!
136	ctrl	39&7_16to30	13:03:00	14:46:00	103			600	0		8.37	#DIV/0!
167	ctrl	5&17_1to15	06:57:00	08:32:00	95			600	0		8.44	#DIV/0!
169	ctrl	5&17_1to15	06:58:00	08:34:00	96			600	0		8.27	#DIV/0!
201	ctrl	5&17_16to30	08:53:00	10:38:00	105			600	0		8.18	#DIV/0!
202	ctrl	5&17_16to30	08:53:00	10:38:00	105			600	0		8.39	#DIV/0!
235	ctrl	12&14_1to15	11:07:00	13:06:00	119			600	0		8.41	#DIV/0!
237	ctrl	12&14_1to15	11:08:00	13:07:00	119			600	0		8.52	#DIV/0!
269	ctrl	12&14_16to30	13:48:00	15:21:00	93			600	0		8.61	#DIV/0!
271	ctrl	12&14_16to30	13:48:00	15:21:00	93			600	0		8.62	#DIV/0!
305	ctrl	36&41_1to15	07:06:00	08:37:00	91			600	0		8.25	#DIV/0!
306	ctrl	36&41_1to15	07:06:00	08:38:00	92			600	0		8.48	#DIV/0!
339	ctrl	36&41_16to30	08:58:00	10:34:00	96			600	0		8.71	#DIV/0!
340	ctrl	36&41_16to30	08:58:00	10:34:00	96			600	0		8.74	#DIV/0!
371	ctrl	22&32_1to15	11:03:00	12:43:00	100			600	0		8.8	#DIV/0!
372	ctrl	22&32_1to15	11:03:00	12:43:00	100			600	0		8.58	#DIV/0!
407	ctrl	22&32_16to30	13:07:00	14:45:00	98			600	0		8.58	#DIV/0!
408	ctrl	22&32_16to30	13:07:00	14:45:00	98			600	0		8.55	#DIV/0!
32	heat	1&21_1to15	06:58:00	08:21:00	83			600	0		8.04	#DIV/0!
34	heat	1&21_1to15	06:57:00	08:22:00	85			600	0		8.06	#DIV/0!
65	heat	1&21_16to30	08:48:00	10:26:00	98			600	0		8.39	#DIV/0!
66	heat	1&21_16to30	08:46:00	10:26:00	100			600	0		8.28	#DIV/0!
100	heat	39&7_1to15	10:58:00	12:43:00	105			600	0		8.49	#DIV/0!
102	heat	39&7_1to15	10:57:00	12:43:00	106			600	0		8.46	#DIV/0!
133	heat	39&7_16to30	13:00:00	14:45:00	105			600	0		8.21	#DIV/0!
135	heat	39&7_16to30	13:01:00	14:46:00	105			600	0		8.21	#DIV/0!
168	heat	5&17_1to15	06:55:00	08:33:00	98			600	0		8.13	#DIV/0!
170	heat	5&17_1to15	06:56:00	08:34:00	98			600	0		8.09	#DIV/0!
203	heat	5&17_16to30	08:55:00	10:39:00	104			600	0		8.44	#DIV/0!
204	heat	5&17_16to30	08:54:00	10:39:00	105			600	0		8.46	#DIV/0!
236	heat	12&14_1to15	11:08:00	13:06:00	118			600	0		8.3	#DIV/0!
238	heat	12&14_1to15	11:08:00	13:07:00	119			600	0		8.34	#DIV/0!
270	heat	12&14_16to30	13:46:00	15:21:00	95			600	0		8.48	#DIV/0!
272	heat	12&14_16to30	13:48:00	15:21:00	93			600	0		8.34	#DIV/0!
288	heat	36&41_1to15	06:50:00	08:24:00	94			600	0		7.93	#DIV/0!
289	heat	36&41_1to15	06:50:00	08:24:00	94			600	0		7.99	#DIV/0!
337	heat	36&41_16to30	08:50:00	10:34:00	104			600	0		8.1	#DIV/0!
338	heat	36&41_16to30	08:49:00	10:35:00	106			600	0		8.34	#DIV/0!
373	heat	22&32_1to15	10:51:00	12:44:00	113			600	0		7.85	#DIV/0!
374	heat	22&32_1to15	10:51:00	12:44:00	113			600	0		8.05	#DIV/0!
405	heat	22&32_16to30	12:55:00	14:46:00	111			600	0		8.08	#DIV/0!
406	heat	22&32_16to30	12:55:00	14:47:00	112			600	0		8.1	#DIV/0!
