# Supplementary material for: Exploring mechanisms that affect coral cooperation: symbiont transmission mode, cell density and community composition
Source: PeerJ. 2018 Dec 3;6:e6047. doi: 10.7717/peerj.6047 (PMC6282938; doi:10.7717/peerj.6047)
Supplement: Supplemental Information 2 — This file is for review only. [file peerj-06-6047-s002.zip › SupplementaryDataFiles/RsquaredGLMM.R]

###########################Code Sourced from 
#Johnson, Paul C.D. 2014. Extension of Nakagawa & Schielzeth’s R2GLMM to random slopes models. Methods in Ecology and Evolution. DOI: 10.1111/2041-210X.12225.
#Nakagawa, S., and H. Schielzeth. 2013. A general and simple method for obtaining R2 from generalized linear mixed-effects models. Methods in Ecology and Evolution 4(2): 133-142. DOI: 10.1111/j.2041-210x2012.00261.x

#' R-squared and pseudo-rsquared for a list of (generalized) linear (mixed) models


#'


#' This function calls the generic \code{\link{r.squared}} function for each of the


#' models in the list and rbinds the outputs into one data frame


#'


#' @param a single model or a list of fitted (generalized) linear (mixed) model objects


#' @return a dataframe with one row per model, and "Class",


#' "Family", "Marginal", "Conditional" and "AIC" columns


rsquared.glmm <- function(modlist) {


if( class(modlist) != "list" ) modlist = list(modlist) else modlist


# Iterate over each model in the list


do.call(rbind, lapply(modlist, r.squared))


}


#' R-squared and pseudo-rsquared for (generalized) linear (mixed) models


#'


#' This generic function calculates the r squared and pseudo r-squared for


#' a variety of(generalized) linear (mixed) model fits.


#' Currently implemented for \code{\link{lm}}, \code{\link{lmerTest::merMod}},


#' and \code{\link{nlme::lme}} objects.


#' Implementing methods usually call \code{\link{.rsquared.glmm}}


#'


#' @param mdl a fitted (generalized) linear (mixed) model object


#' @return Implementing methods usually return a dataframe with "Class",


#' "Family", "Marginal", "Conditional", and "AIC" columns


r.squared <- function(mdl){


UseMethod("r.squared")


}


#' Marginal r-squared for lm objects


#'


#' This method uses r.squared from \code{\link{summary}} as the marginal.


#' Contrary to other \code{\link{r.squared}} methods, 


#' this one doesn't call \code{\link{.rsquared.glmm}}


#'


#' @param mdl an lm object (usually fit using \code{\link{lm}},


#' @return a dataframe with with "Class" = "lm", "Family" = "gaussian",


#' "Marginal" = unadjusted r-squared, "Conditional" = NA, and "AIC" columns


r.squared.lm <- function(mdl){


data.frame(Class=class(mdl), Family="gaussian", Link="identity",


Marginal=summary(mdl)$r.squared,


Conditional=NA, AIC=AIC(mdl))


}


#' Marginal and conditional r-squared for merMod objects


#'


#' This method extracts the variance for fixed and random effects, residuals,


#' and the fixed effects for the null model (in the case of Poisson family),


#' and calls \code{\link{.rsquared.glmm}}


#'


#' @param mdl an merMod model (usually fit using \code{\link{lme4::lmer}},


#' \code{\link{lme4::glmer}}, \code{\link{lmerTest::lmer}},


#' \code{\link{blme::blmer}}, \code{\link{blme::bglmer}}, etc)


r.squared.merMod <- function(mdl){


# Get variance of fixed effects by multiplying coefficients by design matrix


VarF <- var(as.vector(lme4::fixef(mdl) %*% t(mdl@pp$X)))


# Get variance of random effects by extracting variance components


# Omit random effects at the observation level, variance is factored in later


VarRand <- sum(


sapply(


VarCorr(mdl)[!sapply(unique(unlist(strsplit(names(ranef(mdl)),":|/"))), function(l) length(unique(mdl@frame[,l])) == nrow(mdl@frame))],


function(Sigma) {


X <- model.matrix(mdl)


Z <- X[,rownames(Sigma)]


sum(diag(Z %*% Sigma %*% t(Z)))/nrow(X) } ) )


# Get the dispersion variance


VarDisp <- unlist(VarCorr(mdl)[sapply(unique(unlist(strsplit(names(ranef(mdl)),":|/"))), function(l) length(unique(mdl@frame[,l])) == nrow(mdl@frame))])


if(is.null(VarDisp)) VarDisp = 0 else VarDisp = VarDisp


if(inherits(mdl, "lmerMod")){


# Get residual variance


VarResid <- attr(lme4::VarCorr(mdl), "sc")^2


# Get ML model AIC


mdl.aic <- AIC(update(mdl, REML=F))


# Model family for lmer is gaussian


family <- "gaussian"


# Model link for lmer is identity


link <- "identity"


}


else if(inherits(mdl, "glmerMod")){


# Get the model summary


mdl.summ <- summary(mdl)


# Get the model's family, link and AIC


family <- mdl.summ$family


link <- mdl.summ$link


mdl.aic <- AIC(mdl)


# Pseudo-r-squared for poisson also requires the fixed effects of the null model


if(family=="poisson") {


# Get random effects names to generate null model


rand.formula <- reformulate(sapply(findbars(formula(mdl)),


function(x) paste0("(", deparse(x), ")")),


response=".")


# Generate null model (intercept and random effects only, no fixed effects)


null.mdl <- update(mdl, rand.formula)


# Get the fixed effects of the null model


null.fixef <- as.numeric(lme4::fixef(null.mdl))


}


}


# Call the internal function to do the pseudo r-squared calculations


.rsquared.glmm(VarF, VarRand, VarResid, VarDisp, family = family, link = link,


mdl.aic = mdl.aic,


mdl.class = class(mdl),


null.fixef = null.fixef)


}


#' Marginal and conditional r-squared for lme objects


#'


#' This method extracts the variance for fixed and random effects,


#' as well as residuals, and calls \code{\link{.rsquared.glmm}}


#'


#' @param mdl an lme model (usually fit using \code{\link{nlme::lme}})


r.squared.lme <- function(mdl){


# Get design matrix of fixed effects from model


Fmat <- model.matrix(eval(mdl$call$fixed)[-2], mdl$data)


# Get variance of fixed effects by multiplying coefficients by design matrix


VarF <- var(as.vector(nlme::fixef(mdl) %*% t(Fmat)))


# First, extract variance-covariance matrix of random effects


Sigma.list = VarCorr(mdl)[!grepl(" =",rownames(VarCorr(mdl))) & rownames(VarCorr(mdl)) != "Residual", colnames(VarCorr(mdl))=="Variance", drop=F]


corr.list = as.numeric(VarCorr(mdl)[!grepl(" =",rownames(VarCorr(mdl))) & rownames(VarCorr(mdl)) != "Residual" & rownames(VarCorr(mdl)) != "(Intercept)",colnames(VarCorr(mdl))=="Corr",drop=F])


Sigma.list2 = split(as.numeric(Sigma.list), cumsum(rownames(Sigma.list) == "(Intercept)"), drop=F)


Sigma.list2 = lapply(1:length(Sigma.list2), function(i) { 


mat = matrix(prod(Sigma.list2[[i]])*abs(corr.list[i]), ncol=length(Sigma.list2[[i]]), nrow=length(Sigma.list2[[i]]))


diag(mat) = Sigma.list2[[i]]


colnames(mat) = rownames(Sigma.list)[1:sum(cumsum(rownames(Sigma.list) == "(Intercept)") == 1)]


rownames(mat) = colnames(mat)


return(mat) } )


# Calculate variance of random effects


VarRand = sum(


sapply(


Sigma.list2,


function(Sigma) {


Z <- Fmat[,colnames(Sigma),drop=F]


sum(diag(Z %*% Sigma %*% t(Z)))/nrow(Fmat) } ) )


# Get residual variance


VarResid <- as.numeric(nlme::VarCorr(mdl)[rownames(nlme::VarCorr(mdl))=="Residual", 1])


# Call the internal function to do the pseudo r-squared calculations


.rsquared.glmm(VarF, VarRand, VarResid, VarDisp, family = "gaussian", link = "identity",


mdl.aic = AIC(update(mdl, method="ML")),


mdl.class = class(mdl))


}


#' Marginal and conditional r-squared for glmm given fixed and random variances


#'


#' This function is based on Nakagawa and Schielzeth (2013). It returns the marginal


#' and conditional r-squared, as well as the AIC for each glmm.


#' Users should call the higher-level generic "r.squared", or implement a method for the


#' corresponding class to get varF, varRand and the family from the specific object


#'


#' @param varF Variance of fixed effects


#' @param varRand Variance of random effects


#' @param varResid Residual variance. Only necessary for "gaussian" family


#' @param family family of the glmm (currently works with gaussian, binomial and poisson)


#' @param link model link function. Working links are: gaussian: "identity" (default);


#' binomial: "logit" (default), "probit"; poisson: "log" (default), "sqrt"


#' @param mdl.aic The model's AIC


#' @param mdl.class The name of the model's class


#' @param null.fixef Numeric vector containing the fixed effects of the null model.


#' Only necessary for "poisson" family


#' @return A data frame with "Class", "Family", "Marginal", "Conditional", and "AIC" columns


.rsquared.glmm <- function(varF, varRand, varResid = NULL, varDisp = NULL, family, link,


mdl.aic, mdl.class, null.fixef = NULL){


if(family == "gaussian"){


# Only works with identity link


if(link != "identity")


family_link.stop(family, link)


# Calculate marginal R-squared (fixed effects/total variance)


Rm <- varF/(varF+varRand+varResid)


# Calculate conditional R-squared (fixed effects+random effects/total variance)


Rc <- (varF+varRand)/(varF+varRand+varResid)


}


else if(family == "binomial"){


# Get the distribution-specific variance


if(link == "logit")


varDist <- (pi^2)/3


else if(link == "probit")


varDist <- 1


else


family_link.stop(family, link)


# Calculate marginal R-squared


Rm <- varF/(varF+varRand+varDist+varDisp)


# Calculate conditional R-squared (fixed effects+random effects/total variance)


Rc <- (varF+varRand)/(varF+varRand+varDist+varDisp)


}


else if(family == "poisson"){


# Get the distribution-specific variance


if(link == "log")


varDist <- log(1+1/exp(null.fixef))


else if(link == "sqrt")


varDist <- 0.25


else


family_link.stop(family, link)


# Calculate marginal R-squared


Rm <- varF/(varF+varRand+varDist+varDisp)


# Calculate conditional R-squared (fixed effects+random effects/total variance)


Rc <- (varF+varRand)/(varF+varRand+varDist+varDisp)


}


else


family_link.stop(family, link)


# Bind R^2s into a matrix and return with AIC values


data.frame(Class=mdl.class, Family = family, Link = link,


Marginal=Rm, Conditional=Rc, AIC=mdl.aic)


}


#' stop execution if unable to calculate variance for a given family and link


family_link.stop <- function(family, link){


stop(paste("Don't know how to calculate variance for",


family, "family and", link, "link."))


}
