# Supplementary material for: Exploring mechanisms that affect coral cooperation: symbiont transmission mode, cell density and community composition
Source: PeerJ. 2018 Dec 3;6:e6047. doi: 10.7717/peerj.6047 (PMC6282938; doi:10.7717/peerj.6047)
Supplement: Supplemental Information 2 — This file is for review only. [file peerj-06-6047-s002.zip › SupplementaryDataFiles/TraitData.csv]

Tank	Treatment	Position	Species	Genotype	Temp	Treat	Reef	Transmission	Day	TotalSlurry_mls	SymPelletSlurry_mls	Zoox1	Zoox2	Zoox3	Zoox4	AvgZoox	PreWax	PostWax	Difference	SurfArea	PreVolume	PostVolume	Volume	ZooxPerml	TotalZoox	ZooxDensity	C14_DPMa	C14_DPMb	C14_DPMc	C14_DPMd	C14_DPMe	meanC14_DPM	TotalDPM	DPM_slurryA	DPM_slurryB	DPM_slurryC	meanDPM_slurry	totalDPM_slurry	FractionDPMshared	C14_DPM/Zoox/cm2	OxygenProd_ugO2/cm2/min	Calcification_umol CaCO3/cm2/min	PercChng_C14Share	PercChng_O2	PercChng_Calc	PercChng_ZooxDens	HostProtein_ug/ml	HostProtein_mgTotal	HostProtein_mg/cm2
1	ctrl1-5	1	Gast	2	ctrl	bicarb	Davies	horizontal	d1	37	34.7	45	55	62	68	57.5	47.626	48.93	1.304	63.17307692	455	495	40	1150000	42550000	673546.4231	66516	53162	53861	NA	NA	57846.33333	7134381.111	176338	175766	NA	176052	21713080	0.328575269	10.59226338	0.135810156	0.441735834	-3.241275983	65.64250487	65.22989354	137.4201069	387.5	14.3375	0.22695586
1	ctrl1-5	2	Gast	1	ctrl	bicarb	Davies	horizontal	d1	30	27.7	84	98	92	87	90.25	34.837	35.696	0.859	41.77884615	39	44	5	1805000	54150000	1296110.472	63677	49189	51055	NA	NA	54640.33333	5464033.333	167216	165906	NA	166561	16656100	0.328049984	4.215715752	0.206117795	0.808661033	209.943143	-24.46545772	40.15045023	-38.04769714	352.5	10.575	0.253118527
1	ctrl1-5	3	Plob	2	ctrl	bicarb	Pandora	vertical	d1	13.5	11.2	19	20	13	14	16.5	20.222	20.45	0.228	11.44230769	100	112	12	330000	4455000	389344.5378	32471	32353	32538	NA	NA	32454	1460430	72025	68622	NA	70323.5	3164557.5	0.461495802	3.750996504	0.323459541	2.359601106	-70.64719455	0.401841047	0.879971528	139.2295	215	2.9025	0.253663866
1	ctrl1-5	4	Gach	1	ctrl	bicarb	Davies	vertical	d1	12.75	10.45	59	60	62	84	66.25	8.803	9.109	0.306	15.19230769	125	145	20	1325000	16893750	1111993.671	80879	81100	75886	NA	NA	79288.33333	3369754.167	150022	149059	NA	149540.5	6355471.25	0.530213108	3.030371714	0.054902186	-2.904239022	-30.70202683	-40.7507163	-135.987975	25.03282881	555	7.07625	0.465778481
1	ctrl1-5	5	Gast	4	ctrl	bicarb	Davies	horizontal	d1	34	31.7	26	36	21	22	26.25	12.38	12.853	0.473	23.22115385	100	115	15	525000	17850000	768695.6522	45457	46106	46189	NA	NA	45917.33333	5203964.444	107108	102083	NA	104595.5	11854156.67	0.438999128	6.769863247	0.394477696	4.093022022	-22.90667225	-44.28638139	-37.08761799	-19.69827586	410	13.94	0.6003147
1	ctrl1-5	6	Gach	3	ctrl	bicarb	Davies	vertical	d1	15	12.7	40	40	22	33	33.75	8.113	8.344	0.231	11.58653846	41	45	4	675000	10125000	873858.9212	33379	31415	40664	NA	NA	35152.66667	1757633.334	75163	74803	NA	74983	3749150	0.468808485	2.011346787	0.248802404	0.40616622	-58.62294217	-68.00756319	-80.27592706	-2.138217928	352.5	5.2875	0.456348548
1	ctrl1-5	7	Gast	5	ctrl	bicarb	Davies	horizontal	d1	26	23.7	94	84	69	70	79.25	26.529	27.515	0.986	47.88461538	135	154	19	1585000	41210000	860610.4418	74693	79593	68639	NA	NA	74308.33333	6440055.555	182960	181032	NA	181996	15772986.67	0.408296519	7.48312505	0.208937331	2.976494169	189.4261298	-36.1084431	-61.09658784	-21.30135074	647.5	16.835	0.351574297
1	ctrl1-5	8	Amil	2	ctrl	bicarb	Pelorus	horizontal	d1	8.5	6.2	35	50	37	52	43.5	7.537	7.768	0.231	11.58653846	34	39	5	870000	7395000	638240.6639	59809	58443	59878	NA	NA	59376.66667	1682338.889	119926	121205	NA	120565.5	3416022.5	0.492484721	2.635900506	0.181294415	-1.441696868	-97.02696348	-110.119846	-89.38984714	431.6833519	470	3.995	0.34479668
1	ctrl1-5	9	Gach	5	ctrl	bicarb	Davies	vertical	d1	12	9.7	93	137	95	114	109.75	9.091	9.509	0.418	20.57692308	130	137	7	2195000	26340000	1280074.766	98080	107722	109713	NA	NA	105171.6667	4206866.668	207330	208049	NA	207689.5	8307580	0.506388944	3.286422621	0.099268665	-0.492768986	-32.99406205	78.32919437	-299.3178151	-27.5995973	812.5	9.75	0.473831776
1	ctrl1-5	10	Gcol	1	ctrl	bicarb	Pandora	horizontal	d1	27	24.7	228	238	232	239	234.25	36.264	37.571	1.307	63.31730769	145	170	25	4685000	126495000	1997794.989	115153	138334	134092	NA	NA	129193	11627370	497023	489557	NA	493290	44396100	0.261900707	5.820101694	-0.001698716	2.146596137	-29.62897188	163.1053412	-53.84105581	39.03452073	2350	63.45	1.002095672
1	ctrl1-5	11	Gcol	2	ctrl	bicarb	Pandora	horizontal	d1	27	24.7	290	294	333	274	297.75	34.369	35.828	1.459	70.625	120	145	25	5955000	160785000	2276601.77	120255	125934	108959	NA	NA	118382.6667	10654440	349507	341143	NA	345325	31079250	0.342815222	4.679975279	0.011730809	0.949524729	3174.866785	793.4625957	497.4312536	-86.46371382	2747.5	74.1825	1.050371681
1	ctrl1-5	12	Gast	3	ctrl	bicarb	Davies	horizontal	d1	32.5	30.2	69	66	68	49	63	42.124	43.296	1.172	56.82692308	155	183	28	1260000	40950000	720609.1371	60547	62556	48260	NA	NA	57121	6188108.333	147255	143979	NA	145617	15775175	0.39226876	8.587329822	0.136906937	1.515971845	-45.63099056	-107.0282281	-141.1172117	17.45382277	585	19.0125	0.334568528
1	ctrl1-5	13	Amil	4	ctrl	bicarb	Pelorus	horizontal	d1	7.5	5.2	35	31	22	28	29	6.88	7.003	0.123	6.394230769	32	36	4	580000	4350000	680300.7519	42886	43138	43004	NA	NA	43009.33333	1075233.333	88967	92862	NA	90914.5	2272862.5	0.473074519	1.580526451	0.134049409	-2.454454327	-45.08686851	-18.42889757	-255.8804043	-30.50204918	255	1.9125	0.299097744
1	ctrl1-5	14	Plob	3	ctrl	bicarb	Pandora	vertical	d1	15	12.7	23	21	29	22	23.75	22.469	22.811	0.342	16.92307692	100	114	14	475000	7125000	421022.7273	27804	27883	27692	NA	NA	27793	1389650	71778	69065	NA	70421.5	3521075	0.394666402	3.300653171	0.017143316	-1.611265866	65.0967661	5.042142344	2.537208591	57.61632342	260	3.9	0.230454545
1	ctrl1-5	15	Gcol	5	ctrl	bicarb	Pandora	horizontal	d1	22.5	20.2	338	313	383	297	332.75	9.93	10.58	0.65	31.73076923	130	154	24	6655000	149737500	4719000	101774	103750	102034	NA	NA	102519.3333	7688949.998	325069	325944	NA	325506.5	24412987.5	0.31495326	1.629360033	0.055214545	0.835072118	1045.414901	174.9863087	538.8150165	-93.91184573	3017.5	67.89375	2.139681818
1	ctrl1-5	16	Gach	2	ctrl	bicarb	Davies	vertical	d1	14.25	11.95	70	84	84	69	76.75	34.969	36.145	1.176	57.01923077	125	130	5	1535000	21873750	383620.5734	80347	80862	80653	NA	NA	80620.66667	3829481.667	153827	149661	NA	151744	7207840	0.531293934	9.982472089	0.131285347	0.09662515	-41.96451658	-26.63787867	745.3631199	515.9135801	635	9.04875	0.158696459
1	ctrl1-5	17	Plob	5	ctrl	bicarb	Pandora	vertical	d1	11.5	9.2	12	23	20	13	17	25.009	25.351	0.342	16.92307692	100	114	14	340000	3910000	231045.4545	38699	43284	42843	NA	NA	41608.66667	1594998.889	67914	70789	NA	69351.5	2658474.167	0.599967797	6.903398695	0.311861702	0.550604856	-25.73152002	0.88136165	1.451180638	484.6863678	407.5	4.68625	0.276914773
1	ctrl1-5	18	Gach	4	ctrl	bicarb	Davies	vertical	d1	14	11.7	80	66	68	79	73.25	9.254	9.751	0.497	24.375	125	131	6	1465000	20510000	841435.8974	88600	87728	78676	NA	NA	85001.33333	3966728.889	162578	167266	NA	164922	7696360	0.515403241	4.71423777	0.282455061	0.152917115	16.0644526	4.171414925	1779.580975	34.33637137	705	9.87	0.404923077
1	ctrl1-5	19	Maqe	5	ctrl	bicarb	Pelorus	vertical	d1	22.5	20.2	60	57	60	59	59	26.936	27.739	0.803	39.08653846	255	270	15	1180000	26550000	679261.9926	91717	91836	87375	NA	NA	90309.33333	6773200	206764	209153	NA	207958.5	15596887.5	0.434266132	9.971410256	0.237566146	1.172968124	151.5974996	0.803360081	0.157416998	57.95368599	582.5	13.10625	0.335313653
1	ctrl1-5	20	Maqe	3	ctrl	bicarb	Pelorus	vertical	d1	30	27.7	21	26	27	28	25.5	20.445	21	0.555	27.16346154	130	141	11	510000	15300000	563256.6372	41287	42346	41817	NA	NA	41816.66667	4181666.667	106398	106830	NA	106614	10661400	0.392224911	7.424087691	0.349195864	0.420256617	-68.18475179	0.862817617	8.836797012	237.0862202	322.5	9.675	0.356176991
1	ctrl1-5	21	Plob	11	ctrl	bicarb	Pandora	vertical	d1	11	8.7	33	33	30	35	32.75	21.68	21.98	0.3	14.90384615	100	115	15	655000	7205000	483432.2581	69393	70301	69769	NA	NA	69821	2560103.333	119047	125510	NA	122278.5	4483545	0.570999808	5.29568164	0.335519185	0.295897148	-98.03854465	0.117436878	2.041053091	168.2875202	275	3.025	0.202967742
1	ctrl1-5	22	Amil	3	ctrl	bicarb	Pelorus	horizontal	d1	9	6.7	52	67	54	41	53.5	7.955	8.159	0.204	10.28846154	39	44	5	1070000	9630000	936000	52911	52480	52611	NA	NA	52667.33333	1580020	110992	111639	NA	111315.5	3339465	0.473135667	1.688055555	0.210148549	-1.011008863	-62.54551854	-9.407120896	-407.4394536	-25.56662088	360	3.24	0.314915888
1	ctrl1-5	23	Maqe	2	ctrl	bicarb	Pelorus	vertical	d1	26	23.7	34	53	51	58	49	27.652	28.494	0.842	40.96153846	150	163	13	980000	25480000	622046.9484	67692	69095	69654	NA	NA	68813.66667	5963851.111	155408	157300	NA	156354	13550680	0.440114526	9.587461407	0.29884003	2.165048728	4.885079708	0.265291344	0.572410762	66.51011424	547.5	14.235	0.347521127
1	ctrl1-5	24	Amil	5	ctrl	bicarb	Pelorus	horizontal	d1	8.5	6.2	64	44	65	41	53.5	7.733	7.939	0.206	10.38461538	30	35	5	1070000	9095000	875814.8148	54300	55070	54975	NA	NA	54781.66667	1552147.222	127863	127388	NA	127625.5	3616055.833	0.429237626	1.772232207	0.098603395	-0.289629048	100.6609314	244.2751973	-2680.736606	-60.49447425	322.5	2.74125	0.263972222
1	ctrl1-5	25	Maqe	1	ctrl	bicarb	Pelorus	vertical	d1	29	26.7	96	73	70	63	75.5	21.128	22.164	1.036	50.28846154	130	142	12	1510000	43790000	870776.2906	94163	94089	64760	NA	NA	84337.33333	8152608.889	258186	250208	NA	254197	24572376.67	0.33177942	9.362460803	0.126122371	2.518208588	294.5467477	2.750612086	0.258096055	10.28280824	727.5	21.0975	0.419529637
1	ctrl1-5	26	Amil	1	ctrl	bicarb	Pelorus	horizontal	d1	12	9.7	48	45	51	34	44.5	8.552	8.857	0.305	15.14423077	35	40	5	890000	10680000	705219.0476	56081	56843	52662	NA	NA	55195.33333	2207813.333	116374	115091	NA	115732.5	4629300	0.476921637	3.130677398	0.092169312	-0.258404762	-61.36547419	162.6080941	-89.65340203	29.17006464	425	5.1	0.336761905
1	ctrl1-5	27	Gcol	4	ctrl	bicarb	Pandora	horizontal	d1	22.5	20.2	229	305	294	321	287.25	20.284	20.966	0.682	33.26923077	100	113	13	5745000	129262500	3885346.821	102192	104545	104472	NA	NA	103736.3333	7780224.998	361419	354669	NA	358044	26853300	0.289730685	2.002453154	0.154806984	1.393994528	2415.046231	198.9367357	24.70132257	-92.41418736	1965	44.2125	1.328930636
1	ctrl1-5	28	Maqe	4	ctrl	bicarb	Pelorus	vertical	d1	22.5	20.2	74	57	61	55	61.75	21.353	22.018	0.665	32.45192308	110	121	11	1235000	27787500	856266.6667	91412	73041	87788	NA	NA	84080.33333	6306025	221900	224631	NA	223265.5	16744912.5	0.376593488	7.36455738	0.17962836	2.490582794	14.88087562	1.370400266	1.121528099	-20.56181897	407.5	9.16875	0.282533333
1	ctrl1-5	29	Plob	1	ctrl	bicarb	Pandora	vertical	d1	15	12.7	14	22	21	20	19.25	19.194	19.477	0.283	14.08653846	100	113	13	385000	5775000	409965.8703	51240	50098	41728	NA	NA	47688.66667	2384433.334	116667	108616	NA	112641.5	5632075	0.423366758	5.816175214	0.147773434	2.272035057	-37.08739203	2.17103587	0.25789018	156.673021	277.5	4.1625	0.295494881
1	ctrl1-5	30	Gcol	3	ctrl	bicarb	Pandora	horizontal	d1	36	33.7	188	162	197	203	187.5	54.406	56.22	1.814	87.69230769	140	180	40	3750000	135000000	1539473.684	91704	90153	74604	NA	NA	85487	10258440	264386	258192	NA	261289	31354680	0.327174125	6.663602052	0.041593417	0.934925721	586.5097842	471.3545452	323.4415885	-14.1461907	3310	119.16	1.358842105
5	heat1-5	1	Gast	1	heat	bicarb	Davies	horizontal	d3	40	37.7	88	89	85	82	86	43.1	44.136	1.036	45.45021645	135	164	29	1720000	68800000	1513744.166	59067	58601	57866	NA	NA	58511.33333	7801511.111	138251	135580	137894	137241.6667	18298888.89	0.426337968	5.153784428	0.321103213	0.949144437	NA	NA	NA	NA	292.5	11.7	0.257424517
5	heat1-5	2	Gast	2	heat	bicarb	Davies	horizontal	d3	37.5	35.2	66	75	90	80	77.75	35.954	37.399	1.445	63.15584416	135	160	25	1555000	58312500	923311.2276	81921	86124	85639	NA	NA	84561.33333	10570166.67	164765	167730	168051	166848.6667	20856083.34	0.506814559	11.44810802	0.287409597	2.750950297	NA	NA	NA	NA	355	13.3125	0.210788094
5	heat1-5	3	Amil	1	heat	bicarb	Pelorus	horizontal	d3	10	7.7	36	30	36	49	37.75	8.293	8.558	0.265	12.07359307	32	36	4	755000	7550000	625331.6601	68040	68554	68366	NA	NA	68320	2277333.333	108189	108208	110755	109050.6667	3635022.223	0.626497775	3.641800789	0.181475706	0.168653573	NA	NA	NA	NA	352.5	3.525	0.291959484
5	heat1-5	4	Plob	11	heat	bicarb	Pandora	vertical	d3	12.5	10.2	38	32	48	46	41	23.297	23.836	0.539	23.93506494	125	140	15	820000	10250000	428241.9967	47776	47819	48317	NA	NA	47970.66667	1998777.778	89425	99340	92243	93669.33333	3902888.889	0.512127769	4.667402528	0.208920524	-0.874099338	NA	NA	NA	NA	255	3.1875	0.133172816
5	heat1-5	5	Gach	1	heat	bicarb	Davies	vertical	d3	14	11.7	74	72	68	71	71.25	9.621	10.188	0.567	25.14718615	130	136	6	1425000	19950000	793329.3166	97437	99083	98099	NA	NA	98206.33333	4582962.222	167587	168963	181571	172707	8059660	0.568629722	5.776872386	0.245677796	1.990105815	NA	NA	NA	NA	460	6.44	0.256092271
5	heat1-5	6	Gast	4	heat	bicarb	Davies	horizontal	d3	32	29.7	79	83	82	90	83.5	32.056	32.813	0.757	33.37229437	140	163	23	1670000	53440000	1601328.318	81434	84545	82146	NA	NA	82708.33333	8822222.222	223145	213724	219333	218734	23331626.67	0.378122895	5.509315062	0.358068712	7.202787618	NA	NA	NA	NA	382.5	12.24	0.366771306
5	heat1-5	7	Plob	5	heat	bicarb	Pandora	vertical	d3	13	10.7	9	13	19	13	13.5	20.277	20.621	0.344	15.49350649	135	145	10	270000	3510000	226546.5214	25459	25404	24617	NA	NA	25160	1090266.667	42395	40196	44748	42446.33333	1839341.111	0.59274849	4.812550905	0.108109807	0.045365838	NA	NA	NA	NA	247.5	3.2175	0.207667645
5	heat1-5	8	Gast	5	heat	bicarb	Davies	horizontal	d3	30	27.7	70	85	98	95	87	28.377	29.169	0.792	34.88744589	130	147	17	1740000	52200000	1496240.228	66576	69660	68933	NA	NA	68389.66667	6838966.667	184333	177357	183970	181886.6667	18188666.67	0.376001539	4.570767808	0.253016038	2.440917184	NA	NA	NA	NA	260	7.8	0.223576126
5	heat1-5	9	Gach	4	heat	bicarb	Davies	vertical	d3	12.5	10.2	65	71	67	79	70.5	1.45	1.74	0.29	13.15584416	42	47	5	1410000	17625000	1339708.786	88572	88371	89939	NA	NA	88960.66667	3706694.445	156076	142459	148884	149139.6667	6214152.779	0.596492326	2.766791174	0.495541811	-0.584308378	NA	NA	NA	NA	592.5	7.40625	0.562962734
5	heat1-5	10	Gcol	1	heat	bicarb	Pandora	horizontal	d3	22.5	20.2	177	155	171	163	166.5	21.989	22.75	0.761	33.54545455	125	140	15	3330000	74925000	2233536.585	114462	118571	116776	NA	NA	116603	8745225	424911	395940	415636	412162.3333	30912175	0.282905522	3.915416053	0.214727304	2.716896592	NA	NA	NA	NA	1777.5	39.99375	1.19222561
5	heat1-5	11	Gcol	4	heat	bicarb	Pandora	horizontal	d3	25	22.7	386	366	385	429	391.5	29.822	31.046	1.224	53.58874459	126	145	19	7830000	195750000	3652819.291	222375	230405	231284	NA	NA	228021.3333	19001777.78	379521	359632	367759	368970.6667	30747555.56	0.61799312	5.201948485	0.326942181	0.465252066	NA	NA	NA	NA	3262.5	81.5625	1.522008038
5	heat1-5	12	Gast	3	heat	bicarb	Davies	horizontal	d3	40	37.7	63	54	60	56	58.25	36.559	37.751	1.192	52.2034632	200	223	23	1165000	46600000	892661.083	60908	63471	63201	NA	NA	62526.66667	8336888.889	118054	115741	116937	116910.6667	15588088.89	0.53482431	9.33936636	0.259826711	2.498415546	NA	NA	NA	NA	235	9.4	0.180064682
5	heat1-5	13	Amil	3	heat	bicarb	Pelorus	horizontal	d3	10.25	7.95	73	76	85	74	77	8.639	9.018	0.379	17.00865801	130	135	5	1540000	15785000	928056.7574	105141	109538	108722	NA	NA	107800.3333	3683178.054	173890	176015	174578	174827.6667	5973278.612	0.616609118	3.968699139	0.310411762	1.52599036	NA	NA	NA	NA	500	5.125	0.301317129
5	heat1-5	14	Gcol	2	heat	bicarb	Pandora	horizontal	d3	20	17.7	271	270	266	319	281.5	19.623	20.462	0.839	36.92207792	125	140	15	5630000	112600000	3049665.846	144970	150076	148387	NA	NA	147811	9854066.667	379100	372503	376466	376023	25068200	0.393090316	3.231195536	0.210485958	2.428883864	NA	NA	NA	NA	1977.5	39.55	1.071174815
5	heat1-5	15	Plob	3	heat	bicarb	Pandora	vertical	d3	11	8.7	29	30	24	43	31.5	21.454	21.898	0.444	19.82251082	125	139	14	630000	6930000	349602.5333	41191	39297	39052	NA	NA	39846.66667	1461044.445	79300	71270	82787	77785.66667	2852141.111	0.512262328	4.179158631	0.169982184	2.076363843	NA	NA	NA	NA	257.5	2.8325	0.142893099
5	heat1-5	16	Gach	2	heat	bicarb	Davies	vertical	d3	13.25	10.95	115	122	131	142	127.5	10.915	11.687	0.772	34.02164502	125	135	10	2550000	33787500	993117.7631	99592	100671	100961	NA	NA	100408	4434686.667	193321	196727	189799	193282.3333	8536636.387	0.519488762	4.465418736	0.260467666	1.419136688	NA	NA	NA	NA	780	10.335	0.303777198
5	heat1-5	17	Maqe	2	heat	bicarb	Pelorus	vertical	d3	23	20.7	57	58	52	53	55	21.197	22.102	0.905	39.77922078	125	136	11	1100000	25300000	636010.4473	66645	69210	68805	NA	NA	68220	5230200	162957	152484	156687	157376	12065493.33	0.43348414	8.223449823	0.327066105	4.778412228	NA	NA	NA	NA	327.5	7.5325	0.189357656
5	heat1-5	18	Gach	5	heat	bicarb	Davies	vertical	d3	14.25	11.95	69	51	58	58	59	1.712	2.052	0.34	15.32034632	125	130	5	1180000	16815000	1097560.045	56165	57302	57666	NA	NA	57044.33333	2709605.833	98288	101383	105632	101767.6667	4833964.168	0.560534944	2.468754075	0.161747125	2.758898563	NA	NA	NA	NA	545	7.76625	0.506923919
5	heat1-5	19	Gcol	5	heat	bicarb	Pandora	horizontal	d3	28	25.7	243	222	216	235	229	33.77	34.969	1.199	52.50649351	160	183	23	4580000	128240000	2442364.581	67270	68512	69146	NA	NA	68309.33333	6375537.777	218817	221495	218540	219617.3333	20497617.77	0.311037987	2.610395609	0.061819287	0.836603279	NA	NA	NA	NA	2517.5	70.49	1.342500618
5	heat1-5	20	Gcol	3	heat	bicarb	Pandora	horizontal	d3	32	29.7	144	177	191	146	164.5	27.336	28.534	1.198	52.46320346	150	168	18	3290000	105280000	2006739.83	83633	87348	84973	NA	NA	85318	9100586.667	177432	186188	182848	182156	19429973.33	0.468378752	4.535010733	0.132965374	2.03831856	NA	NA	NA	NA	2352.5	75.28	1.434910471
5	heat1-5	21	Maqe	4	heat	bicarb	Pelorus	vertical	d3	19	16.7	89	80	77	68	78.5	18.359	18.928	0.569	25.23376623	125	135	10	1570000	29830000	1182146.166	122188	125388	123581	NA	NA	123719	7835536.667	240386	249273	242805	244154.6667	15463128.89	0.50672388	6.628229987	0.457100811	5.010989609	NA	NA	NA	NA	517.5	9.8325	0.389656459
5	heat1-5	22	Amil	2	heat	bicarb	Pelorus	horizontal	d3	13	10.7	105	121	117	103	111.5	10.428	11.266	0.838	36.87878788	130	137	7	2230000	28990000	786088.7428	109623	113505	111817	NA	NA	111648.3333	4838094.443	220208	219112	220673	219997.6667	9533232.224	0.507497807	6.154641556	0.165917658	1.118401186	NA	NA	NA	NA	860	11.18	0.3031553
5	heat1-5	23	Plob	2	heat	bicarb	Pandora	vertical	d3	14.5	12.2	21	15	15	21	18	18.562	18.902	0.34	15.32034632	125	137	12	360000	5220000	340723.3682	35818	35394	35939	NA	NA	35717	1726321.667	67775	72505	70597	70292.33333	3397462.778	0.508120848	5.066637125	0.300600654	5.489310081	NA	NA	NA	NA	162.5	2.35625	0.153798743
5	heat1-5	24	Amil	5	heat	bicarb	Pelorus	horizontal	d3	13.25	10.95	97	94	122	121	108.5	10.062	10.901	0.839	36.92207792	135	142	7	2170000	28752500	778734.6113	77395	80300	80004	NA	NA	79233	3499457.5	178345	180206	174672	177741	7850227.5	0.445777845	4.493774194	0.180316316	1.683239525	NA	NA	NA	NA	615	8.14875	0.220701284
5	heat1-5	25	Plob	1	heat	bicarb	Pandora	vertical	d3	14	11.7	11	17	14	11	13.25	17.851	18.109	0.258	11.77056277	125	136	11	265000	3710000	315193.0857	38464	39490	39438	NA	NA	39130.66667	1826097.778	73790	68368	77105	73087.66667	3410757.778	0.535393568	5.793584507	0.338122997	9.438342013	NA	NA	NA	NA	190	2.66	0.225987495
5	heat1-5	26	Maqe	5	heat	bicarb	Pelorus	vertical	d3	17.5	15.2	83	73	69	87	78	20.41	20.992	0.582	25.7965368	155	167	12	1560000	27300000	1058281.591	117169	122485	114977	NA	NA	118210.3333	6895602.776	287194	278094	281637	282308.3333	16467986.11	0.41872775	6.515848744	0.482669441	5.441371967	NA	NA	NA	NA	385	6.7375	0.26117847
5	heat1-5	27	Gach	3	heat	bicarb	Davies	vertical	d3	10.75	8.45	115	129	134	157	133.75	2.871	3.333	0.462	20.6017316	145	150	5	2675000	28756250	1395817.136	133867	138089	135455	NA	NA	135803.6667	4866298.057	281499	278887	280090	280158.6667	10039018.89	0.48473841	3.486343541	0.268505739	2.593144904	NA	NA	NA	NA	735	7.90125	0.383523587
5	heat1-5	28	Maqe	3	heat	bicarb	Pelorus	vertical	d3	25	22.7	71	70	61	57	64.75	37.114	37.842	0.728	32.11688312	150	170	20	1295000	32375000	1008036.797	98531	101133	100808	NA	NA	100157.3333	8346444.442	212280	204107	210992	209126.3333	17427194.44	0.478932193	8.279900562	0.265329876	3.514507418	NA	NA	NA	NA	612.5	15.3125	0.476774161
5	heat1-5	29	Amil	4	heat	bicarb	Pelorus	horizontal	d3	12.75	10.45	100	97	92	77	91.5	9.706	10.351	0.645	28.52380952	150	156	6	1830000	23332500	818000.8347	91588	93536	94087	NA	NA	93070.33333	3955489.167	190986	190479	189071	190178.6667	8082593.335	0.489383667	4.835556394	0.158154768	1.651842623	NA	NA	NA	NA	655	8.35125	0.29278172
5	heat1-5	30	Maqe	1	heat	bicarb	Pelorus	vertical	d3	32.5	30.2	49	71	68	53	60.25	27.559	28.695	1.136	49.77922078	150	169	19	1205000	39162500	786723.8456	77350	80554	77606	NA	NA	78503.33333	8504527.777	181539	175703	178693	178645	19353208.33	0.439437618	10.81005467	0.247581452	1.938345844	NA	NA	NA	NA	400	13	0.261153144
7	heat6-10	1	Gast	6	heat	artemia	Davies	horizontal	d1	27	24.7	33	29	27	32	30.25	36.354	37.417	1.063	44.86885246	150	173	23	605000	14943500	364061.0157	30	31	39	24	46	24	96	17	19	NA	18	1620	0.215924426	0.000263692	0.239401413	3.842388931	NA	NA	NA	NA	320	8.64	0.192561198
7	heat6-10	2	Maqe	7	heat	artemia	Pelorus	vertical	d1	24	21.7	30	38	39	44	37.75	18.667	19.282	0.615	26.50819672	130	141	11	755000	16383500	683562.1521	10	16	0	14	8	14	56	11	16	NA	13.5	1080	0.191158901	8.19E-05	0.468837672	5.912685965	NA	NA	NA	NA	257.5	6.18	0.233135436
7	heat6-10	3	Plob	10	heat	artemia	Pandora	vertical	d1	13	10.7	14	8	11	12	11.25	20.935	21.271	0.336	15.07377049	100	115	15	225000	2407500	194045.677	0	2	0	9	0	9	36	9	8	NA	8.5	368.3333333	0.39582188	0.000185523	0.29914734	2.948892149	NA	NA	NA	NA	307.5	3.9975	0.265195759
7	heat6-10	4	Gast	7	heat	artemia	Davies	horizontal	d1	27	24.7	34	40	34	37	36.25	33.375	34.377	1.002	42.36885246	205	225	20	725000	17907500	462013.9292	102	80	116	93	140	93	372	32	43	NA	37.5	3375	0.401619433	0.000805171	0.346808485	3.169939659	NA	NA	NA	NA	325	8.775	0.207109692
7	heat6-10	5	Plob	9	heat	artemia	Pandora	vertical	d1	13	10.7	29	20	20	7	19	25.133	25.377	0.244	11.30327869	100	115	15	380000	4066000	437041.3343	9	13	8	32	0	32	128	11	16	NA	13.5	585	0.886119765	0.000292878	0.171309908	1.073609812	NA	NA	NA	NA	300	3.9	0.345032632
7	heat6-10	6	Gast	8	heat	artemia	Davies	horizontal	d1	17.3	15	45	38	51	37	42.75	14.294	15.109	0.815	34.70491803	115	132	17	855000	12825000	426207.6051	6	3	0	19	10	19	76	15	10	NA	12.5	720.8333333	0.405333333	0.000178317	0.330578507	3.842150674	NA	NA	NA	NA	340	5.882	0.169486065
7	heat6-10	7	Amil	9	heat	artemia	Pelorus	horizontal	d1	12	9.7	43	44	66	34	46.75	8.652	9.078	0.426	20.55714286	49	54	5	935000	9069500	545795.6915	7	5	0	7	4	7	28	16	7	NA	11.5	460	0.251008516	5.13E-05	0.183439889	-1.447122882	NA	NA	NA	NA	542.5	6.51	0.316678249
7	heat6-10	8	Amil	10	heat	artemia	Pelorus	horizontal	d1	11.5	8.7	28	43	59	45	43.75	9.105	9.44	0.335	15.03278689	41	46	5	875000	7612500	669370.229	0	0	0	5	0	5	20	6	3	NA	4.5	172.5	0.510855683	2.99E-05	0.28755628	-0.280957167	NA	NA	NA	NA	447.5	5.14625	0.34233506
7	heat6-10	9	Gast	11	heat	artemia	Davies	horizontal	d1	23	20.7	40	39	37	23	34.75	21.116	21.649	0.533	25.65238095	150	165	15	695000	14386500	623139.0384	40	60	82	114	NA	114	456	53	56	NA	54.5	4178.333333	0.404201569	0.000731779	0.407681455	3.20879411	NA	NA	NA	NA	402.5	9.2575	0.360882681
7	heat6-10	10	Gast	9	heat	artemia	Davies	horizontal	d1	24	21.7	30	41	33	29	33.25	18.052	19.101	1.049	44.29508197	150	174	24	665000	14430500	360310.8808	18	33	12	49	NA	49	196	21	20	NA	20.5	1640	0.440597954	0.000543975	0.335530544	3.271657857	NA	NA	NA	NA	252.5	6.06	0.136809771
7	heat6-10	11	Plob	6	heat	artemia	Pandora	vertical	d1	11.25	8.95	28	20	22	21	22.75	21.631	22.013	0.382	16.95901639	115	128	13	455000	4072250	301830.5945	0	8	4	13	NA	13	52	26	32	NA	29	1087.5	0.200346754	0.000172282	0.209478483	1.571190725	NA	NA	NA	NA	287.5	3.234375	0.190717134
7	heat6-10	12	Gcol	7	heat	artemia	Pandora	horizontal	d1	27	24.7	168	166	163	165	165.5	21.887	22.609	0.722	34.65238095	125	140	15	3310000	81757000	2579043.562	0	0	0	109	NA	109	436	5	6	NA	5.5	495	1	0.000169055	0.054773143	2.66456834	NA	NA	NA	NA	1655	44.685	1.289521781
7	heat6-10	13	Gcol	9	heat	artemia	Pandora	horizontal	d1	37	34.7	288	314	292	317	302.75	35.19	36.745	1.555	74.31904762	125	152	27	6055000	210108500	3014503.108	0	0	0	0	NA	0	0	1	1	NA	1	123.3333333	0	0	-0.00864318	3.441746143	NA	NA	NA	NA	2472.5	91.4825	1.230942846
7	heat6-10	14	Gcol	10	heat	artemia	Pandora	horizontal	d1	41	38.7	214	246	227	259	236.5	31.952	33.685	1.733	82.7952381	260	285	25	4730000	183051000	2342284.465	0	0	0	0	NA	0	0	0	0	NA	0	0	NA	0	0.113216202	4.547802665	NA	NA	NA	NA	2637.5	108.1375	1.306083568
7	heat6-10	15	Gach	7	heat	artemia	Davies	vertical	d1	13.5	11.2	33	26	32	27	29.5	7.922	8.34	0.418	18.43442623	37	42	5	590000	6608000	432072.032	0	0	0	5	NA	5	20	11	0	NA	5.5	247.5	0.324675325	4.63E-05	0.352144024	-3.158443174	NA	NA	NA	NA	397.5	5.36625	0.291099378
7	heat6-10	16	Gach	8	heat	artemia	Davies	vertical	d1	10.5	8.2	100	119	131	129	119.75	10.026	10.829	0.803	34.21311475	125	132	7	2395000	19639000	735025.1557	1	0	0	3	NA	3	12	6	19	NA	12.5	437.5	0.117073171	1.63E-05	0.276820487	2.16611418	NA	NA	NA	NA	755	7.9275	0.231709391
7	heat6-10	17	Amil	8	heat	artemia	Pelorus	horizontal	d1	8.25	5.95	20	30	34	15	24.75	7.286	7.419	0.133	6.604761905	31	35	4	495000	2945250	618303.8933	5	0	4	4	NA	4	16	15	16	NA	15.5	426.25	0.17348875	2.59E-05	0.666186013	0.568837048	NA	NA	NA	NA	332.5	2.743125	0.415325342
7	heat6-10	18	Gach	10	heat	artemia	Davies	vertical	d1	12.5	10.2	104	133	100	107	111	11.795	12.914	1.119	53.55714286	160	166	6	2220000	22644000	518138.1702	0	0	0	18	NA	18	72	3	12	NA	7.5	312.5	0.941176471	0.000138959	0.202516404	-0.828553508	NA	NA	NA	NA	845	10.5625	0.197219258
7	heat6-10	19	Maqe	9	heat	artemia	Pelorus	vertical	d1	18	15.7	50	39	65	39	48.25	22.048	22.974	0.926	39.25409836	130	140	10	965000	15150500	442501.5661	19	9	6	29	NA	29	116	24	24	NA	24	1440	0.307855626	0.000262146	0.464261735	1.68984921	NA	NA	NA	NA	435	7.83	0.199469618
7	heat6-10	20	Gcol	6	heat	artemia	Pandora	horizontal	d1	18	15.7	224	242	222	220	227	17.401	18.09	0.689	33.08095238	105	118	13	4540000	71278000	2470303.728	0	0	0	103	NA	103	412	25	23	NA	24	1440	1	0.000166781	0.295391373	2.366456407	NA	NA	NA	NA	2200	39.6	1.197063481
7	heat6-10	21	Plob	8	heat	artemia	Pandora	vertical	d1	11.75	9.45	18	17	16	13	16	19.684	20.144	0.46	20.1557377	100	114	14	320000	3024000	186547.377	0	2	0	11	NA	11	44	26	22	NA	24	940	0.194003527	0.000235865	0.236256046	0.37277692	NA	NA	NA	NA	305	3.58375	0.177802969
7	heat6-10	22	Gach	9	heat	artemia	Davies	vertical	d1	13	10.7	75	120	75	72	85.5	10.182	11.057	0.875	37.16393443	115	122	7	1710000	18297000	598160.5646	0	0	0	7	NA	7	28	0	0	NA	0	0	1	4.68E-05	0.280608359	-0.10851395	NA	NA	NA	NA	695	9.035	0.243112042
7	heat6-10	23	Gcol	8	heat	artemia	Pandora	horizontal	d1	20	17.2	253	243	247	254	249.25	18.582	19.39	0.808	34.41803279	155	174	19	4985000	85742000	2896737.318	0	0	0	48	NA	48	192	0	7	NA	3.5	233.3333333	1	6.63E-05	0.165556382	0.944030334	NA	NA	NA	NA	2120	42.4	1.23191236
7	heat6-10	24	Amil	7	heat	artemia	Pelorus	horizontal	d1	11.75	9.45	18	11	15	15	14.75	7.2	7.337	0.137	6.918032787	31	35	4	295000	2787750	501045.6161	71	7	6	14	NA	14	56	54	48	NA	51	1997.5	0.116194626	0.000111766	0.546129868	-3.419272075	NA	NA	NA	NA	145	1.70375	0.246276659
7	heat6-10	25	Plob	7	heat	artemia	Pandora	vertical	d1	15	6.2	13	10	14	9	11.5	18.573	18.821	0.248	12.08095238	100	115	15	230000	1426000	285573.512	23	49	22	59	NA	59	236	18	18	NA	18	900	1	0.000826407	0.414803761	1.8075933	NA	NA	NA	NA	132.5	1.9875	0.164515175
7	heat6-10	26	Maqe	6	heat	artemia	Pelorus	vertical	d1	29	26.7	18	9	20	18	16.25	23.389	24.149	0.76	32.45081967	130	143	13	325000	8677500	290439.5049	108	122	144	212	NA	212	848	62	65	NA	63.5	6138.333333	0.500162199	0.002919713	0.345000702	3.661716991	NA	NA	NA	NA	315	9.135	0.281502905
7	heat6-10	27	Amil	6	heat	artemia	Pelorus	horizontal	d1	10	7.2	77	72	87	55	72.75	8.154	8.543	0.389	17.24590164	38	43	5	1455000	10476000	843678.7072	0	0	0	0	NA	0	0	10	13	NA	11.5	383.3333333	0	0	0.217703897	-2.313397845	NA	NA	NA	NA	517.5	5.175	0.300071293
7	heat6-10	28	Maqe	8	heat	artemia	Pelorus	vertical	d1	17	14.7	72	73	64	65	68.5	18.345	19.173	0.828	35.23770492	105	115	10	1370000	20139000	660939.7534	0	9	0	10	NA	10	40	14	22	NA	18	1020	0.15117158	6.05E-05	0.351753896	-0.015345897	NA	NA	NA	NA	352.5	5.9925	0.170059316
7	heat6-10	29	Gach	6	heat	artemia	Davies	vertical	d1	10	7.2	90	82	103	76	87.75	9.125	9.473	0.348	16.84285714	28	33	5	1755000	12636000	1041984.733	3	2	4	0	NA	0	0	15	5	NA	10	333.3333333	0	0	0.4172095	-1.484134251	NA	NA	NA	NA	517.5	5.175	0.307251908
7	heat6-10	30	Maqe	10	heat	artemia	Pelorus	vertical	d1	27	24.2	38	81	33	42	48.5	20.899	21.745	0.846	35.97540984	125	132	7	970000	23474000	727997.2659	0	4	4	30	NA	30	120	13	14	NA	13.5	1215	0.367309458	0.000164836	0.399408931	0.103307624	NA	NA	NA	NA	415	11.205	0.311462748
12	heat6-10	1	Gast	8	heat	artemia	Davies	horizontal	d3	23	20.7	10	18	14	12	13.5	31.08	32.262	1.182	39.70192308	135	160	25	270000	5589000	156415.597	0	23	1	21	59	40	160	51	36	NA	43.5	3335	0.177688933	0.001022916	0.323051293	4.454731015	NA	NA	NA	NA	400	9.2	0.23172681
12	heat6-10	2	Amil	7	heat	artemia	Pelorus	horizontal	d3	5.5	3.2	65	78	68	56	66.75	7.964	8.256	0.292	11.17628205	165	170	5	1335000	4272000	656971.6088	0	0	3	7	13	10	40	10	9	NA	9.5	174.1666667	1	6.09E-05	0.186376828	-1.074446867	NA	NA	NA	NA	500	2.75	0.246056782
12	heat6-10	3	Gast	6	heat	artemia	Davies	horizontal	d3	24	21.7	28	38	26	39	32.75	27.631	28.799	1.168	39.25320513	140	164	24	655000	14213500	400476.8515	9	5	0	32	93	62.5	250	21	3	NA	12	960	0.960061444	0.000624256	0.252238675	3.537027197	NA	NA	NA	NA	497.5	11.94	0.304178983
12	heat6-10	4	Gcol	7	heat	artemia	Pandora	horizontal	d3	32.5	30.2	242	276	241	275	258.5	30.474	31.639	1.165	39.15705128	150	171	21	5170000	156134000	4291053.45	0	0	0	0	0	0	0	2	0	NA	1	108.3333333	0	0	0.092165834	4.473882254	NA	NA	NA	NA	2097.5	68.16875	1.740906114
12	heat6-10	5	Gach	8	heat	artemia	Davies	vertical	d3	9	6.7	74	68	92	73	76.75	8.336	8.721	0.385	14.15705128	150	155	5	1535000	10284500	975838.8046	1	0	0	3	1	2	8	0	3	NA	1.5	45	0.7960199	8.20E-06	0.200169475	1.757722724	NA	NA	NA	NA	667.5	6.0075	0.424346842
12	heat6-10	6	Gast	9	heat	artemia	Davies	horizontal	d3	22.5	20.2	56	46	54	54	52.5	31.085	32.37	1.285	43.00320513	155	181	26	1050000	21210000	549377.6552	14	3	0	19	29	24	96	14	15	NA	14.5	1087.5	0.327756914	0.000174743	0.353422907	5.203386584	NA	NA	NA	NA	802.5	18.05625	0.419881494
12	heat6-10	7	Amil	6	heat	artemia	Pelorus	horizontal	d3	5	2.7	127	109	107	100	110.75	8.277	8.656	0.379	13.96474359	50	55	5	2215000	5980500	793068.6252	7	0	0	6	18	12	48	3	7	NA	5	83.33333333	1	6.05E-05	0.193344044	-0.393820346	NA	NA	NA	NA	627.5	3.1375	0.22467294
12	heat6-10	8	Maqe	8	heat	artemia	Pelorus	vertical	d3	15	12.7	65	69	76	77	71.75	23.017	23.758	0.741	25.56730769	170	185	15	1435000	18224500	841895.4494	0	6	0	46	35	40.5	162	6	14	NA	10	500	1	0.000192423	0.378521583	1.81491048	NA	NA	NA	NA	570	8.55	0.334411433
12	heat6-10	9	Amil	10	heat	artemia	Pelorus	horizontal	d3	9	6.7	30	53	36	44	40.75	7.922	8.18	0.258	10.08653846	55	60	5	815000	5460500	727206.8637	0	0	0	3	1	2	8	1	8	NA	4.5	135	0.265339967	1.10E-05	0.214552388	-2.34306845	NA	NA	NA	NA	405	3.645	0.361372736
12	heat6-10	10	Gast	7	heat	artemia	Davies	horizontal	d3	29	26.7	16	15	27	28	21.5	44.295	46.316	2.021	66.59294872	335	373	38	430000	11481000	187257.0631	1	5	0	67	51	59	236	18	21	NA	19.5	1885	0.453279554	0.0012603	0.254505749	3.038467292	NA	NA	NA	NA	482.5	13.9925	0.210119844
12	heat6-10	11	Gcol	10	heat	artemia	Pandora	horizontal	d3	33	30.7	270	237	266	229	250.5	21.645	22.714	1.069	36.08012821	160	177	17	5010000	153807000	4582300.791	0	0	0	0	0	0	0	0	0	NA	0	0	NA	0	0.196960821	2.662618042	NA	NA	NA	NA	2392.5	78.9525	2.188254419
12	heat6-10	12	Maqe	6	heat	artemia	Pelorus	vertical	d3	17	14.7	66	78	73	62	69.75	21.819	22.739	0.92	31.30448718	225	237	12	1395000	20506500	757559.1277	0	0	1	28	49	38.5	154	10	12	NA	11	623.3333333	0.952380952	0.000203284	0.41359465	6.137486614	NA	NA	NA	NA	452.5	7.6925	0.245731545
12	heat6-10	13	Gach	10	heat	artemia	Davies	vertical	d3	14.5	12.2	67	70	58	68	65.75	8.881	9.409	0.528	18.74038462	150	155	5	1315000	16043000	1017455.105	0	4	0	16	29	22.5	90	2	0	NA	1	48.33333333	1	8.85E-05	0.412496437	2.109457798	NA	NA	NA	NA	492.5	7.14125	0.381062083
12	heat6-10	14	Plob	8	heat	artemia	Pandora	vertical	d3	11.25	8.95	49	44	39	42	43.5	21.308	21.813	0.505	18.00320513	165	177	12	870000	7786500	543653.1957	2	3	0	61	50	55.5	222	5	10	NA	7.5	281.25	1	0.000408349	0.248502759	2.344961098	NA	NA	NA	NA	515	5.79375	0.321817696
12	heat6-10	15	Maqe	10	heat	artemia	Pelorus	vertical	d3	23	20.7	59	56	55	43	53.25	19.89	20.687	0.797	27.36217949	170	180	10	1065000	22045500	895213.7753	0	4	2	1	13	7	28	3	6	NA	4.5	345	0.300590446	3.13E-05	0.519526766	7.189988431	NA	NA	NA	NA	320	7.36	0.268984421
12	heat6-10	16	Plob	10	heat	artemia	Pandora	vertical	d3	12.75	10.45	31	30	30	18	27.25	20.186	20.531	0.345	12.875	170	185	15	545000	5695250	539708.7379	0	0	0	19	33	26	104	0	9	NA	4.5	191.25	1	0.000192697	0.221751936	-3.098866824	NA	NA	NA	NA	457.5	5.833125	0.453058252
12	heat6-10	17	Gach	6	heat	artemia	Davies	vertical	d3	13	10.7	86	96	90	84	89	9.527	10.133	0.606	21.24038462	100	106	6	1780000	19046000	1089434.133	0	0	0	0	7	3.5	14	0	0	NA	0	0	1	1.29E-05	0.343082738	1.371205979	NA	NA	NA	NA	705	9.165	0.431489362
12	heat6-10	18	Gcol	8	heat	artemia	Pandora	horizontal	d3	35	32.7	161	171	177	154	165.75	33.678	35.237	1.559	51.78525641	150	172	22	3315000	108400500	2240502.569	0	9	0	0	0	0	0	1	0	NA	0.5	58.33333333	0	0	0.101454816	0.799335969	NA	NA	NA	NA	1742.5	60.9875	1.177700068
12	heat6-10	19	Gcol	9	heat	artemia	Pandora	horizontal	d3	30	27.7	246	209	230	239	231	29.735	30.924	1.189	39.92628205	160	184	24	4620000	127974000	3471397.608	0	0	0	0	0	0	0	0	1	NA	0.5	50	0	0	-0.027937852	-0.185675181	NA	NA	NA	NA	2110	63.3	1.585421851
12	heat6-10	20	Amil	9	heat	artemia	Pelorus	horizontal	d3	8.5	6.2	113	106	85	87	97.75	9.918	10.638	0.72	24.89423077	160	166	6	1955000	12121000	667524.1406	0	1	5	7	17	12	48	10	3	NA	6.5	184.1666667	1	7.19E-05	0.115251238	-0.853271917	NA	NA	NA	NA	907.5	7.71375	0.30986095
12	heat6-10	21	Maqe	7	heat	artemia	Pelorus	vertical	d3	12	9.7	46	82	67	60	63.75	24.095	24.838	0.743	25.63141026	165	180	15	1275000	12367500	596923.8464	1	1	0	11	21	16	64	7	0	NA	3.5	140	1	0.000107216	0.262691206	2.961548066	NA	NA	NA	NA	697.5	8.37	0.326552457
12	heat6-10	22	Plob	6	heat	artemia	Pandora	vertical	d3	7	4.7	30	33	21	36	30	18.764	19.109	0.345	12.875	150	161	11	600000	2820000	326213.5922	0	0	0	6	18	12	48	10	6	NA	8	186.6666667	1	0.000147143	0.260729234	0.678560786	NA	NA	NA	NA	330	2.31	0.179417476
12	heat6-10	23	Gast	11	heat	artemia	Davies	horizontal	d3	16	13.7	56	57	51	48	53	20.92	21.664	0.744	25.66346154	155	171	16	1060000	14522000	660861.746	3	0	1	20	25	22.5	90	5	9	NA	7	373.3333333	0.938477581	0.000136186	0.37749826	0.509034693	NA	NA	NA	NA	455	7.28	0.283671787
12	heat6-10	24	Gach	7	heat	artemia	Davies	vertical	d3	12	9.7	70	68	61	70	67.25	8.781	9.207	0.426	15.47115385	160	165	5	1345000	13046500	1043231.821	0	0	0	2	8	5	20	0	0	NA	0	0	1	1.92E-05	0.251830675	1.204636219	NA	NA	NA	NA	515	6.18	0.399453076
12	heat6-10	25	Maqe	9	heat	artemia	Pelorus	vertical	d3	20	17.7	46	72	66	68	63	23.185	23.899	0.714	24.70192308	155	165	10	1260000	22302000	1020163.488	0	2	0	27	29	28	112	5	6	NA	5.5	366.6666667	1	0.000109786	0.34841795	-0.808940624	NA	NA	NA	NA	462.5	9.25	0.374464772
12	heat6-10	26	Plob	9	heat	artemia	Pandora	vertical	d3	13.5	11.2	31	28	34	36	32.25	21.486	21.859	0.373	13.7724359	150	162	12	645000	7224000	632241.0984	3	0	0	19	19	19	76	5	0	NA	2.5	112.5	1	0.000120207	0.312314638	-5.722949364	NA	NA	NA	NA	362.5	4.89375	0.3553293
12	heat6-10	27	Gach	9	heat	artemia	Davies	vertical	d3	13.25	10.95	91	83	83	81	84.5	11.745	13.053	1.308	43.74038462	100	109	9	1690000	18505500	511941.086	0	0	0	10	5	7.5	30	4	0	NA	2	88.33333333	1	5.86E-05	0.194235617	-0.37938862	NA	NA	NA	NA	860	11.395	0.260514399
12	heat6-10	28	Amil	8	heat	artemia	Pelorus	horizontal	d3	7.5	5.2	93	80	91	69	83.25	8.231	8.783	0.552	19.50961538	150	155	5	1665000	8658000	640068.9995	0	0	0	8	8	8	32	3	3	NA	3	75	1	5.00E-05	0.180750546	1.980878374	NA	NA	NA	NA	770	5.775	0.296007886
12	heat6-10	29	Plob	7	heat	artemia	Pandora	vertical	d3	16	13.7	17	24	7	7	13.75	20.514	20.897	0.383	14.09294872	170	183	13	275000	3767500	312212.8724	1	0	2	40	32	36	144	4	5	NA	4.5	240	1	0.000461224	0.205429591	1.298016417	NA	NA	NA	NA	155	2.48	0.175974528
12	heat6-10	30	Gcol	6	heat	artemia	Pandora	horizontal	d3	35	32.7	119	134	125	117	123.75	24.257	25.235	0.978	33.16346154	165	182	17	2475000	80932500	2612061.467	0	0	1	35	0	17.5	70	1	1	NA	1	116.6666667	1	2.68E-05	-0.025840382	2.592908635	NA	NA	NA	NA	1742.5	60.9875	1.838996811
14	ctrl6-10	1	Gcol	8	ctrl	artemia	Pandora	horizontal	d3	36	33.7	170	165	179	180	173.5	28.22	29.588	1.368	64.20093458	130	151	21	3470000	116939000	1945766.067	0	0	0	0	0	0	0	4	3	NA	3.5	420	0	0	-0.011906369	1.671619395	0	6.29876884	0.885882863	-14.87650467	1755	63.18	0.984097824
14	ctrl6-10	2	Gast	7	ctrl	artemia	Davies	horizontal	d3	24.5	22.2	92	116	100	101	102.25	25.177	26.103	0.926	43.54672897	150	175	25	2045000	45399000	1150545.659	9	1	12	89	79	84	336	26	32	NA	29	2368.333333	0.521901212	0.000292035	0.17609398	4.083631889	61.61588052	0.50902859	0.249226994	-67.08005322	335	8.2075	0.188475695
14	ctrl6-10	3	Amil	10	ctrl	artemia	Pelorus	horizontal	d3	4.5	3.2	53	72	44	32	50.25	7.345	7.491	0.146	7.098130841	31	35	4	1005000	3216000	637139.5655	7	10	0	6	13	9.5	38	6	6	NA	6	90	1	5.96E-05	0.173075825	-3.007383793	-83.7867803	1.04894188	0.066283004	9.920265292	412.5	1.85625	0.261512508
14	ctrl6-10	4	Gast	8	ctrl	artemia	Davies	horizontal	d3	21	18.7	64	61	68	63	64	24.438	25.48	1.042	48.96728972	300	320	20	1280000	23936000	548937.8758	7	6	3	45	68	56.5	226	20	17	NA	18.5	1295	0.653273594	0.000411704	0.117653337	3.758058449	477.6333641	2.417606843	0.030970329	-59.19348929	277.5	5.8275	0.119008016
14	ctrl6-10	5	Plob	9	ctrl	artemia	Pandora	vertical	d3	7	4.7	57	63	63	59	60.5	19.809	20.058	0.249	11.91121495	100	112	12	1210000	5687000	711094.5469	3	7	6	40	68	54	216	9	22	NA	15.5	361.6666667	1	0.000303757	0.25263844	3.219853202	-87.58726013	0.766261279	0.552798478	-13.5330653	535	3.745	0.314409572
14	ctrl6-10	6	Gast	9	ctrl	artemia	Davies	horizontal	d3	27.5	25.2	20	30	33	20	25.75	32.436	33.775	1.339	62.84579439	135	160	25	515000	12978000	225353.1861	19	35	53	164	205	184.5	738	44	32	NA	38	3483.333333	0.770676692	0.003274859	0.153967192	1.884170922	-97.67666533	1.885105952	1.059068616	190.9821524	415	11.4125	0.181595286
14	ctrl6-10	7	Amil	6	ctrl	artemia	Pelorus	horizontal	d3	7	4.7	62	52	57	68	59.75	7.833	8.058	0.225	10.78971963	35	39	4	1195000	5616500	775275.0108	2	0	0	111	6	58.5	234	2	3	NA	2.5	58.33333333	1	0.000301828	0.144966783	-2.385004508	-82.2634205	0.795601875	1.664446139	-30.57894042	442.5	3.0975	0.287078822
14	ctrl6-10	8	Gast	11	ctrl	artemia	Davies	horizontal	d3	16	13.7	30	25	35	22	28	17.672	18.137	0.465	22.0046729	110	123	13	560000	7672000	407186.2391	4	2	0	29	21	25	100	23	18	NA	20.5	1093.333333	0.356061955	0.000245588	0.109080484	3.521816446	-76.80914152	0.891248026	0.614132739	30.1326581	285	4.56	0.207228711
14	ctrl6-10	9	Gach	8	ctrl	artemia	Davies	vertical	d3	11.5	9.2	94	69	71	82	79	9.883	10.56	0.677	31.91121495	100	106	6	1580000	14536000	569392.2976	0	0	0	15	17	16	64	14	0	NA	7	268.3333333	0.99378882	0.000112401	0.179224328	0.387549286	48.3652417	1.688315967	0.987359503	-19.93392939	647.5	7.44625	0.23334273
14	ctrl6-10	10	Gcol	10	ctrl	artemia	Pandora	horizontal	d3	37.5	35.2	207	190	198	191	196.5	34.464	36.048	1.584	74.29439252	125	151	26	3930000	138336000	1983662.494	0	0	0	0	0	0	0	3	8	NA	5.5	687.5	0	0	0.079477429	1.845467372	0	0.098400421	0.036932207	-9.584316737	2325	87.1875	1.173540789
14	ctrl6-10	11	Amil	7	ctrl	artemia	Pelorus	horizontal	d3	8.5	6.2	40	28	41	21	32.5	7.115	7.271	0.156	7.565420561	33	37	4	650000	4030000	730296.4793	0	0	1	10	81	45.5	182	20	14	NA	17	481.6666667	1	0.000249214	0.282603988	0.52517196	-94.23222719	0.984475988	7.116882911	8.160930524	260	2.21	0.292118592
14	ctrl6-10	12	Amil	8	ctrl	artemia	Pelorus	horizontal	d3	11.5	9.2	55	58	55	52	55	8.36	8.763	0.403	19.10747664	39	43	4	1100000	10120000	662044.5097	0	5	2	13	12	12.5	50	0	1	NA	0.5	19.16666667	1	7.55E-05	0.22308832	2.426109119	-25.4372299	1.144202354	0.52136245	-0.089666587	485	5.5775	0.291901443
14	ctrl6-10	13	Gast	6	ctrl	artemia	Davies	horizontal	d3	16	13.7	35	38	36	31	35	22.244	22.889	0.645	30.41588785	135	150	15	700000	9590000	368228.6065	1	0	2	22	25	23.5	94	17	19	NA	18	960	0.381184104	0.000255276	0.195335555	6.508340369	128.5439719	1.169309013	0.310950687	10.96016243	217.5	3.48	0.114413888
14	ctrl6-10	14	Plob	8	ctrl	artemia	Pandora	vertical	d3	14.25	11.95	61	47	58	43	52.25	25.916	26.383	0.467	22.09813084	125	140	15	1045000	12487750	673869.2112	0	1	0	23	13	18	72	0	8	NA	4	190	1	0.000106846	0.200360213	6.191322714	-0.756351556	0.637362178	0.011317441	-28.68195172	552.5	7.873125	0.356280133
14	ctrl6-10	15	Plob	10	ctrl	artemia	Pandora	vertical	d3	9.75	7.45	34	36	35	33	34.5	21.285	21.592	0.307	14.62149533	100	114	14	690000	5140500	460110.2589	0	0	0	15	8	11.5	46	14	11	NA	12.5	406.25	0.493959732	1.00E-04	0.272654067	5.815273743	-56.20050907	0.842228808	0.639241417	-38.95036324	575	5.60625	0.383425216
14	ctrl6-10	16	Gcol	7	ctrl	artemia	Pandora	horizontal	d3	30	27.7	216	191	229	221	214.25	26.853	27.966	1.113	52.28504673	125	143	18	4285000	118694500	2458637.948	0	0	0	0	0	0	0	4	6	NA	5	500	0	0	-0.028332753	1.029966205	0	60.56396297	4.664509603	-83.26042761	2177.5	65.325	1.249401198
14	ctrl6-10	17	Gach	7	ctrl	artemia	Davies	vertical	d3	13.5	11.2	39	49	42	51	45.25	9.685	10.122	0.437	20.69626168	35	41	6	905000	10136000	590324.0009	2	0	7	4	3	3.5	14	0	7	NA	3.5	157.5	0.357142857	2.37E-05	-0.052842218	-0.590179192	419.6107748	10.30828762	6.38265671	-7.679193293	315	4.2525	0.20547189
14	ctrl6-10	18	Maqe	8	ctrl	artemia	Pelorus	vertical	d3	17	14.7	59	85	67	80	72.75	23.581	24.293	0.712	33.54672897	125	139	14	1455000	21388500	737329.7117	0	0	0	26	32	29	116	22	24	NA	23	1303.333333	0.343093759	0.000157324	0.363253807	1.587727745	-74.62870946	0.776945331	0.270083826	-4.874773357	450	7.65	0.228040117
14	ctrl6-10	19	Amil	9	ctrl	artemia	Pelorus	horizontal	d3	10.5	8.2	63	54	76	48	60.25	8.438	8.828	0.39	18.5	30	35	5	1205000	9881000	683918.9189	0	2	0	7	11	9	36	6	1	NA	3.5	122.5	1	5.26E-05	-0.064834152	-0.247983428	-70.3141492	4.216537553	2.588401727	-24.80557987	480	5.04	0.272432432
14	ctrl6-10	20	Maqe	10	ctrl	artemia	Pelorus	vertical	d3	14.5	12.2	53	66	47	52	54.5	23.55	24.328	0.778	36.63084112	130	144	14	1090000	13298000	431467.0239	0	1	1	69	35	52	208	32	37	NA	34.5	1667.5	0.49417914	0.000482076	0.262923559	2.211553958	-81.85362178	0.906782248	0.17637082	44.21345472	512.5	7.43125	0.202868669
14	ctrl6-10	21	Gcol	6	ctrl	artemia	Pandora	horizontal	d3	22.5	20.2	268	249	237	299	263.25	19.669	20.54	0.871	40.97663551	150	165	15	5265000	106353000	2890976.736	0	0	0	9	0	4.5	18	8	0	NA	4	300	0.222772277	6.23E-06	0.03358923	1.931441594	3757.341973	2.963085128	0.113963299	-62.7340583	2290	51.525	1.25742388
14	ctrl6-10	22	Plob	6	ctrl	artemia	Pandora	vertical	d3	11.75	9.45	22	22	18	31	23.25	21.238	21.538	0.3	14.29439252	105	118	13	465000	4394250	382230.304	0	2	0	18	17	17.5	70	10	11	NA	10.5	411.25	0.705467372	0.000183136	0.164354005	6.039755624	39.98154782	0.51896046	0.523519581	-46.79812773	250	2.9375	0.205500163
14	ctrl6-10	23	Maqe	7	ctrl	artemia	Pelorus	vertical	d3	17.5	15.2	52	84	69	83	72	22.005	22.96	0.955	44.90186916	110	120	10	1440000	21888000	561223.8526	4	3	3	30	26	28	112	24	20	NA	22	1283.333333	0.33492823	0.000199564	0.28746638	2.122659947	-69.05479812	0.607006062	0.303983668	-19.0249635	635	11.1125	0.247484129
14	ctrl6-10	24	Gach	6	ctrl	artemia	Davies	vertical	d3	13.25	10.95	77	89	88	98	88	9.104	9.576	0.472	22.3317757	31	37	6	1760000	19272000	1044251.936	0	0	0	4	3	3.5	14	9	7	NA	8	353.3333333	0.159817352	1.34E-05	0.190233904	1.536296236	8935.151691	1.298482916	0.785728847	-75.1053521	495	6.55875	0.293695857
14	ctrl6-10	25	Gcol	9	ctrl	artemia	Pandora	horizontal	d3	24	21.7	250	236	232	233	237.75	23.711	24.862	1.151	54.06074766	125	141	16	4755000	103183500	2110958.596	0	0	0	0	0	0	0	0	3	NA	1.5	120	0	0	0.012795589	2.798036543	0	1.890883965	0.307869113	5.780502631	2012.5	48.3	0.893439364
14	ctrl6-10	26	Maqe	6	ctrl	artemia	Pelorus	vertical	d3	18	15.7	26	32	33	26	29.25	21.645	22.52	0.875	41.1635514	130	142	12	585000	9184500	255808.8319	5	0	0	67	42	54.5	218	25	13	NA	19	1140	0.730807911	0.000852199	0.239013675	2.20052498	-100	0.56498193	0.124564593	745.6565137	377.5	6.795	0.165073221
14	ctrl6-10	27	Gach	9	ctrl	artemia	Davies	vertical	d3	13.25	10.95	124	72	113	136	111.25	9.189	9.746	0.557	26.30373832	105	111	6	2225000	24363750	1120800.764	0	0	0	12	2	7	28	0	1	NA	0.5	22.08333333	1	2.50E-05	0.220358934	5.03187152	2232.957521	0.167772451	1.610992554	-62.63763652	580	7.685	0.292163795
14	ctrl6-10	28	Plob	7	ctrl	artemia	Pandora	vertical	d3	9.75	7.45	27	21	33	16	24.25	18.904	19.229	0.325	15.46261682	105	119	14	485000	3613250	305818.223	0	0	2	34	37	35.5	142	12	10	NA	11	357.5	1	0.000464328	0.292135152	3.361536796	-97.82750171	0.412483777	0.154732001	86.54668559	322.5	3.144375	0.203353354
14	ctrl6-10	29	Maqe	9	ctrl	artemia	Pelorus	vertical	d3	20	17.7	76	79	99	66	80	27.893	28.988	1.095	51.44392523	135	153	18	1600000	28320000	622036.5156	0	0	0	15	13	14	56	5	11	NA	8	533.3333333	0.395480226	9.00E-05	0.361597175	0.761009404	103.9851228	0.795214656	1.280774809	-4.481185812	420	8.4	0.163284585
14	ctrl6-10	30	Gach	10	ctrl	artemia	Davies	vertical	d3	10.5	8.2	103	96	102	111	103	9.521	10.07	0.549	25.92990654	115	121	6	2060000	16892000	834171.9229	0	2	0	3	31	17	68	14	0	NA	7	245	1	8.15E-05	0.295805825	0.552401872	-100	0.353622848	0.393120023	102.9671446	857.5	9.00375	0.347234186
17	ctrl1-5	1	Gast	1	ctrl	bicarb	Davies	horizontal	d3	32	29.7	109	78	111	95	98.25	43.664	44.524	0.86	39.32126697	350	380	30	1965000	62880000	1599134.638	58448	60567	59571	NA	NA	59528.66667	6349724.445	136758	137504	135988	136750	14586666.67	0.435310177	3.97072535	0.254101145	0.729879648	58.91445378	0.798240555	0.229616998	-57.19661887	255	8.16	0.207521289
17	ctrl1-5	2	Amil	2	ctrl	bicarb	Pelorus	horizontal	d3	13.75	11.45	62	83	63	61	67.25	2.473	2.973	0.5	23.03167421	160	165	5	1345000	18493750	802970.2849	68517	69901	70286	NA	NA	69568	3188533.333	134101	130357	130410	131622.6667	6032705.557	0.528541183	3.9709232	0.174459098	1.133342079	230.6351109	0.206254122	0.707404621	-62.05296814	560	7.7	0.3343222
17	ctrl1-5	3	Maqe	2	ctrl	bicarb	Pelorus	vertical	d3	22.5	20.2	60	92	47	55	63.5	20.166	20.835	0.669	30.67873303	205	217	12	1270000	28575000	931426.9912	96113	100360	98412	NA	NA	98295	7372125	223606	220301	220346	221417.6667	16606325	0.443934766	7.914871557	0.13344888	2.076381791	-64.08448791	0.379879189	0.188499751	-41.01923995	452.5	10.18125	0.331866704
17	ctrl1-5	4	Gach	2	ctrl	bicarb	Davies	vertical	d3	12.5	10.2	109	131	110	108	114.5	2.677	3.123	0.446	20.58823529	190	195	5	2290000	28625000	1390357.143	127249	128682	130139	NA	NA	128690	5362083.333	220170	219824	218821	219605	9150208.333	0.586006694	3.856622998	0.082284178	1.045176813	-4.959636481	1.778668297	0.969625231	-51.47674104	675	8.4375	0.409821429
17	ctrl1-5	5	Gast	3	ctrl	bicarb	Davies	horizontal	d3	27	24.7	36	36	37	47	39	38.476	39.221	0.745	34.11764706	205	230	25	780000	21060000	617275.8621	76362	77676	77779	NA	NA	77272.33333	6954510	135181	131926	137960	135022.3333	12152010	0.572292979	11.26645383	0.188357532	2.57501765	7.7569988	0.309586597	0.324370044	-6.178315539	330	8.91	0.261155172
17	ctrl1-5	6	Amil	4	ctrl	bicarb	Pelorus	horizontal	d3	11	8.7	78	85	109	84	89	9.281	9.778	0.497	22.8959276	150	155	5	1780000	19580000	855173.913	74240	76850	76294	NA	NA	75794.66667	2779137.778	145793	141752	143533	143692.6667	5268731.112	0.527477626	3.249792511	0.070438987	0.080112521	-6.095291061	3.317978903	10.85039695	50.85328205	650	7.15	0.312282609
17	ctrl1-5	7	Gast	4	ctrl	bicarb	Davies	horizontal	d3	22.5	20.2	47	44	29	38	39.5	28.649	29.22	0.571	26.24434389	160	179	19	790000	17775000	677288.7931	57964	60647	57641	NA	NA	58750.66667	4406300	130705	132515	140455	134558.3333	10091875	0.436618567	6.505791983	0.093626189	1.157957795	-69.99294165	0.401575465	0.682136356	-28.15994518	335	7.5375	0.287204741
17	ctrl1-5	8	Gcol	5	ctrl	bicarb	Pandora	horizontal	d3	28	25.7	242	210	197	439	272	25.771	26.754	0.983	44.88687783	170	185	15	5440000	152320000	3393419.355	42266	42929	43092	NA	NA	42762.33333	3991151.111	111521	108825	109288	109878	10255280	0.389180121	1.176144382	-0.051483587	-0.152966241	-28.22520115	1.329141832	0.595793744	-58.48351072	2260	63.28	1.409766129
17	ctrl1-5	9	Gach	5	ctrl	bicarb	Davies	vertical	d3	14.25	11.95	117	142	119	137	128.75	6.254	7.12	0.866	39.59276018	145	154	9	2575000	36693750	926779.2857	156243	159867	161102	NA	NA	159070.6667	7555856.668	267650	262391	273983	268008	12730380	0.593529546	8.152811338	0.213340439	0.982176376	-14.59827722	0.612339891	0.276737859	-39.59411465	732.5	10.438125	0.263637214
17	ctrl1-5	10	Gcol	1	ctrl	bicarb	Pandora	horizontal	d3	37	34.7	308	269	244	266	271.75	30.18	31.771	1.591	72.39819005	160	185	25	5435000	201095000	2777624.688	117134	122011	122639	NA	NA	120594.6667	14873342.23	348243	342892	348292	346475.6667	42731998.89	0.348060999	5.354698311	0.063019531	0.990846113	7635.904728	1.372142165	2.106837016	-94.38480496	2090	77.33	1.068120625
17	ctrl1-5	11	Plob	1	ctrl	bicarb	Pandora	vertical	d3	10	7.7	24	22	11	13	17.5	18.413	18.655	0.242	11.35746606	135	147	12	350000	3500000	308167.3307	35848	36963	37118	NA	NA	36643	1221433.333	72211	69029	80104	73781.33333	2459377.778	0.496643234	3.963539323	0.309818227	5.672757494	-81.7470452	0.736513449	0.003920949	203.8901632	227.5	2.275	0.200308765
17	ctrl1-5	12	Gcol	4	ctrl	bicarb	Pandora	horizontal	d3	24	21.7	83	71	80	81	78.75	28.89	29.868	0.978	44.66063348	165	184	19	1575000	37800000	846382.9787	30967	32255	28305	NA	NA	30509	2440720	79082	78023	80767	79290.66667	6343253.334	0.384774164	2.883706385	-0.049899464	-0.623325353	702.7980684	8.382813691	0.258277063	-27.19569934	2470	59.28	1.327343465
17	ctrl1-5	13	Plob	3	ctrl	bicarb	Pandora	vertical	d3	15	12.7	20	21	22	24	21.75	21.878	22.174	0.296	13.80090498	135	150	15	435000	6525000	472795.082	37839	38614	38241	NA	NA	38231.33333	1911566.667	75321	69274	80556	75050.33333	3752516.667	0.509409241	4.043118762	0.062810526	3.826013328	1.838429408	1.199121889	0.404611225	-9.020403293	265	3.975	0.28802459
17	ctrl1-5	14	Gast	2	ctrl	bicarb	Davies	horizontal	d3	32.5	30.2	17	14	27	10	17	29.144	29.503	0.359	16.65158371	155	177	22	340000	11050000	663600.5435	31694	32843	32415	NA	NA	32317.33333	3501044.444	58563	57207	59072	58280.66667	6313738.889	0.554512074	5.275831188	0.367720279	4.088117598	-71.6346366	0.55917337	0.364495001	57.49380091	307.5	9.99375	0.600168139
17	ctrl1-5	15	Plob	5	ctrl	bicarb	Pandora	vertical	d3	11.5	9.2	20	19	17	22	19.5	23.481	23.817	0.336	15.61085973	140	154	14	390000	4485000	287300	33367	34077	34123	NA	NA	33855.66667	1297800.556	51377	49426	54408	51737	1983251.667	0.654380166	4.517231311	0.269711317	5.334566086	-25.27114322	0.834562402	0.018944959	142.0487783	307.5	3.53625	0.226525
17	ctrl1-5	16	Gcol	2	ctrl	bicarb	Pandora	horizontal	d3	17.5	15.2	199	174	180	196	187.25	19.5	20.104	0.604	27.73755656	180	195	15	3745000	65537500	2362771.207	53650	56280	56661	NA	NA	55530.33333	3239269.444	156521	152191	156387	155033	9043591.667	0.358183957	1.37096196	0.052155519	0.816833386	141.8460015	2.939898757	0.682370254	-62.89418433	1690	29.575	1.066243883
17	ctrl1-5	17	Amil	3	ctrl	bicarb	Pelorus	horizontal	d3	10.25	7.95	46	57	70	56	57.25	1.355	1.538	0.183	8.687782805	34	38	4	1145000	11736250	1350891.276	52879	53397	53999	NA	NA	53425	1825354.167	98926	95150	97529	97201.66667	3321056.945	0.549630493	1.351222115	0.29781952	-0.799027106	-35.89321651	0.325585124	1.973098305	-53.8457323	382.5	3.920625	0.451280273
17	ctrl1-5	18	Maqe	4	ctrl	bicarb	Pelorus	vertical	d3	29	26.7	55	44	50	57	51.5	21.797	22.372	0.575	26.42533937	170	182	12	1030000	29870000	1130354.452	75654	75729	74208	NA	NA	75197	7269043.333	150712	147588	153664	150654.6667	14563284.45	0.499134887	6.430764545	0.275310176	2.874201009	206.0517724	0.884493895	0.235531005	-79.31751725	372.5	10.8025	0.408793236
17	ctrl1-5	19	Gach	4	ctrl	bicarb	Davies	vertical	d3	10.5	8.2	58	70	65	65	64.5	8.04	8.31	0.27	12.62443439	33	37	4	1290000	13545000	1072919.355	78763	80900	81024	NA	NA	80229	2808015	145044	143794	146789	145209	5082315	0.552507076	2.617172471	0.189556491	0.184645121	-90.28882275	0.296176739	0.398708267	-41.88314691	520	5.46	0.432494624
17	ctrl1-5	20	Gast	5	ctrl	bicarb	Davies	horizontal	d3	31	28.7	98	123	131	128	120	29.406	30.263	0.857	39.18552036	190	210	20	2400000	74400000	1898660.508	96582	98818	75549	NA	NA	90316.33333	9332687.777	252600	254457	252843	253300	26174333.33	0.356558758	4.915406276	0.286368671	3.713722417	-35.57062749	0.123560664	0.005661197	-83.37733404	402.5	12.4775	0.318421189
17	ctrl1-5	21	Gcol	3	ctrl	bicarb	Pandora	horizontal	d3	45	42.7	141	162	137	168	152	61.128	63.45	2.322	105.4751131	400	436	36	3040000	136800000	1296988.417	44129	45747	45073	NA	NA	44983	6747450	141931	140620	142398	141649.6667	21247450.01	0.317565167	5.202398041	0.019328822	0.603941788	1036.984211	4.512315258	0.877856078	-48.11573848	2890	130.05	1.232992278
17	ctrl1-5	22	Gach	1	ctrl	bicarb	Davies	vertical	d3	12.75	10.45	84	106	117	98	101.25	4.31	5.12	0.81	37.05882353	170	184	14	2025000	25818750	696696.4286	132274	135244	135894	NA	NA	134470.6667	5715003.335	263869	256934	259589	260130.6667	11055553.33	0.516935079	8.203003633	0.195921805	3.108240125	-35.95056994	0.497560992	0.045025284	-34.79976904	990	12.6225	0.340607143
17	ctrl1-5	23	Amil	1	ctrl	bicarb	Pelorus	horizontal	d3	12	8.2	104	106	84	95	97.25	2.901	3.39	0.489	22.53393665	175	180	5	1945000	23340000	1035771.084	76917	79524	79968	NA	NA	78803	3152120	175782	172664	172851	173765.6667	6950626.668	0.453501555	3.043259315	0.067490797	1.239297192	362.7466258	1.17385516	1.673534592	-74.84327099	862.5	10.35	0.459307229
17	ctrl1-5	24	Plob	2	ctrl	bicarb	Pandora	vertical	d3	13.5	11.2	12	21	19	9	15.25	17.822	18.076	0.254	11.90045249	145	155	10	305000	4117500	345995.2471	35110	36650	35963	NA	NA	35907.66667	1615845	73202	62231	66274	67235.66667	3025605	0.534056825	4.670136407	0.410348542	7.474562853	-13.56090301	0.221624402	0.141304784	46.99877223	132.5	1.78875	0.150309411
17	ctrl1-5	25	Amil	5	ctrl	bicarb	Pelorus	horizontal	d3	8	5.7	71	77	85	69	75.5	8.063	8.332	0.269	12.57918552	34	38	4	1510000	12080000	960316.5468	81474	84121	84108	NA	NA	83234.33333	2219582.222	156882	153997	160628	157169	4191173.333	0.529584927	2.311302694	0.37681295	0.649939703	-89.31891618	0.355292724	1.01804905	117.8991289	502.5	4.02	0.31957554
17	ctrl1-5	26	Maqe	1	ctrl	bicarb	Pelorus	vertical	d3	25	22.7	71	50	80	75	69	9.26	10.088	0.828	37.87330317	160	176	16	1380000	34500000	910931.8996	81093	83693	83284	NA	NA	82690	6890833.333	183722	162856	168178	171585.3333	14298777.78	0.481917646	7.564597679	0.28133543	-0.026736102	133.9060215	1.014872201	20.73299796	5.918628712	560	14	0.369653524
17	ctrl1-5	27	Plob	11	ctrl	bicarb	Pandora	vertical	d3	10.25	7.95	28	14	18	10	17.5	20.236	20.496	0.26	12.1719457	190	202	12	350000	3587500	294735.1301	57248	58706	58505	NA	NA	58153	1986894.167	87090	83580	92706	87792	2999560	0.662395207	6.741287223	0.48110632	1.738329613	-93.45386606	0.149922864	0.171504777	299.3832161	315	3.22875	0.265261617
17	ctrl1-5	28	Maqe	3	ctrl	bicarb	Pelorus	vertical	d3	21	18.7	59	52	56	42	52.25	6.91	7.614	0.704	32.26244344	160	173	13	1045000	21945000	680202.6648	79333	82672	81759	NA	NA	81254.66667	5687826.667	170593	164984	162777	166118	11628260	0.489138243	8.361958812	0.252474539	2.793258587	324.5255756	0.512222538	0.117623954	-62.4915951	585	12.285	0.38078331
17	ctrl1-5	29	Gach	3	ctrl	bicarb	Davies	vertical	d3	11.25	8.95	55	53	61	35	51	8.481	8.713	0.232	10.90497738	32	37	5	1020000	11475000	1052271.784	60520	61681	62400	NA	NA	61533.66667	2307512.5	104255	103475	108715	105481.6667	3955562.501	0.583358878	2.192886415	0.451288156	0.585935529	-35.87931387	0.455677126	1.020934662	-41.47936887	412.5	4.640625	0.425551089
17	ctrl1-5	30	Maqe	5	ctrl	bicarb	Pelorus	vertical	d3	25	22.7	104	78	75	87	86	22.092	22.802	0.71	32.53393665	150	162	12	1720000	43000000	1321696.801	97744	101061	100794	NA	NA	99866.33333	8322194.444	219784	194959	192440	202394.3333	16866194.44	0.493424552	6.296598764	0.430526832	3.958864326	-16.23839557	0.577835941	0.173287426	-42.67700438	475	11.875	0.365003477
21	heat1-5	1	Gast	1	heat	bicarb	Davies	horizontal	d1	39	36.7	111	104	116	103	108.5	44.396	45.588	1.192	52.2034632	400	430	30	2170000	84630000	1621156.812	53330	54698	37921	NA	NA	48649.66667	6324456.667	149501	151766	149344	150203.6667	19526476.67	0.323891339	3.901199822	0.235099991	1.279052812	NA	NA	NA	NA	535	20.865	0.399686127
21	heat1-5	2	Amil	2	heat	bicarb	Pelorus	horizontal	d1	13	10.7	78	95	83	76	83	8.266	8.769	0.503	22.37662338	125	130	5	1660000	21580000	964399.3035	69982	70782	71315	NA	NA	70693	3063363.333	155439	147301	153608	152116	6591693.333	0.464730863	3.176447061	0.197116222	0.600535725	NA	NA	NA	NA	577.5	7.5075	0.335506384
21	heat1-5	3	Gcol	4	heat	bicarb	Pandora	horizontal	d1	29	26.7	191	155	179	143	167	32.455	33.506	1.051	46.0995671	175	197	22	3340000	96860000	2101104.329	60332	61533	61569	NA	NA	61144.66667	5910651.111	153212	148233	149973	150472.6667	14545691.11	0.406350655	2.813116431	0.013335759	-0.39225169	NA	NA	NA	NA	2330	67.57	1.465740445
21	heat1-5	4	Amil	1	heat	bicarb	Pelorus	horizontal	d1	15	12.7	113	135	144	129	130.25	11.127	12.046	0.919	40.38528139	180	187	7	2605000	39075000	967555.4722	137117	139993	128118	NA	NA	135076	6753800	253282	257856	255450	255529.3333	12776466.67	0.528612501	6.980271617	0.185602718	0.979644595	NA	NA	NA	NA	1055	15.825	0.391850681
21	heat1-5	5	Plob	1	heat	bicarb	Pandora	vertical	d1	14	11.7	20	23	21	15	19.75	17.735	17.974	0.239	10.94805195	150	161	11	395000	5530000	505112.6928	38137	38612	37350	NA	NA	38033	1774873.333	89486	73465	84008	82319.66667	3841584.445	0.462015962	3.513816538	0.316616449	0.369957369	NA	NA	NA	NA	200	2.8	0.255753262
21	heat1-5	6	Gast	4	heat	bicarb	Davies	horizontal	d1	33	30.7	60	56	78	67	65.25	21.622	22.47	0.848	37.31168831	160	185	25	1305000	43065000	1154195.962	63110	64805	43505	NA	NA	57140	6285400	205553	197715	201148	201472	22161920	0.283612611	5.445695711	0.322066743	3.482378476	NA	NA	NA	NA	385	12.705	0.34050992
21	heat1-5	7	Gach	4	heat	bicarb	Davies	vertical	d1	12	9.7	46	56	64	45	52.75	9.121	9.592	0.471	20.99134199	150	155	5	1055000	12660000	603105.795	109398	108084	89124	NA	NA	102202	4088080	242408	252920	252465	249264.3333	9970573.332	0.410014536	6.778379571	0.274545009	1.070632539	NA	NA	NA	NA	682.5	8.19	0.390160858
21	heat1-5	8	Gast	5	heat	bicarb	Davies	horizontal	d1	30	27.7	31	26	35	38	32.5	28.686	29.804	1.118	49	190	210	20	650000	19500000	397959.1837	69561	71352	52877	NA	NA	64596.66667	6459666.667	184975	188080	181585	184880	18488000	0.349397808	16.23198291	0.179920244	0.798851803	NA	NA	NA	NA	422.5	12.675	0.258673469
21	heat1-5	9	Gcol	1	heat	bicarb	Pandora	horizontal	d1	50	47.7	336	346	359	332	343.25	51.091	53.224	2.133	92.93939394	315	352	37	6865000	343250000	3693267.036	98775	101481	85767	NA	NA	95341	15890166.67	213048	215303	212033	213461.3333	35576888.88	0.446642952	4.302468928	0.076141142	1.470276839	NA	NA	NA	NA	2830	141.5	1.522497555
21	heat1-5	10	Gast	3	heat	bicarb	Davies	horizontal	d1	31	28.7	47	57	57	62	55.75	29.931	30.84	0.909	39.95238095	160	180	20	1115000	34565000	865154.9464	52387	52550	53357	NA	NA	52764.66667	5452348.889	105722	106072	108626	106806.6667	11036688.89	0.494020348	6.302164614	0.244026139	1.473407181	NA	NA	NA	NA	447.5	13.8725	0.347225864
21	heat1-5	11	Gach	2	heat	bicarb	Davies	vertical	d1	13.5	11.2	79	94	97	91	90.25	3.143	3.746	0.603	26.70562771	150	156	6	1805000	24367500	912448.1277	107685	108584	108352	NA	NA	108207	4869315	220490	216343	219129	218654	9839430	0.494877752	5.336538979	0.229844421	0.517204466	NA	NA	NA	NA	682.5	9.21375	0.34501155
21	heat1-5	12	Plob	11	heat	bicarb	Pandora	vertical	d1	11.75	9.45	39	34	34	36	35.75	24.796	25.102	0.306	13.84848485	155	171	16	715000	8401250	606654.814	63969	65949	63577	NA	NA	64498.33333	2526184.722	112245	124085	115569	117299.6667	4594236.946	0.549859477	4.164122107	0.347884586	0.308487951	NA	NA	NA	NA	262.5	3.084375	0.222722921
21	heat1-5	13	Gcol	5	heat	bicarb	Pandora	horizontal	d1	19	16.7	254	242	225	233	238.5	26.877	27.297	0.42	18.78354978	155	170	15	4770000	90630000	4824966.582	82358	84001	83718	NA	NA	83359	5279403.333	287951	302188	298435	296191.3333	18758784.44	0.281436324	1.094184435	0.257797541	-0.735033694	NA	NA	NA	NA	1807.5	34.3425	1.828328532
21	heat1-5	14	Gach	1	heat	bicarb	Davies	vertical	d1	15	12.7	45	35	43	48	42.75	1.255	1.524	0.269	12.24675325	37	41	4	855000	12825000	1047216.331	54541	55430	54017	NA	NA	54662.66667	2733133.334	100642	107281	103344	103755.6667	5187783.335	0.526840301	2.609903277	0.376863055	1.311016957	NA	NA	NA	NA	387.5	5.8125	0.474615589
21	heat1-5	15	Maqe	4	heat	bicarb	Pelorus	vertical	d1	32.5	30.2	49	60	35	53	49.25	20.946	21.71	0.764	33.67532468	180	193	13	985000	32012500	950621.8666	55637	56414	44322	NA	NA	52124.33333	5646802.777	109287	110677	112107	110690.3333	11991452.77	0.470902307	5.940114546	0.280500707	2.973639776	NA	NA	NA	NA	337.5	10.96875	0.32572069
21	heat1-5	16	Gach	3	heat	bicarb	Davies	vertical	d1	10.5	8.2	61	50	49	39	49.75	8.8	9.188	0.388	17.3982684	150	155	5	995000	10447500	600490.7937	61734	62899	59624	NA	NA	61419	2149665	108366	113067	109342	110258.3333	3859041.666	0.557046331	3.579846723	0.325601002	-0.745445556	NA	NA	NA	NA	455	4.7775	0.274596293
21	heat1-5	17	Plob	5	heat	bicarb	Pandora	vertical	d1	13.25	10.95	9	15	18	14	14	25.519	25.927	0.408	18.26406926	145	159	14	280000	3710000	203131.0737	39758	40457	33749	NA	NA	37988	1677803.333	67489	71816	70117	69807.33333	3083157.222	0.544183515	8.259707896	0.353571785	3.546690506	NA	NA	NA	NA	327.5	4.339375	0.237590809
21	heat1-5	18	Gach	5	heat	bicarb	Davies	vertical	d1	14	11.7	86	76	106	82	87.5	3.359	4.01	0.651	28.78354978	155	160	5	1750000	24500000	851180.6287	78925	83718	58464	NA	NA	73702.33333	3439442.222	223611	212001	226259	220623.6667	10295771.11	0.334063586	4.040790058	0.410087134	1.505673425	NA	NA	NA	NA	565	7.91	0.274809746
21	heat1-5	19	Gcol	2	heat	bicarb	Pandora	horizontal	d1	38	35.7	154	128	164	127	143.25	31.117	32.386	1.269	55.53679654	155	177	22	2865000	108870000	1960321.927	33615	34984	34213	NA	NA	34270.66667	4340951.112	87359	92141	90253	89917.66667	11389571.11	0.381133852	2.214407262	0.056821767	0.004768096	NA	NA	NA	NA	1735	65.93	1.187140853
21	heat1-5	20	Gast	2	heat	bicarb	Davies	horizontal	d1	26	23.7	43	40	57	45	46.25	30.572	31.199	0.627	27.74458874	155	178	23	925000	24050000	866835.6998	51938	54774	51417	NA	NA	52709.66667	4568171.111	157585	157739	161957	159093.6667	13788117.78	0.331312162	5.269938827	0.418759059	3.562749103	NA	NA	NA	NA	170	4.42	0.159310345
21	heat1-5	21	Maqe	5	heat	bicarb	Pelorus	vertical	d1	27.5	25.2	102	94	68	65	82.25	28.087	29.089	1.002	43.97835498	150	165	15	1645000	45237500	1028631.017	94948	82083	94151	NA	NA	90394	8286116.667	217971	233748	226042	225920.3333	20709363.89	0.400114495	8.05548008	0.35112776	1.655924438	NA	NA	NA	NA	725	19.9375	0.453348017
21	heat1-5	22	Plob	2	heat	bicarb	Pandora	vertical	d1	15	12.7	19	18	23	33	23.25	20.483	20.837	0.354	15.92640693	150	163	13	465000	6975000	437951.8891	37548	37720	37277	NA	NA	37515	1875750	78732	80931	86653	82105.33333	4105266.667	0.456913071	4.283004701	0.255022728	1.640067488	NA	NA	NA	NA	212.5	3.1875	0.200139304
21	heat1-5	23	Amil	3	heat	bicarb	Pelorus	horizontal	d1	9.75	7.45	87	107	108	89	97.75	9.159	9.603	0.444	19.82251082	135	140	5	1955000	19061250	961596.1454	73281	74827	71977	NA	NA	73361.66667	2384254.167	165716	167302	165135	166051	5396657.5	0.441802017	2.479475587	0.229059091	2.935129989	NA	NA	NA	NA	607.5	5.923125	0.298808009
21	heat1-5	24	Maqe	2	heat	bicarb	Pelorus	vertical	d1	31	28.7	69	78	85	64	74	26.291	27.55	1.259	55.1038961	225	246	21	1480000	45880000	832609.0031	71554	73659	72289	NA	NA	72500.66667	7491735.556	171877	179495	174953	175441.6667	18128972.23	0.413246568	8.997903611	0.338502607	2.65159239	NA	NA	NA	NA	315	9.765	0.1772107
21	heat1-5	25	Amil	4	heat	bicarb	Pelorus	horizontal	d1	11.5	9.2	44	41	37	30	38	7.492	7.688	0.196	9.086580087	42	46	4	760000	8740000	961858.0276	40846	40327	36311	NA	NA	39161.33333	1501184.444	86006	88902	88847	87918.33333	3370202.778	0.445428523	1.560713121	0.269843961	-2.396309126	NA	NA	NA	NA	275	3.1625	0.348040734
21	heat1-5	26	Maqe	1	heat	bicarb	Pelorus	vertical	d1	27.5	25.2	40	64	60	49	53.25	19.105	19.744	0.639	28.26406926	185	197	12	1065000	29287500	1036209.603	71948	73181	50418	NA	NA	65182.33333	5975047.222	175720	182012	183244	180325.3333	16529822.22	0.361470749	5.766253473	0.384955622	4.428932124	NA	NA	NA	NA	360	9.9	0.350268035
21	heat1-5	27	Amil	5	heat	bicarb	Pelorus	horizontal	d1	14.25	11.95	130	72	105	85	98	9.222	9.773	0.551	24.45454545	38	43	5	1960000	27930000	1142118.959	68172	68545	70229	NA	NA	68982	3276645	163164	164104	162848	163372	7760170	0.422238817	2.86891744	0.160927819	0.90090161	NA	NA	NA	NA	555	7.90875	0.323406134
21	heat1-5	28	Maqe	3	heat	bicarb	Pelorus	vertical	d1	30	27.7	55	83	82	79	74.75	21.904	22.862	0.958	42.07359307	160	174	14	1495000	44850000	1065989.299	102561	73154	104100	NA	NA	93271.66667	9327166.667	240534	240213	245785	242177.3333	24217733.33	0.385137888	8.749775139	0.392836457	4.754147875	NA	NA	NA	NA	365	10.95	0.260258257
21	heat1-5	29	Plob	3	heat	bicarb	Pandora	vertical	d1	13.5	11.2	22	37	30	29	29.5	22.58	23.016	0.436	19.47619048	160	174	14	590000	7965000	408960.8802	40765	39997	39079	NA	NA	39947	1797615	82721	95961	90142	89608	4032360	0.44579725	4.395567124	0.27788622	1.109594981	NA	NA	NA	NA	335	4.5225	0.232206601
21	heat1-5	30	Gcol	3	heat	bicarb	Pandora	horizontal	d1	41	38.7	176	181	174	192	180.75	55.03	57.162	2.132	92.8961039	375	407	32	3615000	148215000	1595492.101	51654	53186	53639	NA	NA	52826.33333	7219598.888	168431	164680	163263	165458	22612593.33	0.31927337	4.524998202	0.047131873	0.912233674	NA	NA	NA	NA	2945	120.745	1.299785405
22	ctrl6-10	1	Gast	6	ctrl	artemia	Davies	horizontal	d16	23	20.7	64	34	36	47	45.25	38.655	39.745	1.09	49.00873362	140	169	29	905000	18733500	424720.2174	39	31	37	NA	NA	35.66666667	142.6666667	17	25	NA	21	1610	0.328195691	0.000335907	0.236461115	4.091922297	70.45960366	1.148062729	0.848363138	-11.58111878	390	8.97	0.183028602
22	ctrl6-10	2	Plob	6	ctrl	artemia	Pandora	vertical	d16	17	14.7	5	7	11	4	6.75	23.47	23.815	0.345	16.47598253	100	114	14	135000	1984500	139293.6655	29	8	13	NA	NA	16.66666667	66.66666667	2	2	NA	2	113.3333333	1	0.000478605	0.142408899	-2.976231214	-54.55390012	3.086989903	0.877875936	467.0350602	145	2.465	0.149611715
22	ctrl6-10	3	Amil	10	ctrl	artemia	Pelorus	horizontal	d16	10.5	8.2	43	38	43	41	41.25	8.186	8.461	0.275	13.41921397	30	34	4	825000	6765000	645529.6128	12	4	0	NA	NA	5.333333333	21.33333333	0	0	NA	0	0	1	3.30E-05	0.259086315	-2.935330082	29.37056969	2.09093913	1.765105402	63.25568407	362.5	3.80625	0.2836418
22	ctrl6-10	4	Gcol	8	ctrl	artemia	Pandora	horizontal	d16	25	22.7	187	223	188	204	200.5	22.995	23.901	0.906	40.97379913	135	151	16	4010000	91027000	2446685.495	0	0	0	NA	NA	0	0	7	4	NA	5.5	458.3333333	0	0	0.026457923	-0.180491111	0	4.843870866	7.36238689	-88.35430595	1945	48.625	1.186733987
22	ctrl6-10	5	Gach	8	ctrl	artemia	Davies	vertical	d16	13.5	11.2	42	41	49	52	46	7.483	7.724	0.241	11.93449782	30	34	4	920000	10304000	1040680.571	8	10	0	NA	NA	6	24	6	2	NA	4	180	0.535714286	2.31E-05	0.247985937	-0.529500577	-92.37982701	0.253630003	1.858230862	221.223104	477.5	6.44625	0.54013584
22	ctrl6-10	6	Maqe	6	ctrl	artemia	Pelorus	vertical	d16	22	19.7	17	16	12	23	17	22.657	23.561	0.904	40.88646288	120	134	14	340000	6698000	182945.6371	41	16	12	NA	NA	23	92	19	13	NA	16	1173.333333	0.291878173	0.000502882	0.216797468	3.762766714	-37.00329849	1.39894615	0.53832805	241.0987692	440	9.68	0.236753177
22	ctrl6-10	7	Plob	9	ctrl	artemia	Pandora	vertical	d16	14	11.7	42	52	47	52	48.25	25.552	25.91	0.358	17.04366812	100	115	15	965000	11290500	792669.7412	28	23	17	NA	NA	22.66666667	90.66666667	9	3	NA	6	280	1	0.000114381	0.275702364	-0.832928983	-77.06518477	1.494217334	3.399668357	-25.28530482	395	5.53	0.324460671
22	ctrl6-10	8	Gcol	7	ctrl	artemia	Pandora	horizontal	d16	32.5	30.2	204	207	202	189	200.5	24.264	25.157	0.893	40.40611354	140	155	15	4010000	121102000	3225378.256	0	0	0	NA	NA	0	0	0	0	NA	0	0	NA	0	0.073450696	3.506063495	0	2.153513624	0.175018886	-70.25427334	1602.5	52.08125	1.288944802
22	ctrl6-10	9	Amil	7	ctrl	artemia	Pelorus	horizontal	d16	10	7.7	72	61	59	59	62.75	8.752	9.188	0.436	20.44978166	41	46	5	1255000	9663500	613698.4839	1	0	0	NA	NA	0.333333333	1.333333333	1	8	NA	4.5	150	0.038480038	2.17E-06	0.281250688	-0.739262955	15754.57271	0.709660693	4.681414296	-2.875261394	537.5	5.375	0.262838992
22	ctrl6-10	10	Gach	7	ctrl	artemia	Davies	vertical	d16	14	11.7	55	46	56	52	52.25	8.629	8.915	0.286	13.89956332	38	42	4	1045000	12226500	1052551.052	4	4	0	NA	NA	2.666666667	10.66666667	0	0	NA	0	0	1	1.01E-05	0.289511371	-0.346587601	-100	0.035766794	0.174083418	93.27806649	410	5.74	0.412962614
22	ctrl6-10	11	Gast	11	ctrl	artemia	Davies	horizontal	d16	25	22.7	51	57	52	52	53	28.038	28.964	0.926	41.84716157	155	173	18	1060000	24062000	633256.8089	19	57	30	NA	NA	35.33333333	141.3333333	23	24	NA	23.5	1958.333333	0.264942044	0.000223185	0.310971278	0.089802221	399.3775293	0.750280502	37.56859314	30.58280336	520	13	0.310654284
22	ctrl6-10	12	Gast	7	ctrl	artemia	Davies	horizontal	d16	29	26.7	75	70	70	70	71.25	37.026	38.135	1.109	49.83842795	110	135	25	1425000	38047500	829179.4445	86	39	58	NA	NA	61	244	32	17	NA	24.5	2368.333333	0.373003134	0.000294267	0.251224187	0.782832003	3652.5481	1.172891532	1.492762129	-36.79905465	230	6.67	0.133832472
22	ctrl6-10	13	Amil	6	ctrl	artemia	Pelorus	horizontal	d16	11.75	9.45	43	38	50	47	44.5	8.031	8.361	0.33	15.8209607	32	37	5	890000	8410500	660990.2015	10	14	0	NA	NA	8	32	13	4	NA	8.5	332.9166667	0.398381575	4.84E-05	0.165998935	2.259996194	-51.18016566	0.621123524	0.259731656	20.03610918	320	3.76	0.237659398
22	ctrl6-10	14	Plob	7	ctrl	artemia	Pandora	vertical	d16	16	13.7	20	12	18	11	15.25	20.458	20.791	0.333	15.95196507	100	112	12	305000	4178500	305918.4232	33	24	5	NA	NA	20.66666667	82.66666667	14	16	NA	15	800	0.402270884	0.000270225	0.213215871	4.709873381	-100	0.028051125	0.593191796	1238.031957	230	3.68	0.230692581
22	ctrl6-10	15	Maqe	10	ctrl	artemia	Pelorus	vertical	d16	17	14.7	47	46	48	33	43.5	23.964	24.835	0.871	39.44541485	105	120	15	870000	12789000	374948.5221	39	18	40	NA	NA	32.33333333	129.3333333	14	20	NA	17	963.3333333	0.517540349	0.000344936	0.296185585	0.77645482	907.9872751	0.980785873	0.105479609	34.6707391	502.5	8.5425	0.216565095
22	ctrl6-10	16	Gach	6	ctrl	artemia	Davies	vertical	d16	13.5	11.2	52	73	70	70	66.25	10.016	10.622	0.606	27.87336245	100	106	6	1325000	14840000	641741.7359	11	0	0	NA	NA	3.666666667	14.66666667	1	4	NA	2.5	112.5	0.523809524	2.29E-05	0.184507956	0.038519034	3099.40436	2.123295958	121.2016153	1.92756388	505	6.8175	0.24458836
22	ctrl6-10	17	Plob	10	ctrl	artemia	Pandora	vertical	d16	12.25	9.95	28	18	31	32	27.25	23.896	24.289	0.393	18.5720524	100	115	15	545000	5422750	359478.3094	39	11	18	NA	NA	22.66666667	90.66666667	17	15	NA	16	653.3333333	0.569514238	0.000252217	0.141383038	-2.160980852	113.7637734	1.491802049	2.810784357	-17.32865478	432.5	5.298125	0.285274071
22	ctrl6-10	18	Gcol	6	ctrl	artemia	Pandora	horizontal	d16	19	16.7	140	142	135	143	140	20.945	21.697	0.752	34.2489083	100	115	15	2800000	46760000	1553334.183	32	23	20	NA	NA	25	100	12	14	NA	13	823.3333333	0.460617227	6.44E-05	0.03264458	-2.717036498	-28.81882221	2.925598527	1.124312786	-48.52880752	2100	39.9	1.165000638
22	ctrl6-10	19	Gach	10	ctrl	artemia	Davies	vertical	d16	14	11.7	122	107	112	99	110	12.078	13.097	1.019	45.90829694	205	215	10	2200000	25740000	670902.6919	3	0	8	NA	NA	3.666666667	14.66666667	6	9	NA	7.5	350	0.1671415	2.19E-05	0.213289388	0.895091544	1397.421129	0.899216888	0.603123149	48.08487492	697.5	9.765	0.212706649
22	ctrl6-10	20	Gcol	9	ctrl	artemia	Pandora	horizontal	d16	24	21.7	339	300	309	305	313.25	25.221	26.122	0.901	40.75545852	100	116	16	6265000	135950500	3689321.761	0	0	0	NA	NA	0	0	8	0	NA	4	320	0	0	0.134480753	0.374284224	0	0.614262162	4.543726075	-18.05290428	2102.5	50.46	1.238116361
22	ctrl6-10	21	Gcol	10	ctrl	artemia	Pandora	horizontal	d16	37.5	35.2	174	201	209	200	196	32.752	34.128	1.376	61.49781659	115	140	25	3920000	137984000	2390328.765	0	0	0	NA	NA	0	0	0	0	NA	0	0	NA	0	0.066761234	1.304195123	0	0.919003145	1.77282593	27.87303233	2335	87.5625	1.423831037
22	ctrl6-10	22	Amil	9	ctrl	artemia	Pelorus	horizontal	d16	9.75	7.45	28	30	40	28	31.5	8.153	8.439	0.286	13.89956332	36	40	4	630000	4693500	441920.3582	16	17	11	NA	NA	14.66666667	58.66666667	3	9	NA	6	195	1	0.000132754	0.141821002	-5.891292233	-30.89593236	2.558752267	0.669312311	-36.47319358	357.5	3.485625	0.250772267
22	ctrl6-10	23	Maqe	8	ctrl	artemia	Pelorus	vertical	d16	17.5	15.2	38	71	48	61	54.5	21.339	22.024	0.685	31.3231441	100	115	15	1090000	16568000	608974.6271	29	20	13	NA	NA	20.66666667	82.66666667	14	8	NA	11	641.6666667	0.494417863	0.000135747	0.402697022	1.245162245	44.55179259	0.968206661	3.211666136	16.33066151	497.5	8.70625	0.277949428
22	ctrl6-10	24	Gach	9	ctrl	artemia	Davies	vertical	d16	11.25	8.95	46	48	37	27	39.5	9.964	10.379	0.415	19.53275109	135	140	5	790000	7070500	455005.0302	31	9	7	NA	NA	15.66666667	62.66666667	9	11	NA	10	375	0.70018622	0.000137727	0.15326822	-4.508923319	103.7047055	0.310965842	1.05217302	-5.188399599	440	4.95	0.253420523
22	ctrl6-10	25	Gast	8	ctrl	artemia	Davies	horizontal	d16	29	26.7	65	74	49	65	63.25	45.406	47.081	1.675	74.55458515	150	184	34	1265000	33775500	492055.5848	19	8	16	NA	NA	14.33333333	57.33333333	0	3	NA	1.5	145	1	0.000116518	0.210211223	1.526366584	4269.542595	0.769234134	4.356921136	-35.59358809	245	7.105	0.095299303
22	ctrl6-10	26	Plob	8	ctrl	artemia	Pandora	vertical	d16	12.5	10.2	29	45	42	40	39	23.77	24.201	0.431	20.23144105	90	104	14	780000	7956000	481923.1599	19	13	0	NA	NA	10.66666667	42.66666667	9	3	NA	6	250	0.697167756	8.85E-05	0.217349405	-1.954252171	-100	0.557053141	2.07342002	120.582172	487.5	6.09375	0.301201975
22	ctrl6-10	27	Maqe	9	ctrl	artemia	Pelorus	vertical	d16	22	19.7	67	48	56	67	59.5	21.448	22.305	0.857	38.83406114	150	164	14	1190000	23443000	674150.4554	14	16	0	NA	NA	10	40	3	0	NA	1.5	110	1	5.93E-05	0.320523173	1.617775461	989.8143328	0.181583907	0.447557609	14.28205433	387.5	8.525	0.219523783
22	ctrl6-10	28	Amil	8	ctrl	artemia	Pelorus	horizontal	d16	10.25	7.95	45	37	40	44	41.5	7.746	8.099	0.353	16.82532751	30	35	5	830000	6598500	505636.517	16	11	11	NA	NA	12.66666667	50.66666667	11	7	NA	9	307.5	0.708129513	0.000100204	0.200033253	-2.461324932	-100	0.589598336	1.170532691	61.38074933	405	4.15125	0.246726252
22	ctrl6-10	29	Maqe	7	ctrl	artemia	Pelorus	vertical	d16	18	15.7	38	51	60	45	48.5	17.908	18.513	0.605	27.82969432	105	117	12	970000	15229000	627387.4157	46	26	16	NA	NA	29.33333333	117.3333333	12	10	NA	11	660	0.67940552	0.000187019	0.355090564	-0.026879822	212.4148119	0.584801278	74.13762904	43.1101187	285	5.13	0.184335478
22	ctrl6-10	30	Gast	9	ctrl	artemia	Davies	horizontal	d16	30	27.7	45	29	34	36	36	31.563	32.423	0.86	38.9650655	115	139	24	720000	19944000	554342.7099	49	12	141	NA	NA	67.33333333	269.3333333	9	9	NA	9	900	1	0.000485861	0.361573882	2.420334107	466.8249236	0.735701609	1.744163758	22.6207857	250	7.5	0.192480108
32	heat6-10	1	Gcol	10	heat	artemia	Pandora	horizontal	d16	42.5	40.2	167	183	191	201	185.5	35.25	37.086	1.836	95.19689119	260	285	25	3710000	149142000	1656304.088	0	0	0	NA	NA	0	0	13	2	NA	7.5	1062.5	0	0	0.077662506	1.480858976	NA	NA	NA	NA	2492.5	105.93125	1.112759552
32	heat6-10	2	Gast	6	heat	artemia	Davies	horizontal	d16	22	19.7	44	31	29	32	34	25.419	26.18	0.761	39.49740933	170	193	23	680000	13396000	378759.0188	51	9	49	NA	NA	36.33333333	145.3333333	15	17	NA	16	1173.333333	0.46108291	0.000383709	0.065906221	1.0177513	NA	NA	NA	NA	440	9.68	0.245079365
32	heat6-10	3	Gach	10	heat	artemia	Davies	vertical	d16	11	8.7	77	89	92	80	84.5	9.211	9.722	0.511	26.54404145	150	155	5	1690000	14703000	700345.5007	59	10	10	NA	NA	26.33333333	105.3333333	19	12	NA	15.5	568.3333333	0.781114819	0.000150402	0.215650161	-0.199338432	NA	NA	NA	NA	760	8.36	0.314948272
32	heat6-10	4	Plob	10	heat	artemia	Pandora	vertical	d16	8	5.7	18	29	30	20	24.25	20.286	20.619	0.333	17.32124352	150	154	4	485000	2764500	224002.3931	21	6	13	NA	NA	13.33333333	53.33333333	29	5	NA	17	453.3333333	0.550395597	0.000238093	0.297918131	0.116388305	NA	NA	NA	NA	530	4.24	0.24478612
32	heat6-10	5	Plob	8	heat	artemia	Pandora	vertical	d16	10.75	8.45	45	67	65	49	56.5	21.639	22.019	0.38	19.75647668	125	140	15	1130000	9548500	614861.6575	20	18	18	NA	NA	18.66666667	74.66666667	15	8	NA	11.5	412.0833333	0.76837321	0.000121437	0.194194441	-1.779929951	NA	NA	NA	NA	550	5.9125	0.299268948
32	heat6-10	6	Gast	9	heat	artemia	Davies	horizontal	d16	22.5	20.2	57	60	59	66	60.5	23.613	24.413	0.8	41.51813472	180	200	20	1210000	24442000	655737.5515	10	3	3	NA	NA	5.333333333	21.33333333	10	18	NA	14	1050	0.075436115	3.25E-05	0.310807958	1.995466291	NA	NA	NA	NA	342.5	7.70625	0.185611662
32	heat6-10	7	Amil	8	heat	artemia	Pelorus	horizontal	d16	8	5.7	37	36	20	32	31.25	7.026	7.204	0.178	9.29015544	30	34	4	625000	3562500	538204.1272	4	9	4	NA	NA	5.666666667	22.66666667	8	2	NA	5	133.3333333	0.795321637	4.21E-05	0.10360152	-3.969711545	NA	NA	NA	NA	257.5	2.06	0.2217401
32	heat6-10	8	Amil	6	heat	artemia	Pelorus	horizontal	d16	9.75	7.45	26	36	32	25	29.75	7.349	7.559	0.21	10.94818653	37	41	4	595000	4432750	529882.2764	5	0	0	NA	NA	1.666666667	6.666666667	4	6	NA	5	162.5	0.178970917	1.26E-05	0.10923438	-2.162862778	NA	NA	NA	NA	242.5	2.364375	0.215960424
32	heat6-10	9	Gast	11	heat	artemia	Davies	horizontal	d16	24	21.7	25	37	27	27	29	28.595	29.183	0.588	30.53367876	150	174	24	580000	12586000	455890.039	14	28	17	NA	NA	19.66666667	78.66666667	26	29	NA	27.5	2200	0.131825164	0.000172556	0.26347621	0.38265047	NA	NA	NA	NA	462.5	11.1	0.363533005
32	heat6-10	10	Gcol	8	heat	artemia	Pandora	horizontal	d16	26.5	24.2	236	199	242	249	231.5	27.104	28.423	1.319	68.40932642	155	176	21	4630000	112046000	1793541.998	0	0	0	NA	NA	0	0	17	3	NA	10	883.3333333	0	0	-0.014688719	-0.068157184	NA	NA	NA	NA	2320	61.48	0.898707869
32	heat6-10	11	Gach	8	heat	artemia	Davies	vertical	d16	11.5	9.2	64	55	45	59	55.75	8.061	8.373	0.312	16.23316062	155	160	5	1115000	10258000	789895.4676	22	17	4	NA	NA	14.33333333	57.33333333	17	19	NA	18	690	0.346215781	7.26E-05	0.292925213	3.737587351	NA	NA	NA	NA	777.5	8.94125	0.550801548
32	heat6-10	12	Maqe	10	heat	artemia	Pelorus	vertical	d16	19	16.7	63	57	75	58	63.25	25.61	26.31	0.7	36.33678756	150	165	15	1265000	21125500	661450.8769	53	39	19	NA	NA	37	148	18	10	NA	14	886.6666667	0.633019675	0.000223751	0.240052241	1.264882194	NA	NA	NA	NA	532.5	10.1175	0.278436832
32	heat6-10	13	Plob	9	heat	artemia	Pandora	vertical	d16	15	12.7	28	22	19	20	22.25	21.263	21.577	0.314	16.33678756	125	139	14	445000	5651500	408587.0599	27	10	14	NA	NA	17	68	15	21	NA	18	900	0.297462817	0.000166427	0.201336013	2.023772909	NA	NA	NA	NA	290	4.35	0.266270219
32	heat6-10	14	Amil	9	heat	artemia	Pelorus	horizontal	d16	8.75	6.45	32	50	35	34	37.75	7.843	8.107	0.264	13.74611399	33	37	4	755000	4869750	480590.3694	1	4	8	NA	NA	4.333333333	17.33333333	5	13	NA	9	262.5	0.298593167	3.61E-05	0.135667285	0.070069928	NA	NA	NA	NA	360	3.15	0.229155673
32	heat6-10	15	Maqe	6	heat	artemia	Pelorus	vertical	d16	21	18.7	29	25	24	26	26	21.345	22.094	0.749	38.87564767	155	169	14	520000	9724000	280895.6417	29	20	27	NA	NA	25.33333333	101.3333333	14	9	NA	11.5	805	0.471208246	0.000360751	0.257972962	3.71736383	NA	NA	NA	NA	255	5.355	0.137746901
32	heat6-10	16	Amil	7	heat	artemia	Pelorus	horizontal	d16	12.5	10.2	13	18	13	24	17	7.455	7.653	0.198	10.32642487	33	37	4	340000	3468000	411565.4792	4	2	0	NA	NA	2	8	2	4	NA	3	125	0.261437908	1.94E-05	0.316058078	-4.804287255	NA	NA	NA	NA	202.5	2.53125	0.245123557
32	heat6-10	17	Gach	7	heat	artemia	Davies	vertical	d16	13	10.7	28	26	28	25	26.75	8.363	8.608	0.245	12.76165803	30	35	5	535000	5724500	544991.8798	9	10	0	NA	NA	6.333333333	25.33333333	11	8	NA	9.5	411.6666667	0.249221184	4.65E-05	0.219807021	-3.766911181	NA	NA	NA	NA	407.5	5.2975	0.415110637
32	heat6-10	18	Maqe	9	heat	artemia	Pelorus	vertical	d16	20	17.7	88	80	89	68	81.25	25.41	26.303	0.893	46.33678756	155	170	15	1625000	28762500	701386.5593	9	17	15	NA	NA	13.66666667	54.66666667	12	15	NA	13.5	900	0.228778685	7.79E-05	0.287612532	-0.428819583	NA	NA	NA	NA	650	13	0.280554624
32	heat6-10	19	Gach	9	heat	artemia	Davies	vertical	d16	13	10.7	103	92	69	94	89.5	10.857	11.729	0.872	45.24870466	150	157	7	1790000	19153000	514268.8652	24	6	8	NA	NA	12.66666667	50.66666667	24	21	NA	22.5	975	0.210453444	9.85E-05	0.149040234	-0.641880732	NA	NA	NA	NA	742.5	9.6525	0.213321024
32	heat6-10	20	Maqe	8	heat	artemia	Pelorus	vertical	d16	27.5	25.2	58	42	50	55	51.25	23.64	24.513	0.873	45.30051813	155	170	15	1025000	25830000	622233.5011	25	16	27	NA	NA	22.66666667	90.66666667	10	8	NA	9	825	0.399764844	0.000145712	0.243972085	-0.390053585	NA	NA	NA	NA	447.5	12.30625	0.271658041
32	heat6-10	21	Gast	8	heat	artemia	Davies	horizontal	d16	22.5	20.2	95	90	65	95	86.25	20.868	21.562	0.694	36.02590674	205	221	16	1725000	34845000	1077349.705	52	34	64	NA	NA	50	200	18	18	NA	18	1350	0.550055006	0.000185641	0.165173232	-0.220113455	NA	NA	NA	NA	402.5	9.05625	0.251381598
32	heat6-10	22	Plob	6	heat	artemia	Pandora	vertical	d16	16	13.7	11	6	15	9	10.25	20.461	20.771	0.31	16.12953368	150	163	13	205000	2808500	203353.6781	20	21	12	NA	NA	17.66666667	70.66666667	21	19	NA	20	1066.666667	0.257907543	0.000347506	0.063440477	-3.161930331	NA	NA	NA	NA	187.5	3	0.185994218
32	heat6-10	23	Gach	6	heat	artemia	Davies	vertical	d16	14.5	12.2	62	68	65	62	64.25	11.401	12.191	0.79	41	180	187	7	1285000	15677000	454451.2195	9	4	4	NA	NA	5.666666667	22.66666667	7	1	NA	4	193.3333333	0.464480874	4.99E-05	0.17333997	0.645253956	NA	NA	NA	NA	740	10.73	0.261707317
32	heat6-10	24	Plob	7	heat	artemia	Pandora	vertical	d16	14.5	12.2	7	11	12	10	10	19.393	19.607	0.214	11.15544041	170	182	12	200000	2440000	259962.8425	28	16	16	NA	NA	20	80	13	12	NA	12.5	604.1666667	0.524590164	0.000307736	0.190883343	1.20711227	NA	NA	NA	NA	220	3.19	0.285959127
32	heat6-10	25	Gcol	6	heat	artemia	Pandora	horizontal	d16	19.5	17.2	171	193	186	211	190.25	19.191	19.831	0.64	33.22797927	180	194	14	3805000	65446000	2232982.613	7	7	17	NA	NA	10.33333333	41.33333333	20	10	NA	15	975	0.160206718	1.85E-05	0.042169646	-0.861429027	NA	NA	NA	NA	2220	43.29	1.302817714
32	heat6-10	26	Gcol	9	heat	artemia	Pandora	horizontal	d16	26	23.7	181	202	193	208	196	26.533	27.441	0.908	47.11398964	160	178	18	3920000	92904000	2163264.049	0	0	0	NA	NA	0	0	4	10	NA	7	606.6666667	0	0	0.119761122	-0.274107498	NA	NA	NA	NA	1857.5	48.295	1.025067085
32	heat6-10	27	Amil	10	heat	artemia	Pelorus	horizontal	d16	8	5.7	21	16	11	14	15.5	6.879	6.992	0.113	5.922279793	37	42	5	310000	1767000	418757.6553	0	4	4	NA	NA	2.666666667	10.66666667	26	13	NA	19.5	520	0.095966412	2.55E-05	-0.028398155	-8.106307553	NA	NA	NA	NA	175	1.4	0.236395451
32	heat6-10	28	Gast	7	heat	artemia	Davies	horizontal	d16	24	21.7	61	55	57	50	55.75	36.119	37.023	0.904	46.90673575	225	252	27	1115000	24195500	570493.759	11	10	26	NA	NA	15.66666667	62.66666667	10	12	NA	11	880	0.262533166	0.000109846	0.108435677	-0.520137314	NA	NA	NA	NA	325	7.8	0.166287419
32	heat6-10	29	Maqe	7	heat	artemia	Pelorus	vertical	d16	24	21.7	55	50	50	38	48.25	19.856	20.607	0.751	38.97927461	170	182	12	965000	20940500	594161.9035	16	11	21	NA	NA	16	64	19	4	NA	11.5	920	0.256461631	0.000107715	0.288731526	-0.974681673	NA	NA	NA	NA	407.5	9.78	0.250902565
32	heat6-10	30	Gcol	7	heat	artemia	Pandora	horizontal	d16	23	20.7	246	227	237	243	238.25	28.954	30.202	1.248	64.73056995	175	196	21	4765000	98635500	1693094.933	0	0	0	NA	NA	0	0	20	6	NA	13	996.6666667	0	0	0.085484639	-0.217160236	NA	NA	NA	NA	2825	64.975	1.003776115
36	heat1-5	1	Gast	3	heat	bicarb	Davies	horizontal	d16	41	38.7	70	59	32	68	57.25	56.939	58.348	1.409	68.58454106	210	255	45	1145000	46945000	684483.6937	94895	97267	96276	NA	NA	96146	13139953.33	226126	234895	227548	229523	31368143.33	0.418894838	19.19688293	0.201418721	-0.167592774	NA	NA	NA	NA	507.5	20.8075	0.303384694
36	heat1-5	2	Amil	4	heat	bicarb	Pelorus	horizontal	d16	8.5	6.2	12	18	5	12	11.75	7.423	7.548	0.125	6.555555556	45	49	4	235000	1997500	304703.3898	11456	11413	11448	NA	NA	11439	324105	27857	27550	27806	27737.66667	785900.5557	0.412399505	1.063673759	-0.013410318	0.801731424	NA	NA	NA	NA	165	1.4025	0.213940678
36	heat1-5	3	Gcol	3	heat	bicarb	Pandora	horizontal	d16	42	39.7	41	42	34	47	41	37.333	38.62	1.287	62.69082126	180	206	26	820000	34440000	549362.7187	46375	46641	46721	NA	NA	46579	6521060	114668	115211	114636	114838.3333	16077366.66	0.405604981	11.87022668	0.029513225	-0.391397451	NA	NA	NA	NA	2067.5	86.835	1.385131001
36	heat1-5	4	Gach	4	heat	bicarb	Davies	vertical	d16	13.5	11.2	47	69	63	70	62.25	3.553	4.058	0.505	24.91304348	185	191	6	1245000	16807500	674646.5969	81887	82317	77184	NA	NA	80462.66667	3620820	183648	179151	187019	183272.6667	8247270.002	0.439032553	5.366987719	0.164768854	-1.013429808	NA	NA	NA	NA	510	6.885	0.276361257
36	heat1-5	5	Amil	2	heat	bicarb	Pelorus	horizontal	d16	10	7.7	65	60	64	52	60.25	8.66	9.08	0.42	20.80676329	125	130	5	1205000	12050000	579138.6116	77492	78655	79200	NA	NA	78449	2614966.667	183247	186131	183613	184330.3333	6144344.443	0.425589205	4.515269081	0.058128872	-0.835258589	NA	NA	NA	NA	650	6.5	0.312398421
36	heat1-5	6	Gast	4	heat	bicarb	Davies	horizontal	d16	22.5	20.2	82	83	84	81	82.5	31.365	31.95	0.585	28.77777778	155	175	20	1650000	37125000	1290057.915	80868	85552	82357	NA	NA	82925.66667	6219425	228595	228602	212292	223163	16737225	0.371592364	4.821043248	0.240492278	0.869252659	NA	NA	NA	NA	395	8.8875	0.308832046
36	heat1-5	7	Gcol	1	heat	bicarb	Pandora	horizontal	d16	40	37.7	38	44	22	35	34.75	37.268	38.44	1.172	57.1352657	150	175	25	695000	27800000	486564.6402	32697	34763	33834	NA	NA	33764.66667	4501955.556	87095	88109	87226	87476.66667	11663555.56	0.385984834	9.252533341	0.026113842	0.789885111	NA	NA	NA	NA	1527.5	61.1	1.069392069
36	heat1-5	8	Gcol	2	heat	bicarb	Pandora	horizontal	d16	42	39.7	147	141	162	131	145.25	48.434	50.216	1.782	86.60386473	150	184	34	2905000	122010000	1408828.583	30962	31884	32022	NA	NA	31622.66667	4427173.334	89351	90944	88951	89748.66667	12564813.33	0.352346924	3.142449967	-0.004949741	0.09113633	NA	NA	NA	NA	2092.5	87.885	1.01479305
36	heat1-5	9	Gach	2	heat	bicarb	Davies	vertical	d16	12.5	10.2	101	109	74	117	100.25	12.389	13.305	0.916	44.76811594	160	167	7	2005000	25062500	559829.2328	116820	121406	120587	NA	NA	119604.3333	4983513.888	255219	258556	259434	257736.3333	10739013.89	0.464056937	8.901846484	0.1288939	-0.271805387	NA	NA	NA	NA	927.5	11.59375	0.258973373
36	heat1-5	10	Plob	1	heat	bicarb	Pandora	vertical	d16	14.75	12.45	8	5	6	6	6.25	19.419	19.653	0.234	11.82125604	130	145	15	125000	1843750	155969.0437	34485	35241	35375	NA	NA	35033.66667	1722488.611	55871	56431	60106	57469.33333	2825575.555	0.609606283	11.04378517	0.019101731	-2.087551267	NA	NA	NA	NA	187.5	2.765625	0.233953566
36	heat1-5	11	Maqe	5	heat	bicarb	Pelorus	vertical	d16	37	34.7	66	51	25	34	44	21.72	22.429	0.709	34.76811594	150	163	13	880000	32560000	936490.2043	50492	52167	51781	NA	NA	51480	6349200	159348	160484	157315	159049	19616043.33	0.323673836	6.779782608	0.263908214	-0.022242593	NA	NA	NA	NA	480	17.76	0.510812839
36	heat1-5	12	Amil	1	heat	bicarb	Pelorus	horizontal	d16	14	11.7	41	47	44	35	41.75	8.909	9.291	0.382	18.97101449	160	165	5	835000	11690000	616203.2086	54223	55673	55577	NA	NA	55157.66667	2574024.445	108722	108380	110640	109247.3333	5098208.887	0.504887991	4.177233109	0.085359422	0.160990641	NA	NA	NA	NA	247.5	3.465	0.182647059
36	heat1-5	13	Plob	5	heat	bicarb	Pandora	vertical	d16	12.5	10.2	25	31	19	16	22.75	23.304	23.567	0.263	13.22222222	160	174	14	455000	5687500	430147.0588	16508	50288	50254	NA	NA	39016.66667	1625694.445	92763	93822	84433	90339.33333	3764138.889	0.431890133	3.779392213	0.097322006	-1.54804794	NA	NA	NA	NA	512.5	6.40625	0.484506303
36	heat1-5	14	Gast	2	heat	bicarb	Davies	horizontal	d16	20	17.7	75	82	80	88	81.25	34.493	35.126	0.633	31.09661836	155	183	28	1625000	32500000	1045129.719	82521	83969	78968	NA	NA	81819.33333	5454622.222	192869	193011	190969	192283	12818866.67	0.425515169	5.219086323	0.192010253	1.490098427	NA	NA	NA	NA	827.5	16.55	0.532212211
36	heat1-5	15	Gach	1	heat	bicarb	Davies	vertical	d16	11	8.7	40	52	56	43	47.75	1.679	1.981	0.302	15.10628019	37	41	4	955000	10505000	695406.1401	59624	59799	60427	NA	NA	59950	2198166.667	144407	140600	139669	141558.6667	5190484.446	0.423499327	3.160982539	0.268704829	-0.101063133	NA	NA	NA	NA	562.5	6.1875	0.409597857
36	heat1-5	16	Maqe	2	heat	bicarb	Pelorus	vertical	d16	37.5	35.2	34	54	48	53	47.25	28.425	29.251	0.826	40.42028986	150	172	22	945000	35437500	876725.5289	49445	49322	49383	NA	NA	49383.33333	6172916.666	142822	143265	132091	139392.6667	17424083.34	0.354274974	7.040877062	0.252090584	0.557382805	NA	NA	NA	NA	625	23.4375	0.579844926
36	heat1-5	17	Gach	3	heat	bicarb	Davies	vertical	d16	12.5	10.2	44	49	25	38	39	9.142	9.455	0.313	15.63768116	120	125	5	780000	9750000	623493.9759	41533	42097	42356	NA	NA	41995.33333	1749805.555	106917	108465	111955	109112.3333	4546347.221	0.384881636	2.806451422	0.082204251	-1.57655903	NA	NA	NA	NA	632.5	7.90625	0.505589666
36	heat1-5	18	Plob	2	heat	bicarb	Pandora	vertical	d16	13.25	10.95	14	7	18	8	11.75	19.612	19.877	0.265	13.31884058	130	142	12	235000	3113750	233785.3645	26385	26420	26590	NA	NA	26465	1168870.833	64291	55255	52553	57366.33333	2533679.722	0.461333302	4.99976051	0.20044368	-0.676963452	NA	NA	NA	NA	210	2.7825	0.208914581
36	heat1-5	19	Gcol	4	heat	bicarb	Pandora	horizontal	d16	29.5	27.2	71	88	84	79	80.5	39.333	40.899	1.566	76.16908213	145	175	30	1610000	47495000	623546.9652	58213	58102	59691	NA	NA	58668.66667	5769085.556	202186	202759	206718	203887.6667	20048953.89	0.287749954	9.252046562	0.030513831	0.073619536	NA	NA	NA	NA	3162.5	93.29375	1.224824396
36	heat1-5	20	Amil	3	heat	bicarb	Pelorus	horizontal	d16	13	10.7	95	95	89	96	93.75	17.908	19.496	1.588	77.23188406	150	161	11	1875000	24375000	315607.994	87662	90609	90531	NA	NA	89600.66667	3882695.556	270384	273011	264424	269273	11668496.67	0.332750282	12.30227253	0.028413247	0.021024116	NA	NA	NA	NA	1247.5	16.2175	0.209984519
36	heat1-5	21	Maqe	3	heat	bicarb	Pelorus	vertical	d16	29	26.7	47	42	48	47	46	19.244	20.054	0.81	39.647343	155	166	11	920000	26680000	672932.8622	57097	60010	57436	NA	NA	58181	5624163.333	197469	194774	194475	195572.6667	18905357.78	0.297490447	8.357688633	0.200158298	0.530173969	NA	NA	NA	NA	455	13.195	0.332809187
36	heat1-5	22	Gast	1	heat	bicarb	Davies	horizontal	d16	24	21.7	24	29	41	42	34	38.013	38.746	0.733	35.92753623	175	201	26	680000	16320000	454247.6805	27816	28197	28104	NA	NA	28039	2243120	83234	85920	79692	82948.66667	6635893.334	0.338028339	4.938098963	0.05059238	-0.139949395	NA	NA	NA	NA	365	8.76	0.243824123
36	heat1-5	23	Plob	11	heat	bicarb	Pandora	vertical	d16	11.75	9.45	18	7	17	16	14.5	20.488	20.748	0.26	13.07729469	135	146	11	290000	3407500	260566.1249	31269	31788	31603	NA	NA	31553.33333	1235838.889	51441	50011	53824	51758.66667	2027214.445	0.609624153	4.74289929	0.027355959	-2.074006722	NA	NA	NA	NA	257.5	3.025625	0.231364749
36	heat1-5	24	Amil	5	heat	bicarb	Pelorus	horizontal	d16	6.75	4.45	29	32	44	20	31.25	7.561	7.722	0.161	8.29468599	33	37	4	625000	4218750	508608.7653	43535	44235	45225	NA	NA	44331.66667	997462.5001	105992	107712	106994	106899.3333	2405234.999	0.4147048	1.96115869	0.064845413	1.056191493	NA	NA	NA	NA	415	2.80125	0.33771622
36	heat1-5	25	Gcol	5	heat	bicarb	Pandora	horizontal	d16	30	27.7	147	162	154	175	159.5	26.214	27.15	0.936	45.73429952	155	174	19	3190000	95700000	2092521.39	67980	68916	67957	NA	NA	68284.33333	6828433.333	201883	202676	197205	200588	20058800	0.340420829	3.263256168	0.106710338	0.661670497	NA	NA	NA	NA	2255	67.65	1.479196155
36	heat1-5	26	Maqe	1	heat	bicarb	Pelorus	vertical	d16	23	20.7	63	41	36	37	44.25	17.699	18.125	0.426	21.09661836	130	140	10	885000	20355000	964846.5766	67477	70204	69600	NA	NA	69093.66667	5297181.111	196530	206525	217148	206734.3333	15849632.22	0.334214765	5.490179724	0.279869549	-0.554319544	NA	NA	NA	NA	562.5	12.9375	0.613249943
36	heat1-5	27	Gast	5	heat	bicarb	Davies	horizontal	d16	27.5	25.2	53	69	41	54	54.25	9.527	10.041	0.514	25.34782609	135	150	15	1085000	29837500	1177122.642	24123	24933	24670	NA	NA	24575.33333	2252738.889	101662	94832	95362	97285.33333	8917822.222	0.252610877	1.913767358	0.032069939	-0.298131832	NA	NA	NA	NA	580	15.95	0.629245283
36	heat1-5	28	Plob	3	heat	bicarb	Pandora	vertical	d16	11.25	8.95	12	15	16	15	14.5	21.11	21.364	0.254	12.78743961	135	149	14	290000	3262500	255133.1696	38045	38123	37658	NA	NA	37942	1422825	67101	73196	85440	75245.66667	2821712.5	0.504241662	5.576793493	0.050514995	-0.328554119	NA	NA	NA	NA	370	4.1625	0.325514734
36	heat1-5	29	Gach	5	heat	bicarb	Davies	vertical	d16	11.5	9.2	72	43	54	44	53.25	2.451	2.852	0.401	19.88888889	140	145	5	1065000	12247500	615796.0894	74625	75251	75531	NA	NA	75135.66667	2880200.556	194287	194839	185914	191680	7347733.333	0.391984905	4.677198516	0.200796387	-0.598201891	NA	NA	NA	NA	590	6.785	0.341145251
36	heat1-5	30	Maqe	4	heat	bicarb	Pelorus	vertical	d16	32	29.7	47	62	50	69	57	24.176	25.162	0.986	48.14975845	300	315	15	1140000	36480000	757636.1995	80944	82456	82761	NA	NA	82053.66667	8752391.111	246479	244212	241302	243997.6667	26026417.78	0.336288735	11.55223459	0.239014919	0.68602141	NA	NA	NA	NA	830	26.56	0.551612321
39	ctrl6-10	1	Gast	6	ctrl	artemia	Davies	horizontal	d1	24	21.7	43	44	35	41	40.75	36.35	37.931	1.581	52.08598726	415	440	25	815000	17685500	375532.8646	63	55	64	61	90	61	244	82	85	NA	83.5	6680	0.134661552	0.000649743	0.290535196	3.471436039	84670.60123	13.01116011	-72.65844952	303.092328	312.5	7.5	0.143992663
39	ctrl6-10	2	Gach	9	ctrl	artemia	Davies	vertical	d1	10.5	8.2	30	43	31	28	33	7.538	7.759	0.221	8.77388535	33	37	4	660000	5412000	789843.9201	0	0	0	11	0	11	44	0	0	NA	0	0	1	5.57E-05	0.632511494	2.612761764	27777.01095	-52.16366997	5.288983275	16.8979344	395	4.1475	0.472709619
39	ctrl6-10	3	Maqe	7	ctrl	artemia	Pelorus	vertical	d1	25	22.7	67	48	58	32	51.25	20.924	21.633	0.709	24.31528662	100	112	12	1025000	23267500	1053863.785	18	21	4	43	19	43	172	28	14	NA	21	1750	0.360813929	0.000163209	0.554023903	5.181166983	739481.9364	0.351857504	0.032551271	-40.662952	302.5	7.5625	0.311018337
39	ctrl6-10	4	Plob	7	ctrl	artemia	Pandora	vertical	d1	8	5.7	21	16	25	25	21.75	18.91	19.239	0.329	12.2133758	100	112	12	435000	2479500	284933.5072	44	89	29	106	28	106	424	54	62	NA	58	1546.666667	1	0.001488066	0.210322686	-1.32884539	5136.999381	0.886901599	0.657788592	50.29541488	415	3.32	0.271833116
39	ctrl6-10	5	Gcol	6	ctrl	artemia	Pandora	horizontal	d1	27.5	25.2	251	249	236	257	248.25	30.643	31.871	1.228	40.84394904	115	139	24	4965000	125118000	3342906.433	0	0	0	19	0	19	76	8	23	NA	15.5	1420.833333	0.194572453	2.27E-05	0.01934191	0.983934314	5528184.912	277.3049116	102.2600275	-76.26827635	2432.5	66.89375	1.637788499
39	ctrl6-10	6	Amil	7	ctrl	artemia	Pelorus	horizontal	d1	11	8.7	37	55	24	41	39.25	7.609	7.989	0.38	13.83757962	31	36	5	785000	6829500	624025.3165	0	2	0	5	0	5	20	11	0	NA	5.5	201.6666667	0.417972832	3.21E-05	0.314622092	2.025602868	210271.563	20.75581393	255.587353	156.6127167	392.5	4.3175	0.312012658
39	ctrl6-10	7	Maqe	8	ctrl	artemia	Pelorus	vertical	d1	23.5	21.2	34	18	26	33	27.75	23.081	23.718	0.637	22.02229299	105	120	15	555000	11766000	592240.7809	1	20	0	7	12	7	28	13	7	NA	10	783.3333333	0.132075472	4.73E-05	0.470464828	2.831682307	1669651.176	0.307689766	0.016020808	-61.74756473	390	9.165	0.416169197
39	ctrl6-10	8	Amil	10	ctrl	artemia	Pelorus	horizontal	d1	14.25	11.95	81	84	90	93	87	9.108	9.865	0.757	25.84394904	105	113	8	1740000	20793000	959412.1996	0	0	0	9	0	9	36	0	8	NA	4	190	0.753138075	3.75E-05	0.202660631	0.613627328	504406.5934	28.42572314	297.7849541	55.95384642	612.5	8.728125	0.337724122
39	ctrl6-10	9	Gast	11	ctrl	artemia	Davies	horizontal	d1	17.5	15.2	32	36	41	28	34.25	32.826	33.403	0.577	20.11146497	125	145	20	685000	10412000	596053.0483	34	32	47	56	NA	56	224	59	44	NA	51.5	3004.166667	0.286152274	0.000375805	0.12998982	3.460796164	134396.5978	145.620134	-116.8836404	124.7633478	432.5	7.56875	0.376340063
39	ctrl6-10	10	Gcol	8	ctrl	artemia	Pandora	horizontal	d1	37.5	35.2	158	205	167	192	180.5	39.77	41.805	2.035	66.54458599	125	154	29	3610000	127072000	2034350.323	0	0	0	0	NA	0	0	5	29	NA	17	2125	0	0	-0.048068326	-0.060335154	3131504575	22.40960563	45.03007631	9.791148558	2245	84.1875	1.265129218
39	ctrl6-10	11	Amil	9	ctrl	artemia	Pelorus	horizontal	d1	6.5	4.2	63	44	55	58	55	7.694	7.911	0.217	8.646496815	30	34	4	1100000	4620000	826924.4936	0	0	0	7	NA	7	28	15	9	NA	12	260	0.555555556	3.39E-05	0.223258048	-3.373743113	23158.70447	36.3746381	-113.7903821	341.7355296	340	2.21	0.255594843
39	ctrl6-10	12	Plob	6	ctrl	artemia	Pandora	vertical	d1	10	7.7	44	29	31	18	30.5	23.344	23.655	0.311	11.64012739	135	149	14	610000	4697000	524049.2476	102	47	41	66	NA	66	264	128	114	NA	121	4033.333333	0.283353011	0.000503769	0.246818605	1.168581967	6287.569778	0.85513759	2.137989132	70.33915936	230	2.3	0.197592339
39	ctrl6-10	13	Gach	8	ctrl	artemia	Davies	vertical	d1	12	9.7	66	60	67	62	63.75	8.933	9.484	0.551	19.28343949	125	130	5	1275000	12367500	793426.9199	0	0	0	7	NA	7	28	2	9	NA	5.5	220	0.524835989	3.53E-05	0.098659785	0.586992553	1051520.336	178.5905866	159.9675844	16.96814592	457.5	5.49	0.284700248
39	ctrl6-10	14	Gcol	10	ctrl	artemia	Pandora	horizontal	d1	22.5	20.2	335	321	357	341	338.5	26.846	27.96	1.114	37.2133758	125	142	17	6770000	136754000	4093286.264	0	0	0	0	NA	0	0	8	3	NA	5.5	412.5	0	0	-0.046023774	2.793858248	0	31.29853217	0.869365461	-25.49590601	2847.5	64.06875	1.721659178
39	ctrl6-10	15	Plob	9	ctrl	artemia	Pandora	vertical	d1	10.5	8.2	18	31	35	35	29.75	24.259	24.593	0.334	12.37261146	125	139	14	595000	4879000	504945.9459	7	14	6	39	NA	39	156	30	35	NA	32.5	1137.5	0.585365854	0.000308944	0.229907361	-0.081900151	36940.90877	0.711677292	25.35238125	-30.76436476	320	3.36	0.271567568
39	ctrl6-10	16	Gast	9	ctrl	artemia	Davies	horizontal	d1	20	17.7	63	56	61	68	62	31.797	32.933	1.136	37.91401274	140	165	25	1240000	21948000	654111.7178	156	142	167	236	NA	236	944	118	113	NA	115.5	7700	0.461760462	0.001443179	0.369106754	4.668569161	30506.72003	-33.34402173	-69.60232055	51.82693355	325	6.5	0.171440571
39	ctrl6-10	17	Plob	10	ctrl	artemia	Pandora	vertical	d1	10	7.7	12	25	18	21	19	22.231	22.578	0.347	12.7866242	155	170	15	380000	2926000	297185.5542	5	9	8	18	NA	18	72	27	28	NA	27.5	916.6666667	0.340023613	0.000242273	0.211914996	6.074051174	24204.22292	1.110806929	0.786692784	114.0112258	325	3.25	0.254171856
39	ctrl6-10	18	Gach	10	ctrl	artemia	Davies	vertical	d1	10.75	8.45	92	91	84	89	89	9.215	9.912	0.697	23.93312102	110	116	6	1780000	15041000	799519.6274	0	0	0	4	NA	4	16	8	6	NA	7	250.8333333	0.270498732	2.00E-05	0.185627163	3.054798876	2129702.042	-7.952424576	-9.686409002	37.27743605	630	6.7725	0.282976048
39	ctrl6-10	19	Amil	6	ctrl	artemia	Pelorus	horizontal	d1	10	7.7	99	106	94	81	95	9.153	9.699	0.546	19.12420382	105	110	5	1900000	14630000	993505.4122	0	0	0	13	NA	13	52	15	8	NA	11.5	383.3333333	0.587238848	5.23E-05	0.18560053	0.539850431	0	-51.39872878	54.96945643	145.8330424	545	5.45	0.284979184
39	ctrl6-10	20	Gcol	9	ctrl	artemia	Pandora	horizontal	d1	34	31.7	223	233	215	193	216	32.018	33.489	1.471	48.58280255	145	169	24	4320000	136944000	3023292.035	0	0	0	0	NA	0	0	2	0	NA	1	113.3333333	0	0	0.059519269	1.700644987	0	1.573468416	1.198556181	-33.62401625	1842.5	62.645	1.28944805
39	ctrl6-10	21	Gcol	7	ctrl	artemia	Pandora	horizontal	d1	32.5	30.2	256	226	224	227	233.25	35.634	37.137	1.503	49.60191083	125	150	25	4665000	140883000	3056585.875	0	0	0	0	NA	0	0	3	5	NA	4	433.3333333	0	0	0.04954339	2.312110931	9368626458	5.214912833	2.167279062	-61.32462119	2250	73.125	1.47423756
39	ctrl6-10	22	Gast	8	ctrl	artemia	Davies	horizontal	d1	25	22.7	24	17	22	16	19.75	25.048	26.098	1.05	35.17515924	130	149	19	395000	8966500	280737.8904	80	48	10	49	NA	49	196	35	29	NA	32	2666.666667	0.269823789	0.00069816	0.381076343	3.943114419	65438.26669	-57.3474671	-71.63660326	180.0080679	220	5.5	0.156360344
39	ctrl6-10	23	Maqe	9	ctrl	artemia	Pelorus	vertical	d1	22	19.7	57	48	58	42	51.25	24.804	25.749	0.945	31.83121019	125	140	15	1025000	20192500	708424.2121	13	36	8	37	NA	37	148	18	7	NA	12.5	916.6666667	0.601015228	0.000208914	0.390683779	3.999045417	843636.1784	0.852771136	1.372655099	-51.90404812	342.5	7.535	0.236717359
39	ctrl6-10	24	Plob	8	ctrl	artemia	Pandora	vertical	d1	11	8.7	46	41	30	36	38.25	23.002	23.56	0.558	19.50636943	120	134	14	765000	6655500	431397.551	17	12	13	30	NA	30	120	20	15	NA	17.5	641.6666667	0.78817734	0.000278166	-0.007700476	4.744167465	31996.47754	3.591168165	0.354801878	80.51437925	442.5	4.8675	0.249533878
39	ctrl6-10	25	Maqe	6	ctrl	artemia	Pelorus	vertical	d1	22	19.7	24	26	14	20	21	24.32	25.181	0.861	29.15605096	100	115	15	420000	8274000	316915.3468	59	151	49	60	NA	60	240	18	24	NA	21	1540	0.580130529	0.0007573	0.148554069	6.650258833	378193.0613	2.165749279	1.419244311	-0.543445159	300	6.6	0.226368105
39	ctrl6-10	26	Gach	6	ctrl	artemia	Davies	vertical	d1	8.75	6.45	92	119	102	89	100.5	7.948	8.413	0.465	16.54458599	39	44	5	2010000	12964500	1063036.574	0	0	0	0	NA	0	0	0	0	NA	0	0	NA	0	0.129164862	4.051985576	0	235.7480332	34.28902609	-0.447301897	625	5.46875	0.330546198
39	ctrl6-10	27	Amil	8	ctrl	artemia	Pelorus	horizontal	d1	8.5	6.2	67	58	75	52	63	7.98	8.362	0.382	13.90127389	30	35	5	1260000	7812000	770432.9897	1	0	2	13	NA	13	52	10	10	NA	10	283.3333333	0.838709677	6.75E-05	0.0330015	0.724047717	154289.8447	351.3927788	258.1455812	81.1730747	442.5	3.76125	0.270568729
39	ctrl6-10	28	Gach	7	ctrl	artemia	Davies	vertical	d1	12.75	10.45	60	52	62	50	56	9.504	9.999	0.495	17.5	125	130	5	1120000	11704000	816000	0	0	0	0	NA	0	0	0	0	NA	0	0	NA	0	0.109212828	2.881061296	7224384333	137.2651161	21.98655486	23.53392125	490	6.2475	0.357
39	ctrl6-10	29	Maqe	10	ctrl	artemia	Pelorus	vertical	d1	19.5	17.2	51	61	44	38	48.5	24.196	24.803	0.607	21.06687898	115	124	9	970000	16684000	897854.8753	102	58	43	76	NA	76	304	77	79	NA	78	5070	0.22659511	0.000338585	0.193125745	1.992806292	61744.44617	0.763650292	0.828902754	-8.893869461	372.5	7.26375	0.344794785
39	ctrl6-10	30	Gast	7	ctrl	artemia	Davies	horizontal	d1	25	22.7	56	44	58	48	51.5	24.066	25.201	1.135	37.88216561	115	130	15	1030000	23381000	679739.3863	142	99	97	435	NA	435	1740	33	31	NA	32	2666.666667	1	0.002559805	0.271978247	4.22145903	19885.86012	-8.88856682	-54.08350927	15.73904079	280	7	0.184783522
41	ctrl1-5	1	Gast	4	ctrl	bicarb	Davies	horizontal	d16	25	22.7	44	43	38	31	39	8.95	9.366	0.416	16.51984127	175	187	12	780000	19500000	1180398.751	55748	58003	56858	NA	NA	56869.66667	4739138.889	121702	127124	126434	125086.6667	10423888.89	0.454642115	4.014862677	0.419495556	0.726910881	-100	0	0	-100	357.5	8.9375	0.541016094
41	ctrl1-5	2	Maqe	4	ctrl	bicarb	Pelorus	vertical	d16	20	17.7	54	74	71	71	67.5	26.586	27.403	0.817	32.43253968	160	175	15	1350000	27000000	832497.247	101138	104504	104022	NA	NA	103221.3333	6881422.22	213674	218844	210917	214478.3333	14298555.55	0.48126695	8.265999972	0.356928168	1.854906941	-100	0	0	-100	592.5	11.85	0.365373792
41	ctrl1-5	3	Amil	1	ctrl	bicarb	Pelorus	horizontal	d16	9	6.7	59	56	42	42	49.75	7.882	8.285	0.403	16.00396825	32	37	5	995000	8955000	559548.723	77091	77625	77955	NA	NA	77557	2326710	126086	127363	127490	126979.6667	3809390.001	0.610782829	4.158190171	0.157790167	-0.605094284	-100	0	0	-100	367.5	3.3075	0.206667493
41	ctrl1-5	4	Maqe	3	ctrl	bicarb	Pelorus	vertical	d16	25	22.7	80	95	75	85	83.75	19.982	20.887	0.905	35.92460317	185	197	12	1675000	41875000	1165635.701	120216	122085	121562	NA	NA	121287.6667	10107305.56	271715	267732	275280	271575.6667	22631305.56	0.446607268	8.671067255	0.520256269	4.954462473	-100	0	0	-100	357.5	8.9375	0.248784933
41	ctrl1-5	5	Plob	11	ctrl	bicarb	Pandora	vertical	d16	14	11.7	31	45	30	35	35.25	24.232	24.606	0.374	14.8531746	150	165	15	705000	9870000	664504.4082	60011	56026	55192	NA	NA	57076.33333	2663562.222	100345	96544	106700	101196.3333	4722495.554	0.564015824	4.008343947	0.265643694	-2.049090951	-100	0	0	-100	277.5	3.885	0.261560246
41	ctrl1-5	6	Gach	2	ctrl	bicarb	Davies	vertical	d16	16	13.7	120	126	105	146	124.25	12.981	14.188	1.207	47.90873016	155	163	8	2485000	39760000	829911.3725	120082	123304	123466	NA	NA	122284	6521813.333	213514	214313	213927	213918	11408960	0.5716396	7.858445551	0.235311565	0.888659175	-100	0	0	-100	922.5	14.76	0.308085811
41	ctrl1-5	7	Amil	4	ctrl	bicarb	Pelorus	horizontal	d16	12.25	9.95	37	17	28	21	25.75	7.82	8.039	0.219	8.702380952	32	36	4	515000	6308750	724945.2804	28467	29056	28924	NA	NA	28815.66667	1176639.722	56570	55340	55525	55811.66667	2278976.389	0.516301848	1.623073843	0.222477845	0.261588718	-100	0	0	-100	170	2.0825	0.239302326
41	ctrl1-5	8	Gast	3	ctrl	bicarb	Davies	horizontal	d16	44	41.7	52	71	68	66	64.25	31.719	33.032	1.313	52.11507937	150	175	25	1285000	56540000	1084906.724	57505	59050	57595	NA	NA	58050	8514000	131509	127503	130943	129985	19064466.67	0.446589991	7.847679263	0.36631738	2.490341526	-100	0	0	-100	360	15.84	0.30394274
41	ctrl1-5	9	Plob	5	ctrl	bicarb	Pandora	vertical	d16	14.25	11.95	11	10	15	14	12.5	22.507	22.929	0.422	16.75793651	125	140	15	250000	3562500	212585.8395	29559	30158	30004	NA	NA	29907	1420582.5	51278	44786	42829	46297.66667	2199139.167	0.645972079	6.68239476	0.089410372	0.548302173	-100	0	0	-100	287.5	4.096875	0.244473715
41	ctrl1-5	10	Gach	5	ctrl	bicarb	Davies	vertical	d16	14	11.7	65	72	59	57	63.25	1.839	2.305	0.466	18.50396825	33	38	5	1265000	17710000	957092.0009	80913	84198	83480	NA	NA	82863.66667	3866971.111	135190	136236	135027	135484.3333	6322602.221	0.611610691	4.040333748	0.358550949	1.104321688	-100	0	0	-100	497.5	6.965	0.376405747
41	ctrl1-5	11	Gast	5	ctrl	bicarb	Davies	horizontal	d16	25	22.7	69	82	77	86	78.5	17.666	18.639	0.973	38.62301587	155	175	20	1570000	39250000	1016233.433	79090	82492	81296	NA	NA	80959.33333	6746611.111	180267	186644	185676	184195.6667	15349638.89	0.439528979	6.638839947	0.258514649	1.28888714	-100	0	0	-100	392.5	9.8125	0.254058358
41	ctrl1-5	12	Gcol	5	ctrl	bicarb	Pandora	horizontal	d16	29	26.7	172	202	195	173	185.5	50.994	52.215	1.221	48.46428571	220	252	32	3710000	107590000	2219985.262	98579	102075	102245	NA	NA	100966.3333	9760078.886	281201	280562	280072	280611.6667	27125794.45	0.359808038	4.396461117	0.236168018	0.471135538	-100	0	0	-100	1795	52.055	1.074089904
41	ctrl1-5	13	Gach	3	ctrl	bicarb	Davies	vertical	d16	11	8.7	80	93	92	68	83.25	8.952	9.461	0.509	20.21031746	120	126	6	1665000	18315000	906220.3024	87110	89582	88305	NA	NA	88332.33333	3238852.222	146678	145712	138648	143679.3333	5268242.221	0.614788023	3.57402302	0.223787978	2.115575502	-100	0	0	-100	602.5	6.6275	0.327926566
41	ctrl1-5	14	Gcol	1	ctrl	bicarb	Pandora	horizontal	d16	27.5	25.2	281	295	306	307	297.25	31.421	32.903	1.482	58.82142857	140	161	21	5945000	163487500	2779386.764	129034	131005	128659	NA	NA	129566	11876883.33	381500	385065	377711	381425.3333	34963988.89	0.339689026	4.273202811	0.152691607	2.00986095	-100	0	0	-100	2117.5	58.23125	0.989966606
41	ctrl1-5	15	Gast	2	ctrl	bicarb	Davies	horizontal	d16	37.5	35.2	62	49	57	72	60	21.453	22.438	0.985	39.09920635	130	155	25	1200000	45000000	1150918.502	40468	41678	42072	NA	NA	41406	5175750	84849	84342	83423	84204.66667	10525583.33	0.491730466	4.497060384	0.376753663	5.348894609	-100	0	0	-100	215	8.0625	0.206206232
41	ctrl1-5	16	Gach	1	ctrl	bicarb	Davies	vertical	d16	10.25	7.95	84	101	100	82	91.75	8.993	9.318	0.325	12.90873016	160	165	5	1835000	18808750	1457056.563	63911	65092	65094	NA	NA	64699	2210549.167	117255	113700	115885	115613.3333	3950122.221	0.559615385	1.517133393	0.221286037	-0.09271712	-100	0	0	-100	465	4.76625	0.369226868
41	ctrl1-5	17	Plob	2	ctrl	bicarb	Pandora	vertical	d16	10	7.7	41	56	43	40	45	20.636	20.954	0.318	12.63095238	125	140	15	900000	9000000	712535.344	47126	47120	46590	NA	NA	46945.33333	1564844.444	115190	97742	96494	103142	3438066.667	0.455152444	2.196163962	0.28256157	3.189446999	-100	0	0	-100	217.5	2.175	0.172196041
41	ctrl1-5	18	Gach	4	ctrl	bicarb	Davies	vertical	d16	11.75	9.45	52	58	45	52	51.75	8.276	8.577	0.301	11.95634921	32	37	5	1035000	12161250	1017137.405	57267	57048	56521	NA	NA	56945.33333	2230358.889	100863	95632	96772	97755.66667	3828763.611	0.582527185	2.192780324	0.184820849	0.587353124	-100	0	0	-100	402.5	4.729375	0.395553435
41	ctrl1-5	19	Maqe	1	ctrl	bicarb	Pelorus	vertical	d16	35	32.7	47	55	53	43	49.5	16.823	18.092	1.269	50.36904762	170	192	22	990000	34650000	687922.477	71593	70795	70117	NA	NA	70835	8264083.333	153653	153302	153100	153351.6667	17891027.78	0.461912163	12.01310265	0.331044747	1.653761789	-100	0	0	-100	445	15.575	0.309217679
41	ctrl1-5	20	Gcol	2	ctrl	bicarb	Pandora	horizontal	d16	32.5	30.2	158	185	165	186	173.5	36.198	37.605	1.407	55.8452381	160	185	25	3470000	112775000	2019420.166	60656	62878	62381	NA	NA	61971.66667	6713597.223	165573	164817	163925	164771.6667	17850263.89	0.376106329	3.324517273	0.165588189	0.07739115	-100	0	0	-100	1830	59.475	1.064996802
41	ctrl1-5	21	Maqe	2	ctrl	bicarb	Pelorus	vertical	d16	29	26.7	62	81	42	57	60.5	27.058	27.879	0.821	32.59126984	155	170	15	1210000	35090000	1076668.696	52699	54357	53929	NA	NA	53661.66667	5187294.445	105959	111021	118651	111877	10814776.67	0.479648781	4.817911456	0.342050874	2.32144772	-100	0	0	-100	542.5	15.7325	0.482721296
41	ctrl1-5	22	Plob	1	ctrl	bicarb	Pandora	vertical	d16	17	14.7	30	20	15	19	21	20.122	20.388	0.266	10.56746032	150	164	14	420000	7140000	675659.0312	32852	32677	32505	NA	NA	32678	1851753.333	54101	56100	63113	57771.33333	3273708.889	0.56564386	2.740662446	0.409371919	2.988364963	-100	0	0	-100	155	2.635	0.249350357
41	ctrl1-5	23	Gcol	4	ctrl	bicarb	Pandora	horizontal	d16	37.5	35.2	108	112	117	90	106.75	37.044	38.288	1.244	49.37698413	155	180	25	2135000	80062500	1621453.829	38898	40954	41061	NA	NA	40304.33333	5038041.666	95792	95475	94950	95405.66667	11925708.33	0.422452195	3.107113861	0.066358766	0.455016088	-100	0	0	-100	2377.5	89.15625	1.805623644
41	ctrl1-5	24	Maqe	5	ctrl	bicarb	Pelorus	vertical	d16	27	24.7	61	43	60	58	55.5	21.022	21.837	0.815	32.3531746	150	161	11	1110000	29970000	926338.771	66991	69555	70487	NA	NA	69011	6210990	124015	144394	137031	135146.6667	12163200	0.510637826	6.704879677	0.426479902	4.522463305	-100	0	0	-100	325	8.775	0.271225316
41	ctrl1-5	25	Amil	2	ctrl	bicarb	Pelorus	horizontal	d16	12.25	9.95	59	47	58	50	53.5	8.182	8.507	0.325	12.90873016	150	155	5	1070000	13107500	1015398.094	59317	60674	60914	NA	NA	60301.66667	2462318.056	115190	114545	117116	115617	4721027.5	0.521564015	2.424978016	0.348972144	0.364855087	-100	0	0	-100	337.5	4.134375	0.320277436
41	ctrl1-5	26	Amil	5	ctrl	bicarb	Pelorus	horizontal	d16	11.5	9.2	93	105	98	110	101.5	8.66	9.144	0.484	19.21825397	140	145	5	2030000	23345000	1214730.539	54580	56282	55811	NA	NA	55557.66667	2129710.556	128238	127979	127922	128046.3333	4908442.777	0.433887213	1.753237024	0.257456913	0.423004147	-100	0	0	-100	460	5.29	0.275259137
41	ctrl1-5	27	Amil	3	ctrl	bicarb	Pelorus	horizontal	d16	12.5	10.2	43	46	44	47	45	1.526	1.853	0.327	12.98809524	32	37	5	900000	11250000	866177.8185	50679	50729	50320	NA	NA	50576	2107333.333	102683	104514	102501	103232.6667	4301361.113	0.489922441	2.432910758	0.112910272	-1.009006766	-100	0	0	-100	322.5	4.03125	0.310380385
41	ctrl1-5	28	Gast	1	ctrl	bicarb	Davies	horizontal	d16	32	29.7	78	80	79	94	82.75	40.037	40.984	0.947	37.59126984	130	155	25	1655000	52960000	1408837.749	59698	61601	59997	NA	NA	60432	6446080	151554	122969	131469	135330.6667	14435271.11	0.446550671	4.575459456	0.374457044	1.976966509	-100	0	0	-100	262.5	8.4	0.223456138
41	ctrl1-5	29	Plob	3	ctrl	bicarb	Pandora	vertical	d16	13	10.7	42	32	26	37	34.25	24.101	24.506	0.405	16.08333333	140	155	15	685000	8905000	553678.7565	46257	46182	45744	NA	NA	46061	1995976.667	88286	97007	82172	89155	3863383.333	0.51663956	3.604936334	0.29147532	0.526538575	-100	0	0	-100	382.5	4.9725	0.309170984
41	ctrl1-5	30	Gcol	3	ctrl	bicarb	Pandora	horizontal	d16	34	31.7	146	150	137	150	145.75	40.512	41.952	1.44	57.1547619	175	200	25	2915000	99110000	1734063.737	80782	82017	81664	NA	NA	81487.66667	9235268.889	190060	187599	188624	188761	21392913.33	0.431697579	5.325795524	0.226428891	1.648168415	-100	0	0	-100	2472.5	84.065	1.470831077
[truncated: 6 more columns]
