# Supplementary material for: Exploring mechanisms that affect coral cooperation: symbiont transmission mode, cell density and community composition
Source: PeerJ. 2018 Dec 3;6:e6047. doi: 10.7717/peerj.6047 (PMC6282938; doi:10.7717/peerj.6047)
Supplement: Supplemental Information 2 — This file is for review only. [file peerj-06-6047-s002.zip › SupplementaryDataFiles/traitData_DaysAsCols.csv]

Species	Genotype	Temp	Treat	Reef	Transmission	d1_ZooxDensity	d16_ZooxDensity	d3_ZooxDensity	d1_FractionDPMshared	d16_FractionDPMshared	d3_FractionDPMshared	d1_C14_DPM/Zoox/cm2	d16_C14_DPM/Zoox/cm2	d3_C14_DPM/Zoox/cm2	d1_OxygenProd_ugO2/cm2/min	d16_OxygenProd_ugO2/cm2/min	d3_OxygenProd_ugO2/cm2/min	d1_Calcification_umol CaCO3/cm2/min	d16_Calcification_umol CaCO3/cm2/min	d3_Calcification_umol CaCO3/cm2/min	d1_HostProtein_mg/cm2	d16_HostProtein_mg/cm2	d3_HostProtein_mg/cm2	d1_ZooxPerMgProt	d16_ZooxPerMgProt	d3_ZooxPerMgProt	d1_DiffZooxDens	d16_DiffZooxDens	d3_DiffZooxDens	d1_DiffZooxPerMgProt	d16_DiffZooxPerMgProt	d3_DiffZooxPerMgProt	d1_DiffDPMshared	d16_DiffDPMshared	d3_DiffDPMshared
Amil	1	ctrl	bicarb	Pelorus	horizontal	705219.0476	559548.723	1035771.084	0.476921637	0.610782829	0.453501555	0.001228532	0.001461139	0.000539396	0.120731481	0.185891396	0.086640154	-0.258404762	-0.605094284	1.239297192	0.336761905	0.206667493	0.459307229	2094117.647	2707482.993	2255072.464	NA	NA	NA	NA	NA	NA	NA	NA	NA
Amil	1	heat	bicarb	Pelorus	horizontal	967555.4722	616203.2086	625331.6601	0.528612501	0.504887991	0.626497775	0.000385184	0.0010446	0.002248462	0.201280362	0.107917889	0.210059275	0.979644595	0.160990641	0.168653573	0.391850681	0.182647059	0.291959484	2469194.313	3373737.374	2141843.972	262336.4246	56654.4856	-410439.4239	375076.6657	666254.3805	-113228.4921	0.051690864	-0.105894838	0.17299622
Amil	2	ctrl	bicarb	Pelorus	horizontal	638240.6639	1015398.094	802970.2849	0.492484721	0.521564015	0.528541183	0.001767112	0.001309735	0.000673725	0.221347832	0.384924227	0.193754912	-1.441696868	0.364855087	1.133342079	0.34479668	0.320277436	0.3343222	1851063.83	3170370.37	2401785.714	NA	NA	NA	NA	NA	NA	NA	NA	NA
Amil	2	heat	bicarb	Pelorus	horizontal	964399.3035	579138.6116	786088.7428	0.464730863	0.425589205	0.507497807	0.000570946	0.000938679	0.000407279	0.217556587	0.078264026	0.182800848	0.600535725	-0.835258589	1.118401186	0.335506384	0.312398421	0.3031553	2874458.874	1853846.154	2593023.256	326158.6396	-436259.4824	-16881.5421	1023395.045	-1316524.217	375076.6657	-0.027753858	-0.09597481	-0.021043376
Amil	3	ctrl	bicarb	Pelorus	horizontal	936000	866177.8185	1350891.276	0.473135667	0.489922441	0.549630493	0.001435253	0.001298009	0.001611207	0.252633546	0.148642666	0.339282043	-1.011008863	-1.009006766	-0.799027106	0.314915888	0.310380385	0.451280273	2972222.222	2790697.674	2993464.052	NA	NA	NA	NA	NA	NA	NA	NA	NA
Amil	3	heat	bicarb	Pelorus	horizontal	961596.1454	315607.994	928056.7574	0.441802017	0.332750282	0.616609118	0.000567917	0.000185624	0.001234669	0.251189699	0.041002064	0.335245928	2.935129989	0.021024116	1.52599036	0.298808009	0.209984519	0.301317129	3218106.996	1503006.012	3080000	25596.1454	-550569.8245	-422834.5186	245884.7737	-1287691.662	1023395.045	-0.03133365	-0.157172159	0.066978625
Amil	4	ctrl	bicarb	Pelorus	horizontal	680300.7519	724945.2804	855173.913	0.473074519	0.516301848	0.527477626	0.003479106	0.001928877	0.000557932	0.194185464	0.264270505	0.089849203	-2.454454327	0.261588718	0.080112521	0.299097744	0.239302326	0.312282609	2274509.804	3029411.765	2738461.538	NA	NA	NA	NA	NA	NA	NA	NA	NA
Amil	4	heat	bicarb	Pelorus	horizontal	961858.0276	304703.3898	818000.8347	0.445428523	0.412399505	0.489383667	0.001701236	0.002227573	0.000534902	0.307670221	0.039962749	0.17558087	-2.396309126	0.801731424	1.651842623	0.348040734	0.213940678	0.29278172	2763636.364	1424242.424	2793893.13	281557.2757	-420241.8906	-37173.0783	489126.5597	-1605169.34	55431.59131	-0.027645996	-0.103902343	-0.038093959
Amil	5	ctrl	bicarb	Pelorus	horizontal	875814.8148	1214730.539	960316.5468	0.429237626	0.433887213	0.529584927	0.001479048	0.000427224	0.001314602	0.140256559	0.281605608	0.403695713	-0.289629048	0.423004147	0.649939703	0.263972222	0.275259137	0.31957554	3317829.457	4413043.478	3004975.124	NA	NA	NA	NA	NA	NA	NA	NA	NA
Amil	5	heat	bicarb	Pelorus	horizontal	1142118.959	508608.7653	778734.6113	0.422238817	0.4147048	0.445777845	0.000431759	0.002565402	0.000296675	0.178679717	0.107015452	0.196663484	0.90090161	1.056191493	1.683239525	0.323406134	0.33771622	0.220701284	3531531.532	1506024.096	3528455.285	266304.1442	-706121.7737	-181581.9355	213702.0742	-2907019.382	523480.1602	-0.006998809	-0.019182413	-0.083807082
Amil	6	ctrl	artemia	Pelorus	horizontal	993505.4122	660990.2015	775275.0108	0.587238848	0.398381575	1	1.86E-07	2.40E-07	3.86E-06	0.209088752	0.193739911	0.174572183	0.539850431	2.259996194	-2.385004508	0.284979184	0.237659398	0.287078822	2684403.67	2236835.106	1813236.481	NA	NA	NA	NA	NA	NA	NA	NA	NA
Amil	6	heat	artemia	Pelorus	horizontal	843678.7072	529882.2764	793068.6252	0	0.178970917	1	0	1.37E-07	5.75E-07	0.241506654	0.13887306	0.220926733	-2.313397845	-2.162862778	-0.393820346	0.300071293	0.215960424	0.22467294	2024347.826	1874808.353	1906135.458	-149826.705	-131107.9251	17793.6144	-660055.8436	375076.6657	92898.97713	-0.587238848	-0.219410658	0
Amil	7	ctrl	artemia	Pelorus	horizontal	624025.3165	613698.4839	730296.4793	0.417972832	0.038480038	1	2.12E-07	6.75E-09	5.97E-06	0.345763942	0.302712476	0.322924951	2.025602868	-0.739262955	0.52517196	0.312012658	0.262838992	0.292118592	1581818.182	1797860.465	1823529.412	NA	NA	NA	NA	NA	NA	NA	NA	NA
Amil	7	heat	artemia	Pelorus	horizontal	501045.6161	411565.4792	656971.6088	0.116194626	0.261437908	1	2.90E-06	2.23E-07	8.38E-07	0.595068158	0.34870087	0.223598509	-3.419272075	-4.804287255	-1.074446867	0.246276659	0.245123557	0.246056782	1636243.58	1370074.074	1553454.545	-122979.7004	-202133.0047	-73324.8705	54425.39852	1023395.045	-270074.8663	-0.301778206	0.22295787	0
Amil	8	ctrl	artemia	Pelorus	horizontal	770432.9897	505636.517	662044.5097	0.838709677	0.708129513	1	4.79E-07	4.56E-07	2.59E-07	0.063982121	0.226546482	0.238770455	0.724047717	-2.461324932	2.426109119	0.270568729	0.246726252	0.291901443	2076969.093	1589521.229	1814432.99	NA	NA	NA	NA	NA	NA	NA	NA	NA
Amil	8	heat	artemia	Pelorus	horizontal	618303.8933	538204.1272	640068.9995	0.17348875	0.795321637	1	8.23E-07	6.85E-07	1.89E-07	0.724001945	0.138889956	0.204435683	0.568837048	-3.969711545	1.980878374	0.415325342	0.2217401	0.296007886	1073684.211	1729368.932	1499220.779	-152129.0964	32567.6102	-21975.5102	-1003284.882	139847.7035	-315212.2105	-0.665220927	0.087192124	0
Amil	9	ctrl	artemia	Pelorus	horizontal	826924.4936	441920.3582	683918.9189	0.555555556	1	1	7.01E-07	8.99E-07	1.97E-07	0.26193267	0.167496269	-0.038375307	-3.373743113	-5.891292233	-0.247983428	0.255594843	0.250772267	0.272432432	2090497.738	1346530.393	1960515.873	NA	NA	NA	NA	NA	NA	NA	NA	NA
Amil	9	heat	artemia	Pelorus	horizontal	545795.6915	480590.3694	667524.1406	0.251008516	0.298593167	1	1.50E-07	2.59E-07	1.59E-07	0.204053162	0.159273214	0.138285052	-1.447122882	0.070069928	-0.853271917	0.316678249	0.229155673	0.30986095	1393164.363	1545952.381	1571349.862	-281128.8021	38670.0112	-16394.7783	-697333.375	199421.9883	375076.6657	-0.30454704	-0.701406833	0
Amil	10	ctrl	artemia	Pelorus	horizontal	959412.1996	645529.6128	637139.5655	0.753138075	1	1	6.70E-08	2.35E-07	1.66E-06	0.22906716	0.285518107	0.22030622	0.613627328	-2.935330082	-3.007383793	0.337724122	0.2836418	0.261512508	2382298.604	1777339.901	1732525.253	NA	NA	NA	NA	NA	NA	NA	NA	NA
Amil	10	heat	artemia	Pelorus	horizontal	669370.229	418757.6553	727206.8637	0.510855683	0.095966412	0.265339967	1.75E-07	1.02E-06	1.45E-07	0.315465573	0.040593158	0.252046105	-0.280957167	-8.106307553	-2.34306845	0.34233506	0.236395451	0.361372736	1479232.451	1262142.857	1498079.561	-290041.9706	-226771.9575	90067.2982	-903066.1528	-515197.0443	1023395.045	-0.242282392	-0.904033588	-0.734660033
Gach	1	ctrl	bicarb	Davies	vertical	1111993.671	1457056.563	696696.4286	0.530213108	0.559615385	0.516935079	0.001181656	0.000819406	0.000537566	0.175701956	0.258019688	0.228868003	-2.904239022	-0.09271712	3.108240125	0.465778481	0.369226868	0.340607143	2387387.387	3946236.559	2045454.545	NA	NA	NA	NA	NA	NA	NA	NA	NA
Gach	1	heat	bicarb	Davies	vertical	1047216.331	695406.1401	793329.3166	0.526840301	0.423499327	0.568629722	0.00156612	0.001246664	0.00082216	0.407435942	0.291614966	0.266046298	1.311016957	-0.101063133	1.990105815	0.474615589	0.409597857	0.256092271	2206451.613	1697777.778	3097826.087	-64777.34	-761650.4229	96632.888	-180935.7745	-2248458.781	1052371.542	-0.003372807	-0.136116058	0.051694643
Gach	2	ctrl	bicarb	Davies	vertical	383620.5734	829911.3725	1390357.143	0.531293934	0.5716396	0.586006694	0.000276336	0.000308141	0.000818863	0.138951274	0.25049442	0.104102151	0.09662515	0.888659175	1.045176813	0.158696459	0.308085811	0.409821429	2417322.835	2693766.938	3392592.593	NA	NA	NA	NA	NA	NA	NA	NA	NA
Gach	2	heat	bicarb	Davies	vertical	912448.1277	559829.2328	993117.7631	0.494877752	0.464056937	0.519488762	0.000673436	0.000399747	0.000347211	0.250874741	0.142878572	0.287761214	0.517204466	-0.271805387	1.419136688	0.34501155	0.258973373	0.303777198	2644688.645	2161725.067	3269230.769	528827.5543	-270082.1397	-397239.3799	227365.81	-532041.8703	-123361.8234	-0.036416182	-0.107582663	-0.066517932
Gach	3	ctrl	bicarb	Davies	vertical	873858.9212	906220.3024	1052271.784	0.468808485	0.614788023	0.583358878	0.00134841	0.000787505	0.001659622	0.280845138	0.250781294	0.488899285	0.40616622	2.115575502	0.585935529	0.456348548	0.327926566	0.425551089	1914893.617	2763485.477	2472727.273	NA	NA	NA	NA	NA	NA	NA	NA	NA
Gach	3	heat	bicarb	Davies	vertical	600490.7937	623493.9759	1395817.136	0.557046331	0.384881636	0.48473841	0.001064376	0.001032893	0.000739274	0.351083484	0.110465186	0.288810675	-0.745445556	-1.57655903	2.593144904	0.274596293	0.505589666	0.383523587	2186813.187	1233201.581	3639455.782	-273368.1275	-282726.3265	343545.352	271919.5698	375076.6657	1166728.51	0.088237846	-0.229906387	-0.098620468
Gach	4	ctrl	bicarb	Davies	vertical	841435.8974	1017137.405	1072919.355	0.515403241	0.582527185	0.552507076	0.000714109	0.001380513	0.00147792	0.303974089	0.224480512	0.218089839	0.152917115	0.587353124	0.184645121	0.404923077	0.395553435	0.432494624	2078014.184	2571428.571	2480769.231	NA	NA	NA	NA	NA	NA	NA	NA	NA
Gach	4	heat	bicarb	Davies	vertical	603105.795	674646.5969	1339708.786	0.410014536	0.439032553	0.596492326	0.001384484	0.000778251	0.001438737	0.296334296	0.185163195	0.527648898	1.070632539	-1.013429808	-0.584308378	0.390160858	0.276361257	0.562962734	1545787.546	2441176.471	2379746.835	-238330.1024	-342490.8081	266789.431	-532226.6386	1023395.045	-101022.3953	-0.105388705	-0.143494632	0.04398525
Gach	5	ctrl	bicarb	Davies	vertical	1280074.766	957092.0009	926779.2857	0.506388944	0.611610691	0.593529546	0.000698562	0.001062013	0.000468078	0.130843485	0.383389696	0.233332132	-0.492768986	1.104321688	0.982176376	0.473831776	0.376405747	0.263637214	2701538.462	2542713.568	3515358.362	NA	NA	NA	NA	NA	NA	NA	NA	NA
Gach	5	heat	bicarb	Davies	vertical	851180.6287	615796.0894	1097560.045	0.334063586	0.391984905	0.560534944	0.000438955	0.001064161	0.000946636	0.425655689	0.222780221	0.192052296	1.505673425	-0.598201891	2.758898563	0.274809746	0.341145251	0.506923919	3097345.133	1805084.746	2165137.615	-428894.1373	-341295.9115	170780.7593	395806.6712	-737628.8221	-1350220.747	-0.172325358	-0.219625786	-0.032994602
Gach	6	ctrl	artemia	Davies	vertical	1063036.574	641741.7359	1044251.936	NA	0.523809524	0.159817352	0	3.55E-08	3.25E-08	0.155466895	0.203321178	0.215393024	4.051985576	0.038519034	1.536296236	0.330546198	0.24458836	0.293695857	2370651.429	2176751.008	2938364.78	NA	NA	NA	NA	NA	NA	NA	NA	NA
Gach	6	heat	artemia	Davies	vertical	1041984.733	454451.2195	1089434.133	0	0.464480874	1	0	3.53E-08	3.46E-08	0.441581849	0.187434047	0.370706728	-1.484134251	0.645253956	1.371205979	0.307251908	0.261707317	0.431489362	2441739.13	1461043.802	2078123.295	-21051.841	-187290.5164	45182.197	71087.70186	-715707.206	375076.6657	NA	-0.05932865	0.840182648
Gach	7	ctrl	artemia	Davies	vertical	816000	1052551.052	590324.0009	NA	1	0.357142857	0	6.28E-08	6.67E-08	0.133571429	0.315029718	-0.024460939	2.881061296	-0.346587601	-0.590179192	0.357	0.412962614	0.20547189	1873389.356	2130052.265	2383539.095	NA	NA	NA	NA	NA	NA	NA	NA	NA
Gach	7	heat	artemia	Davies	vertical	432072.032	544991.8798	1043231.821	0.324675325	0.249221184	1	1.64E-07	3.47E-07	9.91E-08	0.377164383	0.252150397	0.282030247	-3.158443174	-3.766911181	1.204636219	0.291099378	0.415110637	0.399453076	1231399.953	1080604.059	2111084.142	-383927.968	-507559.1722	452907.8201	375076.6657	-1049448.206	1023395.045	NA	-0.750778816	0.642857143
Gach	8	ctrl	artemia	Davies	vertical	793426.9199	1040680.571	569392.2976	0.524835989	0.535714286	0.99378882	1.17E-07	1.95E-07	1.38E-07	0.120336416	0.27801238	0.193826195	0.586992553	-0.529500577	0.387549286	0.284700248	0.54013584	0.23334273	2252732.24	1598448.71	1952123.552	NA	NA	NA	NA	NA	NA	NA	NA	NA
Gach	8	heat	artemia	Davies	vertical	735025.1557	789895.4676	975838.8046	0.117073171	0.346215781	0.7960199	1.79E-08	3.44E-07	5.49E-08	0.293451826	0.31791186	0.228154856	2.16611418	3.737587351	1.757722724	0.231709391	0.550801548	0.424346842	2477325.765	1147266.881	1711943.404	-58401.7642	-250785.1034	406446.507	1023395.045	-451181.8295	-240180.148	-0.407762818	-0.189498505	-0.19776892
Gach	9	ctrl	artemia	Davies	vertical	789843.9201	455005.0302	1120800.764	1	0.70018622	1	9.27E-07	4.54E-07	4.37E-08	0.672212644	0.176106465	0.241953658	2.612761764	-4.508923319	5.03187152	0.472709619	0.253420523	0.292163795	1304882.459	1428383.838	3170299.284	NA	NA	NA	NA	NA	NA	NA	NA	NA
Gach	9	heat	artemia	Davies	vertical	598160.5646	514268.8652	511941.086	1	0.210453444	1	4.12E-08	5.85E-08	3.71E-08	0.297059334	0.161810924	0.211368661	-0.10851395	-0.641880732	-0.37938862	0.243112042	0.213321024	0.260514399	2025124.516	1984252.784	1624001.755	-191683.3555	59263.835	-608859.678	720242.0565	555868.9459	-1546297.529	0	-0.489732776	0
Gach	10	ctrl	artemia	Davies	vertical	799519.6274	670902.6919	834171.9229	0.270498732	0.1671415	1	4.44E-08	1.24E-08	1.55E-07	0.208644601	0.23252316	0.317473771	3.054798876	0.895091544	0.552401872	0.282976048	0.212706649	0.347234186	2220893.319	2635944.7	1876107.178	NA	NA	NA	NA	NA	NA	NA	NA	NA
Gach	10	heat	artemia	Davies	vertical	518138.1702	700345.5007	1017455.105	0.941176471	0.781114819	1	5.94E-08	2.70E-07	2.99E-07	0.21183729	0.231088421	0.431469129	-0.828553508	-0.199338432	2.109457798	0.197219258	0.314948272	0.381062083	2143810.651	1758732.057	2246525.468	-281381.4572	29442.8088	183283.1821	-77082.66768	375076.6657	370418.2907	0.670677739	0.613973319	0
Gast	1	ctrl	bicarb	Davies	horizontal	1296110.472	1408837.749	1599134.638	0.328049984	0.446550671	0.435310177	0.000217371	0.000291409	0.000231131	0.256511664	0.435536455	0.32120023	0.808661033	1.976966509	0.729879648	0.253118527	0.223456138	0.207521289	5120567.376	6304761.905	7705882.353	NA	NA	NA	NA	NA	NA	NA	NA	NA
Gast	1	heat	bicarb	Davies	horizontal	1621156.812	454247.6805	1513744.166	0.323891339	0.338028339	0.426337968	0.000128837	0.000344308	0.000224542	0.287078978	0.113875791	0.375573453	1.279052812	-0.139949395	0.949144437	0.399686127	0.243824123	0.257424517	4056074.766	1863013.699	5880341.88	325046.34	-954590.0685	-85390.472	-1064492.61	1023395.045	-1825540.473	-0.004158645	-0.108522332	-0.008972209
Gast	2	ctrl	bicarb	Davies	horizontal	673546.4231	1150918.502	663600.5435	0.328575269	0.491730466	0.554512074	0.000238873	0.00026475	0.001712467	0.19391172	0.435529202	0.482705588	0.441735834	5.348894609	4.088117598	0.22695586	0.206206232	0.600168139	2967741.935	5581395.349	1105691.057	NA	NA	NA	NA	NA	NA	NA	NA	NA
Gast	2	heat	bicarb	Davies	horizontal	866835.6998	1045129.719	923311.2276	0.331312162	0.425515169	0.506814559	0.000616157	0.000485748	0.000258315	0.492265821	0.26991611	0.321561859	3.562749103	1.490098427	2.750950297	0.159310345	0.532212211	0.210788094	5441176.471	1963746.224	4380281.69	193289.2767	-105788.783	259710.6841	2473434.535	-3617649.125	3274590.633	0.002736893	-0.066215297	-0.047697515
Gast	3	ctrl	bicarb	Davies	horizontal	720609.1371	1084906.724	617275.8621	0.39226876	0.446589991	0.572292979	0.000239327	0.00026005	0.000871107	0.183171448	0.410413579	0.252801724	1.515971845	2.490341526	2.57501765	0.334568528	0.30394274	0.261155172	2153846.154	3569444.444	2363636.364	NA	NA	NA	NA	NA	NA	NA	NA	NA
Gast	3	heat	bicarb	Davies	horizontal	865154.9464	684483.6937	892661.083	0.494020348	0.418894838	0.53482431	0.000355342	0.0003673	0.000308433	0.29034565	0.25639505	0.297046863	1.473407181	-0.167592774	2.498415546	0.347225864	0.303384694	0.180064682	2491620.112	2256157.635	4957446.809	144545.8093	-400423.0303	275385.2209	337773.9579	-1313286.809	375076.6657	0.101751588	-0.027695153	-0.037468669
Gast	4	ctrl	bicarb	Davies	horizontal	768695.6522	1180398.751	677288.7931	0.438999128	0.454642115	0.436618567	0.001129939	0.001324041	0.000850102	0.453752117	0.485542617	0.157297051	4.093022022	0.726910881	1.157957795	0.6003147	0.541016094	0.287204741	1280487.805	2181818.182	2358208.955	NA	NA	NA	NA	NA	NA	NA	NA	NA
Gast	4	heat	bicarb	Davies	horizontal	1154195.962	1290057.915	1601328.318	0.283612611	0.371592364	0.378122895	0.000352051	0.000523925	0.000445213	0.3826707	0.298117761	0.417530063	3.482378476	0.869252659	7.202787618	0.34050992	0.308832046	0.366771306	3389610.39	4177215.19	4366013.072	385500.3098	109659.164	924039.5249	375076.6657	1995397.008	1023395.045	-0.155386517	-0.083049751	-0.058495672
Gast	5	ctrl	bicarb	Davies	horizontal	860610.4418	1016233.433	1898660.508	0.408296519	0.439528979	0.356558758	0.00029372	0.000400537	0.000288105	0.246193798	0.306114804	0.331837518	2.976494169	1.28888714	3.713722417	0.351574297	0.254058358	0.318421189	2447876.448	4000000	5962732.919	NA	NA	NA	NA	NA	NA	NA	NA	NA
Gast	5	heat	bicarb	Davies	horizontal	397959.1837	1177122.642	1496240.228	0.349397808	0.252610877	0.376001539	0.000608446	0.000268071	0.000337982	0.217687075	0.084374481	0.294181156	0.798851803	-0.298131832	2.440917184	0.258673469	0.629245283	0.223576126	1538461.538	1870689.655	6692307.692	-462651.2581	160889.209	-402420.28	1023395.045	-2129310.345	729574.7731	-0.058898711	-0.186918102	0.019442781
Gast	6	ctrl	artemia	Davies	horizontal	375532.8646	424720.2174	368228.6065	0.134661552	0.328195691	0.381184104	2.65E-07	1.55E-07	3.22E-07	0.332333066	0.289472916	0.231636664	3.471436039	4.091922297	6.508340369	0.143992663	0.183028602	0.114413888	2358066.667	2088461.538	2755747.126	NA	NA	NA	NA	NA	NA	NA	NA	NA
Gast	6	heat	artemia	Davies	horizontal	364061.0157	378759.0188	400476.8515	0.215924426	0.46108291	0.960061444	1.43E-07	2.75E-07	4.48E-07	0.284654827	0.114129321	0.302110961	3.842388931	1.0177513	3.537027197	0.192561198	0.245079365	0.304178983	1729571.759	1383884.298	1190410.385	-11471.8489	-45961.1986	32248.245	-628494.9074	-704577.2409	-1565336.741	0.081262874	0.132887219	0.57887734
Gast	7	ctrl	artemia	Davies	horizontal	679739.3863	829179.4445	1150545.659	1	0.373003134	0.521901212	1.96E-06	1.29E-07	1.70E-07	0.306439549	0.29616322	0.22421004	4.22145903	0.782832003	4.083631889	0.184783522	0.133832472	0.188475695	3340142.857	5704272.864	5531404.203	NA	NA	NA	NA	NA	NA	NA	NA	NA
Gast	7	heat	artemia	Davies	horizontal	462013.9292	570493.759	187257.0631	0.401619433	0.262533166	0.453279554	4.90E-07	5.52E-08	3.09E-07	0.387630734	0.155472922	0.297277369	3.169939659	-0.520137314	3.038467292	0.207109692	0.166287419	0.210119844	2040740.741	3101987.179	820510.988	-217725.4571	-258685.6855	-963288.5959	-1299402.116	375076.6657	-4710893.215	-0.598380567	-0.110469968	-0.068621658
Gast	8	ctrl	artemia	Davies	horizontal	280737.8904	492055.5848	548937.8758	0.269823789	1	0.653273594	6.21E-07	2.28E-08	1.93E-07	0.428581459	0.251326983	0.151220425	3.943114419	1.526366584	3.758058449	0.156360344	0.095299303	0.119008016	1630272.727	4753764.954	4107421.707	NA	NA	NA	NA	NA	NA	NA	NA	NA
Gast	8	heat	artemia	Davies	horizontal	426207.6051	1077349.705	156415.597	0.405333333	0.550055006	0.177688933	1.71E-07	1.59E-07	7.21E-07	0.372092796	0.20221416	0.375970898	3.842150674	-0.220113455	4.454731015	0.169486065	0.251381598	0.23172681	2180380.823	3847619.048	607500	145469.7147	585294.1202	-392522.2788	550108.0956	1023395.045	-3499921.707	0.135509544	-0.449944994	-0.475584661
Gast	9	ctrl	artemia	Davies	horizontal	654111.7178	554342.7099	225353.1861	0.461760462	1	0.770676692	1.13E-06	3.47E-07	9.05E-07	0.431711036	0.416526953	0.186037376	4.668569161	2.420334107	1.884170922	0.171440571	0.192480108	0.181595286	3376615.385	2659200	1137174.151	NA	NA	NA	NA	NA	NA	NA	NA	NA
Gast	9	heat	artemia	Davies	horizontal	360310.8808	655737.5515	549377.6552	0.440597954	0.075436115	0.327756914	3.07E-07	2.10E-08	1.05E-07	0.380549484	0.350700164	0.400435269	3.271657857	1.995466291	5.203386584	0.136809771	0.185611662	0.419881494	2381270.627	3171711.273	1174662.513	-293800.837	101394.8416	324024.4691	-995344.7576	512511.2733	37488.36183	-0.021162508	-0.924563885	-0.442919778
Gast	11	ctrl	artemia	Davies	horizontal	596053.0483	633256.8089	407186.2391	0.286152274	0.264942044	0.356061955	1.07E-06	1.40E-07	5.92E-07	0.214823145	0.349112991	0.155818645	3.460796164	0.089802221	3.521816446	0.376340063	0.310654284	0.207228711	1375656.482	1850923.077	1682456.14	NA	NA	NA	NA	NA	NA	NA	NA	NA
Gast	11	heat	artemia	Davies	horizontal	623139.0384	455890.039	660861.746	0.404201569	0.131825164	0.938477581	1.24E-06	2.05E-07	2.41E-07	0.457238259	0.327239859	0.435116416	3.20879411	0.38265047	0.509034693	0.360882681	0.363533005	0.283671787	1554037.267	1133873.874	1994780.22	27085.9901	-177366.7699	253675.5069	178380.7848	-717049.203	375076.6657	0.118049295	-0.13311688	0.582415626
Gcol	1	ctrl	bicarb	Pandora	horizontal	1997794.989	2779386.764	2777624.688	0.261900707	0.339689026	0.348060999	0.000130656	0.000111154	9.19E-05	0.035374618	0.185509318	0.09307251	2.146596137	2.00986095	0.990846113	1.002095672	0.989966606	1.068120625	1993617.021	2807556.08	2600478.469	NA	NA	NA	NA	NA	NA	NA	NA	NA
Gcol	1	heat	bicarb	Pandora	horizontal	3693267.036	486564.6402	2233536.585	0.446642952	0.385984834	0.282905522	4.48E-05	0.000255091	0.00031315	0.113405987	0.063166636	0.252502541	1.470276839	0.789885111	2.716896592	1.522497555	1.069392069	1.19222561	2425795.053	454991.8167	1873417.722	1695472.047	-2292822.124	-544088.103	375076.6657	-2352564.264	1023395.045	0.184742245	0.046295808	-0.065155477
Gcol	2	ctrl	bicarb	Pandora	horizontal	2276601.77	2019420.166	2362771.207	0.342815222	0.376106329	0.358183957	8.44E-05	9.59E-05	0.000160373	0.0449681	0.207586937	0.101937602	0.949524729	0.07739115	0.816833386	1.050371681	1.064996802	1.066243883	2167424.932	1896174.863	2215976.331	NA	NA	NA	NA	NA	NA	NA	NA	NA
Gcol	2	heat	bicarb	Pandora	horizontal	1960321.927	1408828.583	3049665.846	0.381133852	0.352346924	0.393090316	6.46E-05	3.77E-05	0.000213321	0.092324723	0.029772857	0.245167818	0.004768096	0.09113633	2.428883864	1.187140853	1.01479305	1.071174815	1651296.83	1388291.517	2847029.077	-316279.843	-610591.583	686894.639	1023395.045	-507883.3461	631052.7458	0.03831863	-0.023759405	0.034906359
Gcol	3	ctrl	bicarb	Pandora	horizontal	1539473.684	1734063.737	1296988.417	0.327174125	0.431697579	0.317565167	7.80E-05	0.000146731	4.21E-05	0.080647495	0.26702881	0.049735016	0.934925721	1.648168415	0.603941788	1.358842105	1.470831077	1.232992278	1132930.514	1178968.655	1051903.114	NA	NA	NA	NA	NA	NA	NA	NA	NA
Gcol	3	heat	bicarb	Pandora	horizontal	1595492.101	549362.7187	2006739.83	0.31927337	0.405604981	0.468378752	4.72E-05	0.000271828	0.00014829	0.07642947	0.063901566	0.163483004	0.912233674	-0.391397451	2.03831856	1.299785405	1.385131001	1.434910471	1227504.244	396614.2684	1398512.221	56018.417	-1184701.018	709751.413	94573.73089	-782354.3868	346609.1069	-0.007900755	-0.026092598	0.150813585
Gcol	4	ctrl	bicarb	Pandora	horizontal	3885346.821	1621453.829	846382.9787	0.289730685	0.422452195	0.384774164	0.000162824	0.000114697	0.00013012	0.188262559	0.113353915	-0.012873707	1.393994528	0.455016088	-0.623325353	1.328930636	1.805623644	1.327343465	2923664.122	898002.103	637651.8219	NA	NA	NA	NA	NA	NA	NA	NA	NA
Gcol	4	heat	bicarb	Pandora	horizontal	2101104.329	623546.9652	3652819.291	0.406350655	0.287749954	0.61799312	0.000119134	0.000143523	0.000163028	0.056991267	0.064593138	0.357209731	-0.39225169	0.073619536	0.465252066	1.465740445	1.224824396	1.522008038	1433476.395	509090.9091	2400000	-1784242.492	-997906.8638	2806436.312	-1490187.727	375076.6657	1762348.178	0.11661997	-0.134702241	0.233218956
Gcol	5	ctrl	bicarb	Pandora	horizontal	4719000	2219985.262	3393419.355	0.31495326	0.359808038	0.389180121	0.000145646	0.000168462	5.25E-05	0.127069091	0.29686299	-0.02240006	0.835072118	0.471135538	-0.152966241	2.139681818	1.074089904	1.409766129	2205468.103	2066852.368	2407079.646	NA	NA	NA	NA	NA	NA	NA	NA	NA
Gcol	5	heat	bicarb	Pandora	horizontal	4824966.582	2092521.39	2442364.581	0.281436324	0.340420829	0.311037987	0.000279111	0.000140414	8.52E-05	0.333426921	0.14343015	0.101619792	-0.735033694	0.661670497	0.836603279	1.828328532	1.479196155	1.342500618	2639004.149	1414634.146	1819265.144	105966.582	-127463.872	-951054.774	433536.0466	1023395.045	-587814.502	-0.033516936	-0.019387209	-0.078142134
Gcol	6	ctrl	artemia	Pandora	horizontal	3342906.433	1553334.183	2890976.736	0.194572453	0.460617227	0.222772277	1.49E-08	6.24E-08	4.13E-09	0.070512281	0.071316894	0.068244465	0.983934314	-2.717036498	1.931441594	1.637788499	1.165000638	1.25742388	1870398.954	1171929.825	2064104.803	NA	NA	NA	NA	NA	NA	NA	NA	NA
Gcol	6	heat	artemia	Pandora	horizontal	2470303.728	2232982.613	2612061.467	1	0.160206718	1	1.75E-07	1.90E-08	2.61E-08	0.330083071	0.076599678	0.021019073	2.366456407	-0.861429027	2.592908635	1.197063481	1.302817714	1.838996811	1799949.495	1511804.112	1327034.228	-872602.705	679648.43	-278915.269	-70449.45861	339874.2872	-737070.5752	0.805427547	-0.300410509	0.777227723
Gcol	7	ctrl	artemia	Pandora	horizontal	3056585.875	3225378.256	2458637.948	0	NA	0	0	0	0	0.094341553	0.106369032	0.005757564	2.312110931	3.506063495	1.029966205	1.47423756	1.288944802	1.249401198	1926605.128	2325251.41	1816984.309	NA	NA	NA	NA	NA	NA	NA	NA	NA
Gcol	7	heat	artemia	Pandora	horizontal	2579043.562	1693094.933	4291053.45	1	0	0	1.54E-07	0	0	0.091095708	0.112265979	0.135069984	2.66456834	-0.217160236	4.473882254	1.289521781	1.003776115	1.740906114	1829629.63	1518053.097	2290404.327	-477542.313	-1532283.323	1832415.502	-96975.49858	-807198.3127	375076.6657	1	NA	0
Gcol	8	ctrl	artemia	Pandora	horizontal	2034350.323	2446685.495	1945766.067	0	0	0	0	0	0	-0.011267603	0.061084332	0.015782481	-0.060335154	-0.180491111	1.671619395	1.265129218	1.186733987	0.984097824	1509392.725	1872020.566	1850886.356	NA	NA	NA	NA	NA	NA	NA	NA	NA
Gcol	8	heat	artemia	Pandora	horizontal	2896737.318	1793541.998	2240502.569	1	0	0	6.51E-08	0	0	0.212766978	0.010470629	0.142055175	0.944030334	-0.068157184	0.799335969	1.23191236	0.898707869	1.177700068	2022216.981	1822478.855	1777421.603	862386.995	-653143.497	294736.502	375076.6657	-49541.71064	1023395.045	1	0	0
Gcol	9	ctrl	artemia	Pandora	horizontal	3023292.035	3689321.761	2110958.596	0	0	0	0	0	0	0.103899768	0.169145643	0.040509984	1.700644987	0.374284224	2.798036543	1.28944805	1.238116361	0.893439364	2186032.405	2694223.147	2136304.348	NA	NA	NA	NA	NA	NA	NA	NA	NA
Gcol	9	heat	artemia	Pandora	horizontal	3014503.108	2163264.049	3471397.608	0	0	0	0	0	0	0.021542652	0.150981341	0.029508929	3.441746143	-0.274107498	-0.185675181	1.230942846	1.025067085	1.585421851	2296707.02	1923677.399	2021706.161	-8788.927	-1526057.712	1360439.012	1023395.045	-770545.7477	-114598.1867	0	0	0
Gcol	10	ctrl	artemia	Pandora	horizontal	4093286.264	2390328.765	1983662.494	0	NA	0	0	0	0	-0.007833205	0.102656398	0.106408373	2.793858248	1.304195123	1.845467372	1.721659178	1.423831037	1.173540789	2134488.343	1575834.404	1586649.462	NA	NA	NA	NA	NA	NA	NA	NA	NA
Gcol	10	heat	artemia	Pandora	horizontal	2342284.465	1656304.088	4582300.791	NA	0	NA	0	0	0	0.138553073	0.099410197	0.231652533	4.547802665	1.480858976	2.662618042	1.306083568	1.112759552	2.188254419	1692761.53	1407913.151	1948095.374	-1751001.799	-734024.677	2598638.297	-441726.8121	-167921.2528	361445.9114	NA	NA	NA
Maqe	1	ctrl	bicarb	Pelorus	vertical	870776.2906	687922.477	910931.8996	0.33177942	0.461912163	0.481917646	0.000333193	0.000426158	0.000474637	0.146765774	0.372021866	0.317050642	2.518208588	1.653761789	-0.026736102	0.419529637	0.309217679	0.369653524	2075601.375	2224719.101	2464285.714	NA	NA	NA	NA	NA	NA	NA	NA	NA
Maqe	1	heat	bicarb	Pelorus	vertical	1036209.603	964846.5766	786723.8456	0.361470749	0.334214765	0.439437618	0.000649631	0.001110206	0.000392622	0.421437772	0.321765883	0.279201465	4.428932124	-0.554319544	1.938345844	0.350268035	0.613249943	0.261153144	2958333.333	1573333.333	3012500	165433.3124	276924.0996	-124208.054	882731.9588	375076.6657	548214.2857	0.029691329	-0.127697398	-0.042480028
Maqe	2	ctrl	bicarb	Pelorus	vertical	622046.9484	1076668.696	931426.9912	0.440114526	0.479648781	0.443934766	0.000514273	0.000408224	0.000756853	0.326584927	0.384770512	0.168215496	2.165048728	2.32144772	2.076381791	0.347521127	0.482721296	0.331866704	1789954.338	2230414.747	2806629.834	NA	NA	NA	NA	NA	NA	NA	NA	NA
Maqe	2	heat	bicarb	Pelorus	vertical	832609.0031	876725.5289	636010.4473	0.413246568	0.354274974	0.43348414	0.000266698	0.000387856	0.000467718	0.371590671	0.299686229	0.352464442	2.65159239	0.557382805	4.778412228	0.1772107	0.579844926	0.189357656	4698412.698	1512000	3358778.626	210562.0547	-199943.1671	-295416.5439	2908458.361	1023395.045	552148.7917	-0.026867958	-0.125373807	-0.010450626
Maqe	3	ctrl	bicarb	Pelorus	vertical	563256.6372	1165635.701	680202.6648	0.392224911	0.446607268	0.489138243	0.000905556	0.000604688	0.00072303	0.384597522	0.550627849	0.285528023	0.420256617	4.954462473	2.793258587	0.356176991	0.248784933	0.38078331	1581395.349	4685314.685	1786324.786	NA	NA	NA	NA	NA	NA	NA	NA	NA
Maqe	3	heat	bicarb	Pelorus	vertical	1065989.299	672932.8622	1008036.797	0.385137888	0.297490447	0.478932193	0.000444857	0.00047852	0.000722438	0.421428968	0.224420072	0.316918405	4.754147875	0.530173969	3.514507418	0.260258257	0.332809187	0.476774161	4095890.411	2021978.022	2114285.714	502732.6618	-492702.8388	327834.1322	2514495.062	-2663336.663	327960.928	-0.007087023	-0.149116821	-0.01020605
Maqe	4	ctrl	bicarb	Pelorus	vertical	856266.6667	832497.247	1130354.452	0.376593488	0.48126695	0.499134887	0.000629373	0.000707255	0.000828827	0.208353741	0.398980338	0.31665411	2.490582794	1.854906941	2.874201009	0.282533333	0.365373792	0.408793236	3030674.847	2278481.013	2765100.671	NA	NA	NA	NA	NA	NA	NA	NA	NA
Maqe	4	heat	bicarb	Pelorus	vertical	950621.8666	757636.1995	1182146.166	0.470902307	0.336288735	0.50672388	0.000471426	0.000448456	0.000936863	0.317496143	0.266257053	0.491982973	2.973639776	0.68602141	5.010989609	0.32572069	0.551612321	0.389656459	2918518.519	1373493.976	3033816.425	94355.1999	-74861.0475	51791.714	-112156.3281	-904987.0368	375076.6657	0.094308819	-0.144978215	0.007588993
Maqe	5	ctrl	bicarb	Pelorus	vertical	679261.9926	926338.771	1321696.801	0.434266132	0.510637826	0.493424552	0.000587415	0.000576501	0.000535396	0.271472089	0.458038185	0.460783128	1.172968124	4.522463305	3.958864326	0.335313653	0.271225316	0.365003477	2025751.073	3415384.615	3621052.632	NA	NA	NA	NA	NA	NA	NA	NA	NA
Maqe	5	heat	bicarb	Pelorus	vertical	1028631.017	936490.2043	1058281.591	0.400114495	0.323673836	0.41872775	0.000374849	0.000504773	0.000881233	0.381371119	0.295911334	0.521977043	1.655924438	-0.022242593	5.441371967	0.453348017	0.510812839	0.26117847	2268965.517	1833333.333	4051948.052	349369.0244	10151.4333	-263415.21	375076.6657	-1582051.282	1023395.045	-0.034151637	-0.18696399	-0.074696802
Maqe	6	ctrl	artemia	Pelorus	vertical	316915.3468	182945.6371	255808.8319	0.580130529	0.291878173	0.730807911	9.95E-07	3.36E-07	5.77E-07	0.193329294	0.247160294	0.267232159	6.650258833	3.762766714	2.20052498	0.226368105	0.236753177	0.165073221	1253636.364	691942.1488	1351655.629	NA	NA	NA	NA	NA	NA	NA	NA	NA
Maqe	6	heat	artemia	Pelorus	vertical	290439.5049	280895.6417	757559.1277	0.500162199	0.471208246	0.952380952	3.01E-06	2.68E-07	2.40E-07	0.378222692	0.287488166	0.441571134	3.661716991	3.71736383	6.137486614	0.281502905	0.137746901	0.245731545	949917.8982	1815873.016	2665778.356	-26475.8419	97950.0046	501750.2958	1023395.045	1123930.867	1314122.726	-0.07996833	0.179330073	0.221573041
Maqe	7	ctrl	artemia	Pelorus	vertical	1053863.785	627387.4157	561223.8526	0.360813929	0.67940552	0.33492823	3.04E-07	2.77E-07	1.14E-07	0.597000982	0.393164559	0.308784473	5.181166983	-0.026879822	2.122659947	0.311018337	0.184335478	0.247484129	3076694.215	2968615.984	1969673.791	NA	NA	NA	NA	NA	NA	NA	NA	NA
Maqe	7	heat	artemia	Pelorus	vertical	683562.1521	594161.9035	596923.8464	0.191158901	0.256461631	1	1.29E-07	7.84E-08	2.02E-07	0.505093721	0.31388864	0.317991157	5.912685965	-0.974681673	2.961548066	0.233135436	0.250902565	0.326552457	2651051.78	2141155.419	1477598.566	-370301.6329	-33225.5122	35699.9938	-425642.4349	-827460.5652	-492075.2245	-0.169655028	-0.422943889	0.66507177
Maqe	8	ctrl	artemia	Pelorus	vertical	592240.7809	608974.6271	737329.7117	0.132075472	0.494417863	0.343093759	1.08E-07	1.59E-07	1.62E-07	0.528569215	0.445871756	0.404578904	2.831682307	1.245162245	1.587727745	0.416169197	0.277949428	0.228040117	1283797.054	1903000.718	2795882.353	NA	NA	NA	NA	NA	NA	NA	NA	NA
Maqe	8	heat	artemia	Pelorus	vertical	660939.7534	622233.5011	841895.4494	0.15117158	0.399764844	1	5.64E-08	7.75E-08	3.48E-07	0.375052803	0.271588346	0.42371819	-0.015345897	-0.390053585	1.81491048	0.170059316	0.271658041	0.334411433	3360700.876	2098933.469	2131520.468	68698.9725	13258.874	104565.7377	2076903.822	375076.6657	-664361.8851	0.019096108	-0.094653019	0.656906241
Maqe	9	ctrl	artemia	Pelorus	vertical	708424.2121	674150.4554	622036.5156	0.601015228	1	0.395480226	2.30E-07	4.39E-08	3.84E-08	0.431696004	0.352355681	0.394721901	3.999045417	1.617775461	0.761009404	0.236717359	0.219523783	0.163284585	2679827.472	2749912.023	3371428.571	NA	NA	NA	NA	NA	NA	NA	NA	NA
Maqe	9	heat	artemia	Pelorus	vertical	442501.5661	701386.5593	1020163.488	0.307855626	0.228778685	1	1.95E-07	4.10E-08	2.03E-07	0.487245267	0.314335691	0.385831063	1.68984921	-0.428819583	-0.808940624	0.199469618	0.280554624	0.374464772	1934929.757	2212500	2411027.027	-265922.646	27236.1039	398126.9724	-744897.7145	1023395.045	-960401.5444	-0.293159602	-0.771221315	0.604519774
Maqe	10	ctrl	artemia	Pelorus	vertical	897854.8753	374948.5221	431467.0239	0.22659511	0.517540349	0.49417914	8.65E-07	2.56E-07	4.27E-07	0.229923136	0.329905652	0.299507789	1.992806292	0.77645482	2.211553958	0.344794785	0.216565095	0.202868669	2296885.218	1497102.722	1789470.143	NA	NA	NA	NA	NA	NA	NA	NA	NA
Maqe	10	heat	artemia	Pelorus	vertical	727997.2659	661450.8769	895213.7753	0.367309458	0.633019675	0.300590446	1.42E-07	1.93E-07	4.64E-08	0.415383732	0.273201716	0.545515599	0.103307624	1.264882194	7.189988431	0.311462748	0.278436832	0.268984421	2094957.608	2088015.814	2995312.5	-169857.6094	286502.3548	463746.7514	-201927.6095	590913.0925	1205842.357	0.140714348	0.115479326	-0.193588694
Plob	1	ctrl	bicarb	Pandora	vertical	409965.8703	675659.0312	308167.3307	0.423366758	0.56564386	0.496643234	0.00263798	0.002208802	0.002765431	0.225191712	0.53366298	0.401773157	2.272035057	2.988364963	5.672757494	0.295494881	0.249350357	0.200308765	1387387.387	2709677.419	1538461.538	NA	NA	NA	NA	NA	NA	NA	NA	NA
Plob	1	heat	bicarb	Pandora	vertical	505112.6928	155969.0437	315193.0857	0.462015962	0.609606283	0.535393568	0.002638444	0.007112679	0.00376353	0.406485304	0.127708715	0.418702779	0.369957369	-2.087551267	9.438342013	0.255753262	0.233953566	0.225987495	1975000	666666.6667	1394736.842	95146.8225	-519689.9875	7025.755	587612.6126	-2043010.753	375076.6657	0.038649204	0.043962423	0.038750334
Plob	2	ctrl	bicarb	Pandora	vertical	389344.5378	712535.344	345995.2471	0.461495802	0.455152444	0.534056825	0.002578469	0.001238897	0.002967872	0.418612029	0.395186043	0.482868544	2.359601106	3.189446999	7.474562853	0.253663866	0.172196041	0.150309411	1534883.721	4137931.034	2301886.792	NA	NA	NA	NA	NA	NA	NA	NA	NA
Plob	2	heat	bicarb	Pandora	vertical	437951.8891	233785.3645	340723.3682	0.456913071	0.461333302	0.508120848	0.001519692	0.00253664	0.001942787	0.327400181	0.280078627	0.368137892	1.640067488	-0.676963452	5.489310081	0.200139304	0.208914581	0.153798743	2188235.294	1119047.619	2215384.615	48607.3513	-478749.9795	-5271.8789	375076.6657	-3018883.415	1023395.045	-0.004582731	0.006180858	-0.025935977
Plob	3	ctrl	bicarb	Pandora	vertical	421022.7273	553678.7565	472795.082	0.394666402	0.51663956	0.509409241	0.001037251	0.001254261	0.001910486	0.095734225	0.37713117	0.158399223	-1.611265866	0.526538575	3.826013328	0.230454545	0.309170984	0.28802459	1826923.077	1790849.673	1641509.434	NA	NA	NA	NA	NA	NA	NA	NA	NA
Plob	3	heat	bicarb	Pandora	vertical	408960.8802	255133.1696	349602.5333	0.44579725	0.504241662	0.512262328	0.001042916	0.003069445	0.000957225	0.339653417	0.146253888	0.230275146	1.109594981	-0.328554119	2.076363843	0.232206601	0.325514734	0.142893099	1761194.03	783783.7838	2446601.942	-12061.8471	-298545.5869	-123192.5487	1023395.045	-1007065.889	805092.5078	0.051130848	-0.012397898	0.002853087
Plob	5	ctrl	bicarb	Pandora	vertical	231045.4545	212585.8395	287300	0.599967797	0.645972079	0.654380166	0.002169436	0.002141576	0.00166825	0.384952128	0.172604783	0.349422603	0.550604856	0.548302173	5.334566086	0.276914773	0.244473715	0.226525	834355.8282	869565.2174	1268292.683	NA	NA	NA	NA	NA	NA	NA	NA	NA
Plob	5	heat	bicarb	Pandora	vertical	203131.0737	430147.0588	226546.5214	0.544183515	0.431890133	0.59274849	0.002228497	0.001945609	0.00180434	0.421540372	0.189939976	0.162635338	3.546690506	-1.54804794	0.045365838	0.237590809	0.484506303	0.207667645	854961.8321	887804.878	1090909.091	-27914.3808	217561.2193	-60753.4786	20606.00384	18239.66066	-177383.592	-0.055784282	-0.214081946	-0.061631676
Plob	6	ctrl	artemia	Pandora	vertical	524049.2476	139293.6655	382230.304	0.283353011	1	0.705467372	4.83E-06	2.04E-06	1.11E-06	0.347367332	0.217756671	0.250451703	1.168581967	-2.976231214	6.039755624	0.197592339	0.149611715	0.205500163	2042173.913	805070.9939	1495914.894	NA	NA	NA	NA	NA	NA	NA	NA	NA
Plob	6	heat	artemia	Pandora	vertical	301830.5945	203353.6781	326213.5922	0.200346754	0.257907543	1	7.53E-07	1.56E-06	1.32E-06	0.273170093	0.129974531	0.340565264	1.571190725	-3.161930331	0.678560786	0.190717134	0.185994218	0.179417476	1259053.14	936166.6667	1220779.221	-222218.6531	64060.0126	-56016.7118	-783120.7729	375076.6657	-275135.6728	-0.083006257	-0.742092457	0.294532628
Plob	7	ctrl	artemia	Pandora	vertical	284933.5072	305918.4232	305818.223	1	0.402270884	1	1.40E-05	1.24E-06	2.54E-06	0.295884615	0.279247443	0.376918877	-1.32884539	4.709873381	3.361536796	0.271833116	0.230692581	0.203353354	746837.3494	1135461.957	1149115.484	NA	NA	NA	NA	NA	NA	NA	NA	NA
Plob	7	heat	artemia	Pandora	vertical	285573.512	259962.8425	312212.8724	1	0.524590164	1	1.37E-05	2.94E-06	2.71E-06	0.518821443	0.279684162	0.28975329	1.8075933	1.20711227	1.298016417	0.164515175	0.285959127	0.175974528	717484.2767	764890.2821	1519153.226	640.0048	-45955.5807	6394.6494	-29353.07267	1023395.045	370037.7418	0	0.12231928	0
Plob	8	ctrl	artemia	Pandora	vertical	431397.551	481923.1599	673869.2112	0.78817734	0.697167756	1	9.24E-07	2.65E-07	2.61E-07	0.054763095	0.279088086	0.249894361	4.744167465	-1.954252171	6.191322714	0.249533878	0.301201975	0.356280133	1367334.361	1305600	1586123.68	NA	NA	NA	NA	NA	NA	NA	NA	NA
Plob	8	heat	artemia	Pandora	vertical	186547.377	614861.6575	543653.1957	0.194003527	0.76837321	1	7.22E-07	3.96E-07	1.58E-06	0.296921945	0.256421196	0.295901727	0.37277692	-1.779929951	2.344961098	0.177802969	0.299268948	0.321817696	843808.8594	1614968.288	1343948.22	-244850.174	132938.4976	-130216.0155	-523525.5011	309368.2875	-242175.4602	-0.594173813	0.071205454	0
Plob	9	ctrl	artemia	Pandora	vertical	504945.9459	792669.7412	711094.5469	0.585365854	1	1	2.58E-06	4.71E-07	3.19E-06	0.323566803	0.353743196	0.334639376	-0.081900151	-0.832928983	3.219853202	0.271567568	0.324460671	0.314409572	1452083.333	2041681.736	1518558.077	NA	NA	NA	NA	NA	NA	NA	NA	NA
Plob	9	heat	artemia	Pandora	vertical	437041.3343	408587.0599	632241.0984	0.886119765	0.297462817	1	2.79E-06	7.37E-07	7.64E-07	0.28491331	0.270854839	0.393733302	1.073609812	2.023772909	-5.722949364	0.345032632	0.266270219	0.3553293	1042564.103	1299195.402	1476168.582	-67904.6116	-384082.6813	-78853.4485	-409519.2308	-742486.3337	375076.6657	0.300753911	-0.702537183	0
Plob	10	ctrl	artemia	Pandora	vertical	297185.5542	359478.3094	460110.2589	0.340023613	0.569514238	0.493959732	1.92E-06	9.00E-07	6.12E-07	0.317304865	0.212699041	0.341342119	6.074051174	-2.160980852	5.815273743	0.254171856	0.285274071	0.383425216	900307.6923	1023522.473	916923.0769	NA	NA	NA	NA	NA	NA	NA	NA	NA
Plob	10	heat	artemia	Pandora	vertical	194045.677	224002.3931	539708.7379	0.39582188	0.550395597	1	9.92E-07	1.11E-06	1.42E-06	0.386090883	0.365591535	0.331842478	2.948892149	0.116388305	-3.098866824	0.265195759	0.24478612	0.453058252	602251.4071	652004.717	976363.4416	-103139.8772	-135475.9163	79598.479	375076.6657	-371517.7556	1023395.045	0.055798267	-0.019118641	0.506040268
Plob	11	ctrl	bicarb	Pandora	vertical	483432.2581	664504.4082	294735.1301	0.570999808	0.564015824	0.662395207	0.002145693	0.001635193	0.004095108	0.423504244	0.357466401	0.562785948	0.295897148	-2.049090951	1.738329613	0.202967742	0.261560246	0.265261617	2381818.182	2540540.541	1111111.111	NA	NA	NA	NA	NA	NA	NA	NA	NA
Plob	11	heat	bicarb	Pandora	vertical	606654.814	260566.1249	428241.9967	0.549859477	0.609624153	0.512127769	0.001954166	0.002496035	0.000733244	0.456031754	0.101702992	0.262420539	0.308487951	-2.074006722	-0.874099338	0.222722921	0.231364749	0.133172816	2723809.524	1126213.592	3215686.275	123222.5559	-403938.2833	133506.8666	1023395.045	-1414326.948	1023395.045	-0.021140331	0.045608329	-0.150267438
