# Supplementary material for: Exploring mechanisms that affect coral cooperation: symbiont transmission mode, cell density and community composition
Source: PeerJ. 2018 Dec 3;6:e6047. doi: 10.7717/peerj.6047 (PMC6282938; doi:10.7717/peerj.6047)
Supplement: Supplemental Information 2 — This file is for review only. [file peerj-06-6047-s002.zip › SupplementaryDataFiles/TraitDataAnalysis.R]

#setwd("/Users/carlykenkel/Dropbox/NSFexpt")

#if library command below does not work
install.packages("piecewiseSEM")
source("http://bioconductor.org/biocLite.R")
biocLite("devtools")


library(ggplot2)
library(car)
library(multcomp)
library(gtools)
library(plyr)
library(quantreg)
library(calibrate)
library(MASS)
library(AICcmodavg)
library(e1071)
library(nlme)
library(lmmfit)
library(MCMCglmm)
library(labdsv)
library(vegan)
library(plotrix)
library(pgirmess)
library(gridExtra)
library(lme4)
library(knitr)
source("RsquaredGLMM.R")

#############################

#Summary Function - execute this entire block of code to store

#############################

summarySE <- function(data=NULL, measurevar, groupvars=NULL, na.rm=FALSE,
                      conf.interval=.95, .drop=TRUE) {
  require(plyr)
  
  # New version of length which can handle NA's: if na.rm==T, don't count them
  length2 <- function (x, na.rm=FALSE) {
    if (na.rm) sum(!is.na(x))
    else       length(x)
  }
  
  # This is does the summary; it's not easy to understand...
  datac <- ddply(data, groupvars, .drop=.drop,
                 .fun= function(xx, col, na.rm) {
                   c( N    = length2(xx[,col], na.rm=na.rm),
                      mean = mean   (xx[,col], na.rm=na.rm),
                      sd   = sd     (xx[,col], na.rm=na.rm)
                   )
                 },
                 measurevar,
                 na.rm
  )
  
  # Rename the "mean" column    
  datac <- rename(datac, c("mean"=measurevar))
  
  datac$se <- datac$sd / sqrt(datac$N)  # Calculate standard error of the mean
  
  # Confidence interval multiplier for standard error
  # Calculate t-statistic for confidence interval: 
  # e.g., if conf.interval is .95, use .975 (above/below), and use df=N-1
  ciMult <- qt(conf.interval/2 + .5, datac$N-1)
  datac$ci <- datac$se * ciMult
  
  return(datac)
}

###############################PAM data
setwd("/Users/drcarl/Dropbox/NSFexpt/PAMdata")
###############################

dat=read.csv("NSF_RunningPam.csv")
dat=dat[,1:14]
dat$Tank=as.factor(dat$Tank)
dat$Position=as.factor(dat$Position)
dat$Genotype=as.factor(dat$Genotype)
dat$Species=factor(dat$Species,levels=c("Amil","Maqe","Gcol","Plob","Gast","Gach"))
dat$Date=factor(dat$Date,levels=c("28-May-15","29-May-15","30-May-15","31-May-15","1-Jun-15","2-Jun-15","3-Jun-15","4-Jun-15","5-Jun-15","6-Jun-15","7-Jun-15","8-Jun-15","9-Jun-15","10-Jun-15","11-Jun-15","12-Jun-15","13-Jun-15","14-Jun-15","15-Jun-15"))

dat$Date.1=factor(dat$Date.1,levels=c("Day -3","Day -2","Day -1","Day 1","Day 2","Day 3","Day 4","Day 5","Day 6","Day 7","Day 8","Day 9","Day 10","Day 11","Day 12","Day 13","Day 14","Day 15","Day 16"))
dat$GenSp<-with(dat,factor(Species:Genotype))
summary(dat)
head(dat)
dat2=dat[complete.cases(dat),]

all.summ=summarySE(dat2,measurevar="EQY",groupvars=c("Species","Temp","Date"))
# all.summ
all.summ$SpTrt<-paste(all.summ$Transmission,all.summ$Temp,sep="-")

#plot: Eqy by SPP through time
eqy<-summarySE(dat2,measurevar="EQY",groupvars=c("Species","Temp","Date.1"))
eqy$Date.1=factor(eqy$Date.1,levels=c("Day -3","Day -2","Day -1","Day 1","Day 2","Day 3","Day 4","Day 5","Day 6","Day 7","Day 8","Day 9","Day 10","Day 11","Day 12","Day 13","Day 14","Day 15","Day 16"))
pd <- position_dodge(0.3)
ggplot(eqy,aes(x=Date.1,y=EQY,colour=Temp))+
	geom_errorbar(aes(ymin=EQY-se,ymax=EQY+se),lwd=0.4,width=0.3,position=pd)+
	geom_point(aes(group=Temp,pch=Temp,fill=Temp),position=pd,size=2.5)+
	geom_line(aes(group=Temp,linetype=Temp,fill=Temp),position=pd)+
	scale_colour_manual(values=c(rep(c("mediumblue","orangered"))))+
	#scale_colour_hue(l=50) +
	facet_wrap(~Species,scales="fixed",ncol=2)+
	theme_bw()+
	theme(axis.text.x=element_text(angle=90,hjust=1))


###########################################.  Trait data

setwd("/Users/carlykenkel/Dropbox/NSFexpt")


################################### 

dat=read.csv("TraitData.csv")

dat$Tank=as.factor(dat$Tank)
dat$Position=as.factor(dat$Position)
dat$Genotype=as.factor(dat$Genotype)
dat$Species=factor(dat$Species,levels=c("Amil","Maqe","Gcol","Plob","Gast","Gach"))
dat$Reef=factor(dat$Reef,levels=c("Pelorus","Pandora","Davies"))
dat$Day=factor(dat$Day,levels=c("d1","d3","d16"))
dat$GenSp<-with(dat,factor(Species:Genotype))
dat$TranDay<-with(dat,factor(Day:Transmission))
dat$TranTemp<-with(dat,factor(Temp:Transmission))
dat$TempDay<-with(dat,factor(Temp:Day))
dat$SppTempDay<-with(dat,factor(Species:Temp:Day))
dat$SpTemp<-with(dat,factor(Species:Temp))

head(dat)

dat$EnergeticContent<-(dat$TotalDPM/dat$HostProtein_mgTotal)
dat$O2perZoox<-(dat$OxygenProd_ugO2/dat$TotalZoox)
dat$LogZooxDens<-(log(dat$ZooxDensity))
dat$NetCfixPerZoox<-(dat$totalDPM_slurry/dat$TotalZoox)
dat$CoopPerZoox<-(dat$totalDPM/dat$TotalZoox)
dat$LogProt<-(log(dat$HostProtein_mg.cm2))
dat$Heterotroph<-(dat$totalDPM_slurry/dat$HostProtein_mgTotal)

bicarb<-subset(dat,Treat=="bicarb")

bicarb_ctrl<-subset(bicarb,Temp=="ctrl")

ctrl<-subset(dat,Temp=="ctrl")

d16<-subset(dat,Day=="d16")


#####Now to plot change in traits over time

#plot: O2 production, calcification, energetic status, sym density, DPM shared
O2sum<-summarySE(dat,measurevar="OxygenProd_ugO2.cm2.min_2",groupvars=c("Species","Temp","Day"))
pd <- position_dodge(0.3)
ggplot(O2sum,aes(x=Day,y=OxygenProd_ugO2.cm2.min_2,colour=Temp))+
	geom_errorbar(aes(ymin=OxygenProd_ugO2.cm2.min_2-se,ymax=OxygenProd_ugO2.cm2.min_2+se),lwd=0.4,width=0.3,position=pd)+
	geom_point(aes(group=Temp,pch=Temp,fill=Temp),position=pd,size=2.5)+
	geom_line(aes(group=Temp,linetype=Temp,fill=Temp),position=pd)+
	scale_colour_manual(values=c(rep(c("mediumblue","orangered"))))+
	#scale_colour_hue(l=50) +
	facet_wrap(~Species,scales="fixed",ncol=6)+
	theme_bw()

	

Symsum2<-summarySE(dat,measurevar="ZooxPerMgProt",groupvars=c("Species","Temp","Day"))
pd <- position_dodge(0.3)
ggplot(Symsum2,aes(x=Day,y=ZooxPerMgProt,colour=Temp))+
	geom_errorbar(aes(ymin=ZooxPerMgProt-se,ymax=ZooxPerMgProt+se),lwd=0.4,width=0.3,position=pd)+
	geom_point(aes(group=Temp,pch=Temp,fill=Temp),position=pd,size=2.5)+
	geom_line(aes(group=Temp,linetype=Temp,fill=Temp),position=pd)+
	scale_colour_manual(values=c(rep(c("mediumblue","orangered"))))+
	#scale_colour_hue(l=50) +
	facet_wrap(~Species,scales="fixed",ncol=6)+
	theme_bw()


SymSharesum<-summarySE(bicarb,measurevar="FractionDPMshared",groupvars=c("Species","Temp","Day"))
pd <- position_dodge(0.3)
ggplot(SymSharesum,aes(x=Day,y=FractionDPMshared,colour=Temp))+
	geom_errorbar(aes(ymin=FractionDPMshared-se,ymax=FractionDPMshared+se),lwd=0.4,width=0.3,position=pd)+
	geom_point(aes(group=Temp,pch=Temp,fill=Temp),position=pd,size=2.5)+
	geom_line(aes(group=Temp,linetype=Temp,fill=Temp),position=pd)+
	scale_colour_manual(values=c(rep(c("mediumblue","orangered"))))+
	#scale_colour_hue(l=50) +
	facet_wrap(~Species,scales="fixed",ncol=6)+
	theme_bw()
	
HostProt<-summarySE(bicarb,measurevar="HostProtein_mg.cm2",groupvars=c("Species","Temp","Day"))
pd <- position_dodge(0.3)
ggplot(HostProt,aes(x=Day,y=HostProtein_mg.cm2,colour=Temp))+
	geom_errorbar(aes(ymin=HostProtein_mg.cm2-se,ymax=HostProtein_mg.cm2+se),lwd=0.4,width=0.3,position=pd)+
	geom_point(aes(group=Temp,pch=Temp,fill=Temp),position=pd,size=2.5)+
	geom_line(aes(group=Temp,linetype=Temp,fill=Temp),position=pd)+
	scale_colour_manual(values=c(rep(c("mediumblue","orangered"))))+
	#scale_colour_hue(l=50) +
	facet_wrap(~Species,scales="fixed",ncol=6)+
	theme_bw()


DegBleach2<-summarySE(dat,measurevar="DiffZooxPerMgProt",groupvars=c("Species","Day"),na.rm=TRUE)
pd <- position_dodge(0.3)
ggplot(DegBleach2,aes(x=Day,y=DiffZooxPerMgProt))+
	geom_bar(stat="identity",position=pd,size=.3) +
	geom_errorbar(aes(ymin=DiffZooxPerMgProt-se,ymax=DiffZooxPerMgProt+se),lwd=0.4,width=0.3,position=pd)+
	scale_fill_manual(values=c(rep(c("gray40"))))+
	#scale_colour_hue(l=50) +
	facet_wrap(~Species,scales="fixed",ncol=6)+
	theme_bw()

DegCoop<-summarySE(bicarb,measurevar="DiffDPMshared",groupvars=c("Species","Day"),na.rm=TRUE)
pd <- position_dodge(0.3)
ggplot(DegCoop,aes(x=Day,y=DiffDPMshared))+
	geom_bar(stat="identity",position=pd,size=.3) +
	geom_errorbar(aes(ymin=DiffDPMshared-se,ymax=DiffDPMshared+se),lwd=0.4,width=0.3,position=pd)+
	scale_fill_manual(values=c(rep(c("gray40"))))+
	#scale_colour_hue(l=50) +
	facet_wrap(~Species,scales="fixed",ncol=6)+
	theme_bw()


############Testing Cunning assumption: does initial zoox dens predict intensity of ultimate bleaching?
tc<-read.csv("traitData_DaysAsCols.csv")
head(tc)
tc$Species=factor(tc$Species,levels=c("Amil","Gast","Gcol","Maqe","Gach","Plob"))
heat<-subset(tc,Temp=="heat")
head(heat)

p1<-ggplot(heat, aes(x=d1_ZooxPerMgProt, y=d16_DiffZooxPerMgProt,group=Species)) +
    geom_point(aes(colour=Species,pch=Species),show.legend=FALSE)+
    #geom_jitter(position = position_jitter(width=.02)) +
    #ylim(-5,45) +
    xlab("ZooxPerMgProt_d1") +
    ylab("Bleaching_d16") +
    #scale_fill_discrete(name="TransMode") +
    #scale_colour_manual(values=c(rep(c("mediumblue","orangered"))))+
    #scale_colour_hue(l=50) + # Use a slightly darker palette than normal
    #facet_wrap(~Species,scales="free",ncol=6)+
    geom_smooth(method=lm,   # Add linear regression lines
                se=FALSE,
                fullrange=FALSE)+    # Don't add shaded confidence region
	theme_bw()

p2<-ggplot(heat, aes(x=d3_ZooxPerMgProt, y=d16_DiffZooxPerMgProt,group=Species)) +
    geom_point(aes(colour=Species,pch=Species),show.legend=FALSE)+
    #geom_jitter(position = position_jitter(width=.02)) +
    #ylim(-5,45) +
    xlab("ZooxPerMgProt_d3") +
    ylab("Bleaching_d16") +
    #scale_fill_discrete(name="TransMode") +
    #scale_colour_manual(values=c(rep(c("mediumblue","orangered"))))+
    #scale_colour_hue(l=50) + # Use a slightly darker palette than normal
    #facet_wrap(~Species,scales="free",ncol=6)+
    geom_smooth(method=lm,   # Add linear regression lines
                se=FALSE,
                fullrange=FALSE)+    # Don't add shaded confidence region
	theme_bw()

m1<-(lm(d16_DiffZooxPerMgProt~d1_ZooxPerMgProt,heat))
plot(m1)
m2<-(lm(d16_DiffZooxPerMgProt~d1_ZooxPerMgProt+Species,heat))
plot(m2)
summary(m1)
anova(m1,m2) #NO sig diff among species


m1<-(lm(d16_DiffZooxPerMgProt~d3_ZooxPerMgProt,heat))
plot(m1)
m2<-(lm(d16_DiffZooxPerMgProt~d3_ZooxPerMgProt+Species,heat))
plot(m2)
summary(m1)
anova(m1,m2) #NO sig diff among species


	
##########
################what about Baker assumptions => is degree bleaching assoc with degree parasitism?	
#Our transformation function to make xaxis with 2 sig figs
scaleFUN <- function(x) sprintf("%.4f", x)


tc_bicarb<-subset(tc,Treat=="bicarb")
p3<-ggplot(tc_bicarb, aes(x=d16_DiffZooxPerMgProt, y=d16_DiffDPMshared,group=Species)) +
    geom_point(aes(colour=Species,pch=Species),show.legend=FALSE)+
    #geom_jitter(position = position_jitter(width=.02)) +
    #ylim(-5,45) +
    xlab("DiffZooxPerMgProt") +
    ylab("DiffDPMshared") +
    scale_y_continuous(labels=scaleFUN)+
    #scale_fill_discrete(name="TransMode") +
    #scale_colour_manual(values=c(rep(c("mediumblue","orangered"))))+
    #scale_colour_hue(l=50) + # Use a slightly darker palette than normal
    #facet_wrap(~Species,scales="free",ncol=6)+
    geom_smooth(method=lm,   # Add linear regression lines
                se=FALSE,
                fullrange=FALSE)+    # Don't add shaded confidence region
	theme_bw()


m1<-(lm(d16_DiffZooxPerMgProt~d16_DiffDPMshared,tc_bicarb))
plot(m1)
m2<-(lm(d16_DiffZooxPerMgProt~d16_DiffDPMshared+Species,tc_bicarb))
plot(m2)
summary(m1)
anova(m1,m2) #no sig dif among spp


m1<-(lm(log(d1_ZooxPerMgProt)~d16_DiffDPMshared,tc_bicarb))
plot(m1)
m2<-(lm(log(d1_ZooxPerMgProt)~d16_DiffDPMshared+Species,tc_bicarb))
plot(m2)
summary(m2)
anova(m1,m2) #sig dif among spp

spp<-subset(tc_bicarb,Species=="Plob")
summary(lm(log(d1_ZooxPerMgProt)~d16_DiffDPMshared,spp))
#Plob - r2=0.8956, p=0.00953; padj=0.06
p.adjust(c(0.512,0.199010,0.324,0.00953,0.336,0.669),method="BH")

ggplot(tc_bicarb, aes(x=d1_ZooxPerMgProt, y=d16_DiffDPMshared,group=Species)) +
    geom_point(aes(colour=Species,pch=Species),show.legend=FALSE)+
    #geom_jitter(position = position_jitter(width=.02)) +
    #ylim(-5,45) +
    xlab("ZooxPerMgProt_d1") +
    ylab("DiffDPMshared") +
    #scale_y_continuous(labels=scaleFUN)+
    #scale_fill_discrete(name="TransMode") +
    #scale_colour_manual(values=c(rep(c("mediumblue","orangered"))))+
    #scale_colour_hue(l=50) + # Use a slightly darker palette than normal
    #facet_wrap(~Species,scales="free",ncol=6)+
    geom_smooth(method=lm,   # Add linear regression lines
                se=FALSE,
                fullrange=FALSE)+    # Don't add shaded confidence region
	theme_bw()


summarySE(tc_bicarb,measurevar="d16_DiffDPMshared",groupvars=c("Species"),na.rm=TRUE)

#What about under control conditions? is sharing associated with sym density across any time point
ggplot(bicarb_ctrl, aes(x=(ZooxPerMgProt), y=FractionDPMshared)) +
    geom_point(aes(colour="black"))+
    #geom_jitter(position = position_jitter(width=.02)) +
    #ylim(-5,45) +
    xlab("ZooxPerMgProtCtrlOnly") +
    ylab("%DPMshared") +
    #scale_fill_discrete(name="TransMode") +
    #scale_colour_manual(values=c(rep(c("mediumblue","orangered"))))+
    #scale_colour_hue(l=50) + # Use a slightly darker palette than normal
    facet_wrap(~Species,scales="free_x",ncol=6)+
    geom_smooth(method=lm,   # Add linear regression lines
                se=FALSE,
                fullrange=FALSE)+    # Don't add shaded confidence region
	theme_bw()


	
require(gridExtra)
grid.arrange(p1,p2,p3,ncol=3)

 
m1<-(lm(FractionDPMshared~ZooxPerMgProt,bicarb_ctrl))
plot(m1)
m2<-(lm(FractionDPMshared~ZooxPerMgProt+Species,bicarb_ctrl))
plot(m2)
summary(m2)
anova(m1,m2) #sig diff among species
m3<-(lm(FractionDPMshared~ZooxPerMgProt*Species,bicarb_ctrl))
plot(m2)
summary(m2)
anova(m2,m3)

spp<-subset(bicarb_ctrl,Species=="Gast")
summary(lm(FractionDPMshared~ZooxPerMgProt,spp))
#Gach - r2=0.22, p=0.04
p.adjust(c(0.481,0.398,0.113,0.186,0.0436,0.314),method="BH")


################More Statistics 
##################Zoox Density (Zoox per mg prot)

modelAll <- lme(log(ZooxPerMgProt)~Species*Temp*Day,data=dat,random= ~1|Reef/GenSp,method="ML",na.action=na.omit) #change to different traits

#Diagnostics to determine if models satisfy assumptions - all good
qqPlot(residuals(modelAll),xlab="Theoretical Quantiles",ylab="Observed Quantiles") #try a transform if residuals are non-normal
#check homoscedascitity by plotting residuals against fitted values - all good
plot(modelAll,which=1) #want random scatter; no apparent trendline

#How good is this model overall? 
#marginal R2 and describes the proportion of variance explained by the fixed factor(s) alone. The second is the conditional R2, which describes the proportion of variance explained by both the fixed and random factors.
rsquared.glmm(modelAll) #marginal 0.34; conditional 0.53

summary(modelAll)

#Wald Test for terms within model
table<-anova(modelAll) 
table
kable(table,format="pandoc")

summary(glht(modelAll, linfct=mcp(Species="Tukey",interaction_average=TRUE))) #Plob has a lower zoox dens on avg than most other spp (sig for amil, maqe, gast and gach; gcol also sig lower than gast. rest not sig diff)

modelP2b<-lme((ZooxPerMgProt)~Species*TempDay,data=dat,random=~1|GenSp,method="REML",na.action=na.omit)
summary(glht(modelP2b, linfct=mcp(TempDay="Tukey",interaction_average=TRUE))) 
#d16 heat sig lower than d16 ctrl; also d1 and d3heat


#########################################Net photosynthesis

modelAll <- lme(OxygenProd_ugO2.cm2.min~Species*Temp*Day,data=dat,random= ~1|Reef/GenSp,method="ML",na.action=na.omit) #change to different traits

#Diagnostics to determine if models satisfy assumptions - all good
qqPlot(residuals(modelAll),xlab="Theoretical Quantiles",ylab="Observed Quantiles") #try a transform if residuals are non-normal
#check homoscedascitity by plotting residuals against fitted values - all good
plot(modelAll,which=1) #want random scatter; no apparent trendline

#How good is this model overall? 
#marginal R2 and describes the proportion of variance explained by the fixed factor(s) alone. The second is the conditional R2, which describes the proportion of variance explained by both the fixed and random factors.
rsquared.glmm(modelAll) #marginal 0.52; conditional 0.53

summary(modelAll)

#Wald Test for terms within model
table<-anova(modelAll) 
table
kable(table,format="pandoc")
 
summary(glht(modelAll, linfct=mcp(Species="Tukey",interaction_average=TRUE))) 
#Maqe higher than amil (***)
#Plob higher than gcol (***)

modelP2b<-lme(OxygenProd_ugO2.cm2.min~Species*TempDay,data=dat,random=~1|GenSp,method="REML",na.action=na.omit)
summary(glht(modelP2b, linfct=mcp(TempDay="Tukey",interaction_average=TRUE))) #d16 heat sig lower than d16 ctrl; also d1 and d3heat
#heat d1 sig higher than ctrl d1 ***
#Heat d3 higher than ctrl d3**
#heat d16 lower than ctrl d16***
#head d16 also lower than both d1 and d3 heats

#########################################cooperation

modelAll <- lme(FractionDPMshared~Species*Temp*Day,data=bicarb,random= ~1|Reef/GenSp,method="ML",na.action=na.omit) #change to different traits

#Diagnostics to determine if models satisfy assumptions - all good
qqPlot(residuals(modelAll),xlab="Theoretical Quantiles",ylab="Observed Quantiles") #try a transform if residuals are non-normal
#check homoscedascitity by plotting residuals against fitted values - all good
plot(modelAll,which=1) #want random scatter; no apparent trendline

#How good is this model overall? 
#marginal R2 and describes the proportion of variance explained by the fixed factor(s) alone. The second is the conditional R2, which describes the proportion of variance explained by both the fixed and random factors.
rsquared.glmm(modelAll) #marginal 0.67; conditional 0.73

summary(modelAll)

#Wald Test for terms within model
table<-anova(modelAll) 
table
kable(table,format="pandoc") 

summary(glht(modelAll, linfct=mcp(Species="Tukey",interaction_average=TRUE))) 

modelP2a<-lme(FractionDPMshared~SpTemp*Day,data=bicarb,random=~1|GenSp,method="REML",na.action=na.omit)
summary(glht(modelP2a, linfct=mcp(SpTemp="Tukey",interaction_average=TRUE))) 
#Plob higher than gcol both in ctrl and heat **
#Gach higher than gast ctrl and heat *
#Gach ctrl also higher than gach heat on avg **

modelP2b<-lme(FractionDPMshared~Species*TempDay,data=bicarb,random=~1|GenSp,method="REML",na.action=na.omit)
summary(glht(modelP2b, linfct=mcp(TempDay="Tukey",interaction_average=TRUE))) 
#heat d16 lower than ctrl d16
#both ctrl d3 and 16 higher than d1
#head d16 lower than heat d3 but not heat d1
#no dif between heat and ctrl d1 or d3

###############
######baker assumption => decr in coop preceedes incr in cell dens and eventually bleaching
bicar<-subset(tc,Treat=="bicarb")
par(mfrow=c(1,6))
plot(d16_DiffZooxPerMgProt~d3_DiffDPMshared,bicar)

cor.test(bicar$d16_DiffZooxPerMgProt,bicar$d3_DiffDPMshared,alternative="less")


spp<-subset(bicarb_ctrl,Species=="Gach")
cor.test(bicarb_ctrl$ZooxPerMgProt,bicarb_ctrl$FractionDPMshared,alternative="less") #not sig overall...
#by spp

summarySE(bicarb_ctrl,measurevar="FractionDPMshared",groupvars=c("Species"))
