# Supplementary material for: Exploring mechanisms that affect coral cooperation: symbiont transmission mode, cell density and community composition
Source: PeerJ. 2018 Dec 3;6:e6047. doi: 10.7717/peerj.6047 (PMC6282938; doi:10.7717/peerj.6047)
Supplement: Supplemental Information 2 — This file is for review only. [file peerj-06-6047-s002.zip › SupplementaryDataFiles/VSDandPVALS_withModelFits_may25.csv]

	AmilAll	GachAll	GastAll	GcolAll	MaqeAll	PlobAll	adjp.z	fit.z	adjp.c	fit.c	adjp.p	fit.p	adjp.b	fit.b
sq1	30.7816055039074	26.877120156382	29.1534392750625	26.1637001977028	19.4793424356347	19.4793424356347	1	4.00110258417914e-06	0.895582973973095	2.10881292366432	0.765293888315138	-11.673643730394	0.797634308993053	-4.11209155461965e-06
sq10	26.2194670459636	26.048616793728	23.1811245202323	19.4793424356347	19.4793424356347	19.4793424356347	NA	1.09627812018808e-05	NA	84.9835543212602	NA	-89.5557221511957	NA	-6.80454819198036e-05
sq18	19.4793424356347	19.4793424356347	19.4793424356347	19.4793424356347	19.4793424356347	25.399496970093	NA	-8.71946129830769e-05	NA	973.649754904273	NA	941.344407798464	NA	-0.000259207958170876
sq2	25.7286134183592	40.4487528016859	24.1293084689254	22.6184917382856	19.4793424356347	19.4793424356347	NA	3.99094608315503e-06	NA	NA	NA	-81.8984375549808	NA	9.56585338415077e-05
sq23	19.4793424356347	24.0799559874659	22.3154364890608	19.4793424356347	19.4793424356347	19.4793424356347	NA	-1.06418802835349e-05	NA	45.6124822948944	NA	-97.6183462940417	NA	0.000102141651416022
sq3	19.4793424356347	19.4793424356347	19.4793424356347	19.4793424356347	31.8268821880771	19.4793424356347	NA	0.000430640189268649	NA	NA	NA	NA	NA	0.000431290394965892
sq4	24.5067905658172	28.3228022755716	22.9624414101948	19.4793424356347	19.4793424356347	19.4793424356347	NA	-1.98575144570092e-06	NA	79.5083791929981	NA	-138.059927916373	NA	0.000317635032078736
sq40	24.8587622187058	23.9036780537009	23.7951116646937	22.8542379987767	19.4793424356347	19.4793424356347	NA	5.76940770578009e-06	NA	14.3487615888597	NA	-23.6123690739733	NA	-1.16387207912278e-05
sq5	19.4793424356347	19.4793424356347	19.4793424356347	19.4793424356347	33.2027041141264	21.1246689706226	NA	NA	NA	NA	NA	NA	NA	0.00018743763227924
sq6	27.4477374788121	26.8014330857983	22.0713811276998	19.4793424356347	19.4793424356347	19.4793424356347	NA	3.68158567200907e-05	NA	466.506016960067	NA	-0.402034189095607	NA	-0.000359205259383604
sq7	24.2304491467578	26.6488596622126	22.5175233406614	19.4793424356347	19.4793424356347	19.4793424356347	NA	8.21689800802426e-07	NA	80.244539759136	NA	-127.381543074804	NA	0.00018474696205941
sq8	25.7710976315732	25.0860332226329	26.3935986141263	23.5164201261874	19.4793424356347	19.4793424356347	1	9.01396349993733e-06	0.895582973973095	-6.83259075786114	0.765293888315138	-30.3104767932008	0.90933111150978	2.63403267484394e-06
